# Supplementary material for: Microbiota Modulates the Immunomodulatory Effects of Filifolinone on Atlantic Salmon
Source: Microorganisms. 2020 Aug 30;8(9):1320. doi: 10.3390/microorganisms8091320 (PMC7564783; doi:10.3390/microorganisms8091320)
Supplement: Supplementary file 1 [file microorganisms-08-01320-s001.zip]

Archive with 6 entries (6 files):
- Table S1.xlsx
- __MACOSX/._Table S1.xlsx
- Figure S1.pptx
- __MACOSX/._Figure S1.pptx
- Table S2.xlsx
- __MACOSX/._Table S2.xlsx
