# Supplementary material for: Microbiota Modulates the Immunomodulatory Effects of Filifolinone on Atlantic Salmon
Source: Microorganisms. 2020 Aug 30;8(9):1320. doi: 10.3390/microorganisms8091320 (PMC7564783; doi:10.3390/microorganisms8091320)
Supplement: Supplementary file 1 [file microorganisms-08-01320-s001.zip › Table S1.xlsx]

## Sheet: Conditions
Treatment	Condition	Unids
a	Microbiota from Fish treated with Intraperitoneal injections of Filifoninone. The samples from mucosa were taken at T26, 12 day after intraperitoneal injection of Filifolinone.	In tables, the OTU abundance is expressed as porcentaje respect to the total reads with identity to 16S RNA from microorganism from kingdom Bacteria, Fungi, Eukaryota and Archeae
b	Microbiota from Fish pre treated with antibiotics by 14 days and posterior intraperitoneal injection of Filifolinone. The samples from mucosa were taken at T26, 12 day after intraperitoneal injection of Filifolinone	In tables, the OTU abundance is expressed as porcentaje respect to the total reads with identity to 16S RNA from microorganism from kingdom Bacteria, Fungi, Eukaryota and Archeae
Untreated	Microbiota from Fish without treated with antbiotics and Filifoninone. The samples from mucosa were taken at T26	In tables, the OTU abundance is expressed as porcentaje respect to the total reads with identity to 16S RNA from microorganism from kingdom Bacteria, Fungi, Eukaryota and Archeae

## Sheet: Total
otu name	Percent Homology	evalue	bitscore	Kingdom	Phylum	Class	order	family	genus	strain	Untreated Fish 1	Untreated Fish 2	Untreated Fish 3	Treatment _b Fish 1	Treatment_b Fish2	Treatment_b Fish 3	Treatment _a Fish 1	Treatment_a Fish 2	Treatment_a Fish 3
OTU_54	100	0	809.196	k__bacteria	p__firmicutes	c__bacilli	o__lactobacillales	f__streptococcaceae	g__streptococcus	s__streptococcus sanguinis	0.00473207	0.00344976	0.74049	0.63172	0.00558511	0.159405	0.928406	0.648737	0.663208
OTU_101	100	0	809.196	k__bacteria	p__proteobacteria	c__betaproteobacteria	o__burkholderiales	f__burkholderiaceae	g__ralstonia	s__ralstonia spp.	0.00378566	0.393273	0.00140778	0.354339	0.305087	0.00126512	0.00595132	0.0818794	0
OTU_319	100	0	796.572	k__bacteria	p__proteobacteria	c__gammaproteobacteria	o__pseudomonadales	f__moraxellaceae	g__acinetobacter	s__acinetobacter radioresistens	0	0	0	0	0.00209442	0.00379535	1.06826	0.00629842	0
OTU_46	100	0	794.769	k__bacteria	p__firmicutes	c__bacilli	o__bacillales	f__bacillaceae	g__bacillus	s__bacillus coagulans	0	0.00172488	0.00281555	0.000553655	0.00488697	0.00126512	0.00892698	0.00629842	0.0106969
OTU_56	100	0	794.769	k__bacteria	p__firmicutes	c__bacilli	o__lactobacillales	f__streptococcaceae	g__lactococcus	s__lactococcus raffinolactis	1.08554	0.0137991	1.992	0.00276827	0.00488697	0.00506047	0.0267809	0.00629842	0.0106969
OTU_258	100	0	794.769	k__bacteria	p__firmicutes	c__bacilli	o__lactobacillales	f__lactobacillaceae	g__lactobacillus	s__lactobacillus rossiae	0.00189283	0.00172488	0.695442	0.000553655	0.000698139	0.00253024	0	0.00629842	0.524148
OTU_38	100	0	792.965	k__bacteria	p__proteobacteria	c__gammaproteobacteria	o__vibrionales	f__vibrionaceae	g__vibrio	s__vibrio cholerae	0.00283924	0.00172488	0.00140778	1.98485	0.00418883	0.00379535	0.595132	0.00629842	0.00534845
OTU_41	100	0	792.965	k__bacteria	p__firmicutes	c__bacilli	o__bacillales	f__paenibacillaceae	g__paenibacillus	s__paenibacillus provencensis	0.00473207	0.00689953	0.00563111	0.00221462	0.00279256	0.00126512	0.00297566	0	0
OTU_99	100	0	792.965	k__bacteria	p__proteobacteria	c__gammaproteobacteria	o__pasteurellales	f__pasteurellaceae	g__haemophilus	s__haemophilus parainfluenzae	0.41169	0	0.274516	0	0.00418883	0.00126512	0.00297566	0	0.00534845
OTU_348	100	0	791.162	k__bacteria	p__proteobacteria	c__betaproteobacteria	o__burkholderiales	f__comamonadaceae	g__variovorax	s__variovorax sp.	0	0.00172488	0	0.000553655	0.22131	0	0	0	0
OTU_504	100	0	791.162	k__bacteria	p__firmicutes	c__bacilli	o__lactobacillales	f__aerococcaceae	g__abiotrophia	s__abiotrophia defectiva	0	0.00172488	0	0	0.000698139	0	0	0.510172	0
OTU_50	100	0	787.555	k__bacteria	p__firmicutes	c__bacilli	o__lactobacillales	f__streptococcaceae	g__lactococcus	s__lactococcus lactis	0.802559	0.00689953	0.76583	0	0.00418883	0.00759071	0.0238053	0.00629842	0
OTU_112	100	0	787.555	k__bacteria	p__proteobacteria	c__gammaproteobacteria	o__enterobacteriales	f__enterobacteriaceae	g__shigella	s__shigella sonnei	0.000946414	0.248383	0	0.000553655	0.298803	0.00253024	0.00892698	0.075581	0
OTU_185	100	0	787.555	k__bacteria	p__proteobacteria	c__gammaproteobacteria	o__pseudomonadales	f__pseudomonadaceae	g__pseudomonas	s__pseudomonas sp.	0.000946414	0	0	0	0.00209442	0	0.00892698	0	0.00534845
OTU_284	100	0	787.555	k__bacteria	p__firmicutes	c__bacilli	o__bacillales	f__staphylococcaceae	g__salinicoccus	s__salinicoccus roseus	0	0	0	0.00110731	0	0.00253024	0	0	0.00534845
OTU_376	100	0	787.555	k__bacteria	p__proteobacteria	c__betaproteobacteria	o__burkholderiales	f__comamonadaceae	g__diaphorobacter	s__diaphorobacter sp.	0	0	0	0.000553655	0	0	0.00297566	0	0
OTU_438	100	0	787.555	k__bacteria	p__proteobacteria	c__gammaproteobacteria	o__enterobacteriales	f__enterobacteriaceae	g__morganella	s__morganella morganii	0	0	0	0.00110731	0.00139628	0	0.00297566	0	0
OTU_119	100	0	780.342	k__bacteria	p__firmicutes	c__negativicutes	o__selenomonadales	f__veillonellaceae	g__veillonella	s__veillonella parvula	0.53851	0.393273	0	0	0.173837	0.0101209	0.0446349	0.321219	0
OTU_189	100	0	780.342	k__bacteria	p__proteobacteria	c__betaproteobacteria	o__burkholderiales	f__alcaligenaceae	g__achromobacter	s__achromobacter xylosoxidans	0	0	0	0	0.00139628	0	0.00595132	0.00629842	0.529497
OTU_131	100	0	773.128	k__bacteria	p__firmicutes	c__bacilli	o__lactobacillales	f__enterococcaceae	g__enterococcus	s__enterococcus cecorum	0.000946414	0.00517464	0	0.000553655	0.000698139	0.00126512	0	0	0.00534845
OTU_200	100	0	773.128	k__bacteria	p__proteobacteria	c__gammaproteobacteria	o__xanthomonadales	f__xanthomonadaceae	g__ignatzschineria	s__ignatzschineria larvae	0.724953	0	0	0	0	0.00632559	0.017854	0.00629842	0.00534845
OTU_100	100	0	771.325	k__bacteria	p__proteobacteria	c__betaproteobacteria	o__burkholderiales	f__alcaligenaceae	g__bordetella	s__bordetella sp.	0	0.00344976	0	0.909101	0.000698139	0.00126512	0	0.0125968	0
OTU_141	100	0	771.325	k__bacteria	p__proteobacteria	c__gammaproteobacteria	o__chromatiales	f__chromatiaceae	g__rheinheimera	s__rheinheimera tangshanensis	0	0.00172488	0	0.00166096	0.000698139	0.00126512	0	0	0
OTU_142	100	0	771.325	k__bacteria	p__proteobacteria	c__gammaproteobacteria	o__xanthomonadales	f__xanthomonadaceae	g__pseudoxanthomonas	s__pseudoxanthomonas taiwanensis	0.000946414	0	0	0.000553655	0.00139628	0.00379535	0	0	0
OTU_183	100	0	771.325	k__bacteria	p__proteobacteria	c__gammaproteobacteria	o__pasteurellales	f__pasteurellaceae	g__haemophilus	s__haemophilus parainfluenzae	0.000946414	0.00172488	0	0.000553655	0.00139628	0.137898	0.00595132	0	0.582981
OTU_208	100	0	771.325	k__bacteria	p__firmicutes	c__bacilli	o__lactobacillales	f__streptococcaceae	g__streptococcus	s__streptococcus parauberis	0.000946414	0	0.45612	0	0	0.00253024	0.00892698	0	0
OTU_211	100	0	771.325	k__bacteria	p__firmicutes	c__bacilli	o__bacillales	f__bacillales	g__gemella	s__gemella haemolysans	0.000946414	0.66063	0	0	0	0.00506047	0.374933	0.100775	0.00534845
OTU_247	100	0	771.325	k__bacteria	p__firmicutes	c__bacilli	o__lactobacillales	f__lactobacillaceae	g__lactobacillus	s__lactobacillus paracasei	0	0	0	0.000553655	0	0	0	0	0
OTU_253	100	0	771.325	k__bacteria	p__firmicutes	c__bacilli	o__lactobacillales	f__lactobacillaceae	g__lactobacillus	s__lactobacillus salivarius	0.000946414	0	0.526508	0.000553655	0	0	0.00297566	0	0
OTU_256	100	0	771.325	k__bacteria	p__proteobacteria	c__betaproteobacteria	o__burkholderiales	f__comamonadaceae	g__comamonas	s__comamonas denitrificans	0	0	0	0.000553655	0	0	0.00297566	0.00629842	0
OTU_295	100	0	771.325	k__bacteria	p__firmicutes	c__bacilli	o__lactobacillales	f__lactobacillaceae	g__lactobacillus	s__lactobacillus sakei	0.000946414	0.00172488	0.00140778	0.000553655	0	0.00126512	0.00297566	0	0.00534845
OTU_301	100	0	771.325	k__bacteria	p__proteobacteria	c__betaproteobacteria	o__methylophilales	f__methylophilaceae	g__methylophilus	s__methylophilus methylotrophus	0.000946414	0	0	0.000553655	0	0.00126512	0	0	0.604375
OTU_305	100	0	771.325	k__bacteria	p__firmicutes	c__bacilli	o__lactobacillales	f__streptococcaceae	g__streptococcus	s__streptococcus iniae	0.409797	0	0.00140778	0	0.000698139	0.00379535	0.00595132	0.00629842	0
OTU_324	100	0	771.325	k__bacteria	p__proteobacteria	c__gammaproteobacteria	o__pasteurellales	f__pasteurellaceae	g__aggregatibacter	s__aggregatibacter segnis	0.177926	0	0.168933	0	0	0.00126512	0	0	0.342301
OTU_333	100	0	771.325	k__bacteria	p__firmicutes	c__bacilli	o__lactobacillales	f__lactobacillaceae	g__lactobacillus	s__lactobacillus sp.	0	0.00172488	0	0	0	0	0	0	0
OTU_378	100	0	771.325	k__bacteria	p__firmicutes	c__bacilli	o__lactobacillales	f__streptococcaceae	g__streptococcus	s__streptococcus salivarius	0	0.00344976	0	0	0	0.00126512	0.726061	0	0
OTU_405	100	0	771.325	k__bacteria	p__firmicutes	c__bacilli	o__lactobacillales	f__lactobacillaceae	g__lactobacillus	s__lactobacillus spp.	0	0	0.270293	0	0	0.00126512	0.00297566	0	0
OTU_412	100	0	771.325	k__bacteria	p__proteobacteria	c__gammaproteobacteria	o__pseudomonadales	f__pseudomonadaceae	g__pseudomonas	s__pseudomonas synxantha	0	0	0	0.000553655	0.00139628	0	0.419568	0.541664	0.00534845
OTU_490	100	0	771.325	k__bacteria	p__firmicutes	c__bacilli	o__bacillales	f__staphylococcaceae	g__jeotgalicoccus	s__jeotgalicoccus psychrophilus	0	0	0	0.000553655	0.00139628	0	0	0.00629842	0.502754
OTU_666	100	0	771.325	k__bacteria	p__firmicutes	c__bacilli	o__lactobacillales	f__streptococcaceae	g__streptococcus	s__streptococcus dentirousetti	0	0.043122	0	0	0	0	0.00297566	0	0
OTU_849	100	0	771.325	k__bacteria	p__proteobacteria	c__gammaproteobacteria	o__xanthomonadales	f__xanthomonadaceae	g__rhodanobacter	s__rhodanobacter thiooxydans	0	0	0.0225244	0	0	0	0	0	0
OTU_259	100	0	769.521	k__bacteria	p__actinobacteria	c__actinobacteria	o__rubrobacterales	f__rubrobacteraceae	g__rubrobacter	s__rubrobacter spp.	0	0.00172488	0.00140778	0	0.000698139	0	0	0.00629842	0
OTU_19	100	0	764.111	k__bacteria	p__proteobacteria	c__alphaproteobacteria	o__rhodobacterales	f__rhodobacteraceae	g__paracoccus	s__paracoccus aminovorans	0.00473207	0.0103493	0.336459	0.0116267	8.07328	0.0278326	0.00892698	0.0125968	0.0106969
OTU_106	100	0	764.111	k__bacteria	p__actinobacteria	c__actinobacteria	o__bifidobacteriales	f__bifidobacteriaceae	g__bifidobacterium	s__bifidobacterium thermophilum	0.00283924	0	0.00140778	0.00442924	0.00418883	0.879257	0.00595132	0	0.00534845
OTU_232	100	0	762.308	k__bacteria	p__actinobacteria	c__actinobacteria	o__actinomycetales	f__corynebacteriaceae	g__corynebacterium	s__corynebacterium matruchotii	0.621794	0	0	0.000553655	0.00349069	0.00253024	0	0.0125968	0
OTU_290	100	0	762.308	k__bacteria	p__bacteroidetes	c__bacteroidia	o__bacteroidales	f__prevotellaceae	g__prevotella	s__prevotella melaninogenica	0	0.00172488	0	0	0.000698139	0.245433	0.267809	0	0.00534845
OTU_358	100	0	762.308	k__bacteria	p__bacteroidetes	c__bacteroidia	o__bacteroidales	f__porphyromonadaceae	g__tannerella	s__tannerella forsythia	0	0	0	0	0	0	0	0	0
OTU_480	100	0	762.308	k__bacteria	p__bacteroidetes	c__sphingobacteriia	o__sphingobacteriales	f__sphingobacteriaceae	g__sphingobacterium	s__sphingobacterium sp.	0	0	0	0	0	0	0	0	0
OTU_645	100	0	762.308	k__bacteria	p__bacteroidetes	c__flavobacteriia	o__flavobacteriales	f__flavobacteriaceae	g__empedobacter	s__wautersiella falsenii	0	0	0	0	0	0.00126512	0	0	0
OTU_975	100	0	762.308	k__bacteria	p__bacteroidetes	c__bacteroidia	o__bacteroidales	f__porphyromonadaceae	g__porphyromonas	s__porphyromonas gingivalis	0	0	0	0	0	0	0.0357079	0	0
OTU_85	100	0	760.505	k__bacteria	p__actinobacteria	c__actinobacteria	o__actinomycetales	f__corynebacteriaceae	g__corynebacterium	s__corynebacterium pseudodiphtheriticum	0.00189283	0.00344976	0.646169	0.00110731	0.00139628	0.660392	0.00595132	0.00629842	0.00534845
OTU_2305	100	0	760.505	k__bacteria	p__actinobacteria	c__actinobacteria	o__actinomycetales	f__actinomycetaceae	g__actinomyces	s__actinomyces spp.	0	0	0	0	0	0.00632559	0	0	0
OTU_68	100	0	756.898	k__bacteria	p__actinobacteria	c__actinobacteria	o__bifidobacteriales	f__bifidobacteriaceae	g__bifidobacterium	s__bifidobacterium mongoliense	0.692775	0.0103493	1.24166	0.00166096	0.00279256	0.00885583	0.017854	0.673931	0.422528
OTU_138	100	0	755.094	k__bacteria	p__fusobacteria	c__fusobacteriia	o__fusobacteriales	f__fusobacteriaceae	g__fusobacterium	s__fusobacterium periodonticum	0	0.322553	0	0.00110731	0.378391	0.00126512	0.00297566	0.0692826	0.112317
OTU_117	100	0	749.684	k__bacteria	p__actinobacteria	c__actinobacteria	o__actinomycetales	f__corynebacteriaceae	g__corynebacterium	s__corynebacterium riegelii	0.0104106	0.536438	0	0.00110731	0.00209442	0	0	0.0566858	0.00534845
OTU_146	100	0	749.684	k__bacteria	p__proteobacteria	c__alphaproteobacteria	o__sphingomonadales	f__sphingomonadaceae	g__sphingomonas	s__blastomonas ursincola	0	0	0.00281555	0.00110731	0.00977394	0.00506047	0.00297566	0	0.00534845
OTU_159	100	0	749.684	k__bacteria	p__firmicutes	c__clostridia	o__clostridiales	f__peptoniphilaceae	g__peptoniphilus	s__peptoniphilus asaccharolyticus	0.406012	0.00172488	0	0	0.367221	0.00506047	0.00892698	0.00629842	0.00534845
OTU_425	100	0	749.684	k__bacteria	p__proteobacteria	c__alphaproteobacteria	o__rhizobiales	f__rhizobiaceae	g__shinella	s__shinella zoogloeoides	0	0	0	0.000553655	0.000698139	0.280856	0	0.00629842	0
OTU_53	100	0	747.881	k__bacteria	p__firmicutes	c__clostridia	o__clostridiales	f__peptoniphilaceae	g__finegoldia	s__finegoldia magna	0.00378566	0.00344976	1.30079	1.00654	0.0104721	0.465563	0.00892698	1.97141	0.0374392
OTU_69	100	0	747.881	k__bacteria	p__proteobacteria	c__alphaproteobacteria	o__rhizobiales	f__xanthobacteraceae	g__xanthobacter	s__xanthobacter sp.	0.000946414	0	0	1.36974	0.00279256	0.00253024	0.00892698	0	0
OTU_86	100	0	747.881	k__bacteria	p__proteobacteria	c__alphaproteobacteria	o__rhizobiales	f__methylobacteriaceae	g__methylobacterium	s__methylobacterium tardum	0.447654	0.00344976	0.00140778	0.776224	0.00418883	0.00506047	0.00297566	0.0125968	0
OTU_132	100	0	747.881	k__bacteria	p__proteobacteria	c__alphaproteobacteria	o__rhizobiales	f__methylocystaceae	g__methylocystis	s__methylocystis parvus	0.998467	0	0.00140778	0.00221462	0.00139628	0.00379535	0.0119026	0	0.566936
OTU_198	100	0	747.881	k__bacteria	p__proteobacteria	c__alphaproteobacteria	o__caulobacterales	f__caulobacteraceae	g__phenylobacterium	s__phenylobacterium koreense	0.000946414	0.167313	0	0.000553655	0.000698139	0.00126512	0.00297566	0.0314921	0
OTU_235	100	0	747.881	k__bacteria	p__firmicutes	c__clostridia	o__clostridiales	f__lachnospiraceae	g__catonella	s__catonella spp.	0.000946414	0.00517464	0	0.00110731	0.000698139	0	0.00595132	0.0125968	0.00534845
OTU_464	100	0	747.881	k__bacteria	p__proteobacteria	c__alphaproteobacteria	o__rhizobiales	f__methylobacteriaceae	g__methylobacterium	s__methylobacterium adhaesivum	0	0	0	0	0	0	0	0.774706	0
OTU_144	100	0	744.274	k__bacteria	p__actinobacteria	c__actinobacteria	o__actinomycetales	f__corynebacteriaceae	g__corynebacterium	s__corynebacterium mastitidis	0.332191	0.00344976	0.00140778	0.000553655	0.562002	0.00379535	0.0119026	0.0188953	0.00534845
OTU_342	100	0	744.274	k__bacteria	p__actinobacteria	c__actinobacteria	o__actinomycetales	f__brevibacteriaceae	g__brevibacterium	s__brevibacterium casei	0.175087	0.00172488	0.161894	0.00110731	0.000698139	0.00632559	0	0	0.00534845
OTU_178	100	0	742.471	k__bacteria	p__proteobacteria	c__alphaproteobacteria	o__caulobacterales	f__caulobacteraceae	g__brevundimonas	s__brevundimonas diminuta	0.81013	0.00517464	0	0	0.00279256	0.00126512	0.00595132	0	0.00534845
OTU_379	100	0	742.471	k__bacteria	p__firmicutes	c__clostridia	o__clostridiales	f__lachnospiraceae	g__roseburia	s__roseburia sp.	0	0	0.00140778	0.000553655	0.00209442	0.00632559	0.705231	0	0.0106969
OTU_114	100	0	735.257	k__bacteria	p__proteobacteria	c__alphaproteobacteria	o__rhizobiales	f__bradyrhizobiaceae	g__bradyrhizobium	s__bradyrhizobium elkanii	0	0.00172488	0	0.00110731	0.00349069	0.00126512	0.00297566	0.00629842	0
OTU_234	100	0	735.257	k__bacteria	p__proteobacteria	c__alphaproteobacteria	o__rhizobiales	f__methylocystaceae	g__pleomorphomonas	s__pleomorphomonas oryzae	0.000946414	0	0	0.00110731	0	0	0.00297566	0	0
OTU_318	100	0	735.257	k__bacteria	p__proteobacteria	c__alphaproteobacteria	o__rhizobiales	f__rhizobiaceae	g__rhizobium	s__rhizobium sp.	0	0	0	0.000553655	0.000698139	0.00253024	0	0	0
OTU_517	100	0	735.257	k__bacteria	p__actinobacteria	c__actinobacteria	o__actinomycetales	f__propionibacteriaceae	g__propionibacterium	s__propionibacterium freudenreichii	0.066249	0	0	0.000553655	0	0.00126512	0.00297566	0	0
OTU_528	100	0	735.257	k__bacteria	p__actinobacteria	c__actinobacteria	o__actinomycetales	f__gordoniaceae	g__gordonia	s__gordonia bronchialis	0	0	0	0	0	0	0	0	0.352998
OTU_182	100	0	731.651	k__bacteria	p__cyanobacteria	c__cyanobacteria	o__chroococcales	f__chroococcales	g__radiocystis	s__radiocystis sp.	0.781738	0.00172488	0	0.000553655	0.00279256	0.00759071	0.00297566	0.00629842	0
OTU_439	100	0	729.847	k__bacteria	p__cyanobacteria	c__oscillatoriophycideae	o__chroococcales	f__microcystaceae	g__microcystis	s__microcystis ichthyoblabe	0.000946414	0	0	0	0.000698139	0	0	0	0
OTU_242	100	0	728.044	k__bacteria	p__firmicutes	c__clostridia	o__thermoanaerobacterales	f__thermoanaerobacterales family iii. incertae sedis	g__thermoanaerobacterium	s__thermoanaerobacterium thermosaccharolyticum	0.000946414	0	0	0.000553655	0	0.00126512	0	0	0
OTU_409	100	0	726.241	k__bacteria	p__proteobacteria	c__alphaproteobacteria	o__rhodospirillales	f__acetobacteraceae	g__roseomonas	s__roseomonas gilardii	0.000946414	0	0	0	0	0	0	0	1.00016
OTU_421	100	0	726.241	k__bacteria	p__proteobacteria	c__alphaproteobacteria	o__sphingomonadales	f__sphingomonadaceae	g__sphingomonas	s__sphingomonas humi	0	0	0.00140778	0	0.0118684	0	0	0	0
OTU_806	100	0	726.241	k__bacteria	p__cyanobacteria	c__cyanobacteria	o__synechococcales	f__synechococcaceae	g__synechococcus	s__synechococcus spp.	0.724007	0.00172488	0.00140778	0.00332193	0.00349069	0.00759071	0.482057	0.0125968	0.545542
OTU_2466	100	0	726.241	k__bacteria	p__proteobacteria	c__alphaproteobacteria	o__sphingomonadales	f__sphingomonadaceae	g__sphingomonas	s__sphingomonas sp.	0.000946414	0	0	0	0.00977394	0.00632559	0.449325	0.00629842	0.0106969
OTU_2367	100	6.74816e-172	607.218	k__bacteria	p__chlorobi	c__chlorobia	o__chlorobiales	f__chlorobiaceae	g__chlorobium	s__chlorobium limicola	0	0.00172488	0.00140778	0	0.00139628	0.00126512	0	0.00629842	0.00534845
OTU_4161	100	6.65813e-166	587.381	k__bacteria	p__chlorobi	c__chlorobia	o__chlorobiales	f__chlorobiaceae	g__chlorobium	s__chlorobium limicola	0	0	0	0.000553655	0.00209442	0	0	0.00629842	0
OTU_1833	100	3.62402e-163	578.364	k__bacteria	p__chlorobi	c__chlorobia	o__chlorobiales	f__chlorobiaceae	g__chlorobium	s__chlorobium limicola	0	0	0	0	0.00209442	0	0	0	0
OTU_2851	100	3.62402e-163	578.364	k__bacteria	p__chlorobi	c__chlorobia	o__chlorobiales	f__chlorobiaceae	g__chlorobium	s__chlorobium limicola	0	0	0	0	0.000698139	0	0	0	0
OTU_3176	100	7.33035e-152	540.494	k__bacteria	p__actinobacteria	c__actinobacteria	o__actinomycetales	f__propionibacteriaceae	g__propionibacterium	s__propionibacterium acnes	0	0.00172488	0.00140778	0.000553655	0	0	0	0.00629842	0
OTU_3192	100	2.57662e-151	538.69	k__bacteria	p__chlorobi	c__chlorobia	o__chlorobiales	f__chlorobiaceae	g__chlorobium	s__chlorobium limicola	0	0	0	0	0	0	0.00297566	0	0.00534845
OTU_640	100	9.01133e-147	524.263	k__bacteria	p__cyanobacteria	c__cyanobacteria	o__oscillatoriales	f__oscillatoriales	g__halospirulina	s__halospirulina sp.	0	0.00172488	0	0	0	0	0	0	0
OTU_1593	100	6.07148e-142	508.033	k__bacteria	p__cyanobacteria	c__cyanobacteria	o__oscillatoriales	f__oscillatoriales	g__halospirulina	s__halospirulina sp.	0	0.00344976	0	0	0	0	0.00595132	0	0
OTU_2599	100	6.07148e-142	508.033	k__bacteria	p__cyanobacteria	c__cyanobacteria	o__oscillatoriales	f__oscillatoriales	g__halospirulina	s__halospirulina sp.	0	0	0	0	0.00139628	0	0.00297566	0.0125968	0
OTU_2014	100	2.10848e-141	506.23	k__bacteria	p__cyanobacteria	c__cyanobacteria	o__oscillatoriales	f__oscillatoriales	g__halospirulina	s__halospirulina sp.	0	0	0.00281555	0	0	0	0	0	0
OTU_2618	100	1.82619e-136	489.999	k__bacteria	p__actinobacteria	c__actinobacteria	o__actinomycetales	f__corynebacteriaceae	g__corynebacterium	s__corynebacterium pseudogenitalium	0.000946414	0	0	0	0.000698139	0.00126512	0.00297566	0	0
OTU_3275	100	3.50181e-131	471.966	k__bacteria	p__cyanobacteria	c__cyanobacteria	o__oscillatoriales	f__oscillatoriales	g__halospirulina	s__halospirulina sp.	0.000946414	0	0	0	0	0	0	0	0
OTU_3226	100	8.84957e-131	470.162	k__bacteria	p__actinobacteria	c__actinobacteria	o__actinomycetales	f__geodermatophilaceae	g__blastococcus	s__blastococcus saxobsidens	0	0	0	0	0	0	0	0	0
OTU_4687	100	1.50149e-81	306.056	k__bacteria	p__firmicutes	c__bacilli	o__bacillales	f__staphylococcaceae	g__staphylococcus	s__staphylococcus epidermidis	0	0	0.00281555	0.000553655	0.00139628	0	0	0	0
OTU_3579	100	2.59216e-78	295.235	k__bacteria	p__actinobacteria	c__actinobacteria	o__actinomycetales	f__micrococcaceae	g__renibacterium	s__renibacterium salmoninarum	0	0	0	0	0	0.00379535	0	0	0
OTU_3514	100	4.86603e-74	280.808	k__bacteria	p__actinobacteria	c__actinobacteria	o__actinomycetales	f__propionibacteriaceae	g__propionibacterium	s__propionibacterium acnes	0	0	0	0.000553655	0.000698139	0	0	0	0
OTU_3943	100	3.91915e-69	264.578	k__bacteria	p__cyanobacteria	c__cyanobacteria	o__oscillatoriales	f__oscillatoriales	g__halospirulina	s__halospirulina sp.	0.000946414	0	0	0.00221462	0	0	0	0	0
OTU_2052	100	0.000290154	49.9773	k__bacteria	p__cyanobacteria	c__oscillatoriophycideae	o__oscillatoriales	f__oscillatoriaceae	g__phormidium	s__phormidium boryanum	0	0	0	0	0	0	0	0.00629842	0
OTU_3927	100	0.00956797	44.5672	k__bacteria	p__cyanobacteria	c__oscillatoriophycideae	o__oscillatoriales	f__oscillatoriaceae	g__phormidium	s__phormidium spp.	0	0	0	0	0	0	0.00892698	0	0
OTU_3003	100	0.00961833	44.5672	k__fungi	p__ascomycota	c__lecanoromycetes	o__lecanorales	f__parmeliaceae	g__alectoria	s__alectoria ochroleuca	0	0	0	0	0	0	0.0119026	0	0
OTU_4011	100	0.0111794	44.5672	k__bacteria	p__cyanobacteria	c__oscillatoriophycideae	o__oscillatoriales	f__oscillatoriaceae	g__phormidium	s__phormidium spp.	0	0	0	0	0	0.00253024	0	0	0
OTU_2607	100	0.0123376	44.5672	k__bacteria	p__cyanobacteria	c__oscillatoriophycideae	o__oscillatoriales	f__microcoleaceae	g__microcoleus	s__microcoleus sp.	0	0	0	0	0	0.00379535	0.00297566	0	0
OTU_1083	100	0.0133952	44.5672	k__bacteria	p__cyanobacteria	c__oscillatoriophycideae	o__oscillatoriales	f__oscillatoriaceae	g__phormidium	s__phormidium spp.	0	0	0	0	0.00139628	0	0	0.0944763	0
OTU_3222	100	0.014352	44.5672	k__archaea	p__crenarchaeota	c__thermoprotei	o__sulfolobales	f__sulfolobaceae	g__sulfolobus	s__sulfolobus yangmingensis	0	0	0	0	0	0	0	0.0188953	0
OTU_3074	100	0.0148901	44.5672	k__bacteria	p__firmicutes	c__bacilli	o__lactobacillales	f__leuconostocaceae	g__leuconostoc	s__leuconostoc spp.	0	0	0	0	0	0.00126512	0	0	0.0213938
OTU_4489	100	0.0160974	44.5672	k__bacteria	p__cyanobacteria	c__cyanobacteria	o__nostocales	f__nostocaceae	g__nostoc	s__nostoc calcicola	0	0	0	0	0	0	0	0	0.0160454
OTU_2179	100	0.0187132	44.5672	k__bacteria	p__firmicutes	c__bacilli	o__bacillales	f__staphylococcaceae	g__staphylococcus	s__staphylococcus haemolyticus	0	0	0.00140778	0	0.00139628	0	0	0.00629842	0
OTU_1623	100	0.021818	42.7638	k__bacteria	p__proteobacteria	c__gammaproteobacteria	o__alteromonadales	f__pseudoalteromonadaceae	g__pseudoalteromonas	s__pseudoalteromonas spp.	0	0.00172488	0	0	0	0	0.00892698	0.00629842	0.0106969
OTU_2286	100	0.0235526	42.7638	k__bacteria	p__actinobacteria	c__actinobacteria	o__actinomycetales	f__corynebacteriaceae	g__corynebacterium	s__corynebacterium kroppenstedtii	0	0	0	0	0.000698139	0.00253024	0	0.0125968	0
OTU_3230	100	0.0237284	42.7638	k__bacteria	p__cyanobacteria	c__cyanobacteria	o__nostocales	f__nostocaceae	g__aphanizomenon	s__aphanizomenon gracile	0	0	0	0	0	0	0	0	0.0320907
OTU_3224	100	0.0242557	42.7638	k__fungi	p__ascomycota	c__eurotiomycetes	o__chaetothyriales	f__herpotrichiellaceae	g__coniosporium	s__coniosporium apollinis	0	0	0	0	0	0	0.00892698	0	0
OTU_3576	100	0.0309348	42.7638	k__eukaryota	p__eukaryota	c__florideophyceae	o__ceramiales	f__ceramiaceae	g__plumaria	s__plumaria plumosa	0	0	0	0	0	0.00379535	0.00595132	0.00629842	0
OTU_1667	100	0.0370866	42.7638	k__fungi	p__ascomycota	c__eurotiomycetes	o__chaetothyriales	f__herpotrichiellaceae	g__coniosporium	s__coniosporium apollinis	0	0	0	0	0.000698139	0.00126512	0.0119026	0	0
OTU_693	100	0.0407777	42.7638	k__fungi	p__ascomycota	c__eurotiomycetes	o__chaetothyriales	f__herpotrichiellaceae	g__coniosporium	s__coniosporium apollinis	0	0	0	0	0.00558511	0.00126512	0.0119026	0	0.0427876
OTU_3423	100	0.0432384	42.7638	k__bacteria	p__tenericutes	c__mollicutes	o__mycoplasmatales	f__mycoplasmataceae	g__mycoplasma	s__candidatus mycoplasma haemobos	0	0	0	0	0	0	0.00297566	0.0440889	0
OTU_2984	100	0.0493902	42.7638	k__fungi	p__ascomycota	c__lecanoromycetes	o__lecanorales	f__parmeliaceae	g__melanelixia	s__melanelixia calva	0	0	0	0	0	0	0.0119026	0	0
OTU_664	100	0.0499175	42.7638	k__bacteria	p__firmicutes	c__bacilli	o__lactobacillales	f__leuconostocaceae	g__oenococcus	s__oenococcus oeni	0	0	0	0	0.00209442	0	0	0.00629842	0
OTU_605	100	0.0509721	42.7638	k__fungi	p__ascomycota	c__eurotiomycetes	o__chaetothyriales	f__herpotrichiellaceae	g__coniosporium	s__coniosporium apollinis	0	0	0	0	0.000698139	0	0	0	0
OTU_2266	100	0.0524983	42.7638	k__fungi	p__ascomycota	c__lecanoromycetes	o__lecanoromycetidae	f__phlyctidaceae	g__phlyctis	s__phlyctis argena	0	0.00172488	0	0	0.000698139	0.00126512	0	0.00629842	0.00534845
OTU_782	100	0.0574146	42.7638	k__fungi	p__ascomycota	c__lecanoromycetes	o__lecanorales	f__parmeliaceae	g__melanelixia	s__melanelixia calva	0	0	0	0	0.0132646	0	0	0	0
OTU_822	100	0.0596971	42.7638	k__bacteria	p__cyanobacteria	c__cyanobacteria	o__nostocales	f__nostocaceae	g__aphanizomenon	s__aphanizomenon gracile	0	0.0258732	0	0	0	0	0	0.0188953	0
OTU_3702	100	0.0737435	42.7638	k__bacteria	p__proteobacteria	c__gammaproteobacteria	o__pseudomonadales	f__moraxellaceae	g__acinetobacter	s__acinetobacter sp.	0	0	0	0.00166096	0	0	0	0	0
OTU_3360	100	0.0877281	40.9604	k__fungi	p__glomeromycota	c__glomeromycetes	o__glomerales	f__glomeraceae	g__funneliformis	s__funneliformis mosseae	0	0	0	0	0.000698139	0.00379535	0	0.00629842	0.0267423
OTU_1333	100	0.130672	40.9604	k__fungi	p__ascomycota	c__sordariomycetes	o__sordariales	f__sordariaceae	g__neurospora	s__neurospora crassa	0.000946414	0	0	0	0	0	0	0.0440889	0
OTU_2216	100	0.150303	40.9604	k__archaea	p__euryarchaeota	c__methanobacteria	o__methanobacteriales	f__methanobacteriaceae	g__methanobacterium	s__methanobacterium palustre	0.000946414	0	0	0	0	0.00126512	0.00892698	0	0.00534845
OTU_648	100	0.150917	40.9604	k__fungi	p__ascomycota	c__lecanoromycetes	o__trapeliales	f__trapeliaceae	g__placopsis	s__placopsis macrophthalma	0	0	0	0	0.00279256	0.00126512	0.0357079	0.0440889	0.00534845
OTU_601	100	0.157052	40.9604	k__bacteria	p__proteobacteria	c__deltaproteobacteria	o__bdellovibrionales	f__bdellovibrionaceae	g__bdellovibrio	s__bdellovibrio spp.	0	0	0	0	0	0	0	0	0.203241
OTU_1373	100	0.161346	40.9604	k__bacteria	p__firmicutes	c__bacilli	o__bacillales	f__bacillaceae	g__bacillus	s__bacillus spp.	0	0	0	0	0	0.0101209	0	0	0
OTU_3178	100	0.171775	40.9604	k__fungi	p__ascomycota	c__lecanoromycetes	o__trapeliales	f__trapeliaceae	g__placopsis	s__placopsis macrophthalma	0	0	0	0	0	0	0	0.0251937	0
OTU_561	100	0.179751	40.9604	k__fungi	p__ascomycota	c__lecanoromycetes	o__trapeliales	f__trapeliaceae	g__placopsis	s__placopsis macrophthalma	0	0.00172488	0	0	0.0342088	0	0.0238053	0.0188953	0.0213938
OTU_4127	100	0.191817	40.9604	k__bacteria	p__proteobacteria	c__gammaproteobacteria	o__alteromonadales	f__pseudoalteromonadaceae	g__pseudoalteromonas	s__pseudoalteromonas sp.	0	0	0.00281555	0	0	0	0	0	0
OTU_723	100	0.211427	40.9604	k__bacteria	p__firmicutes	c__negativicutes	o__selenomonadales	f__veillonellaceae	g__veillonella	s__veillonella parvula	0	0	0	0	0	0	0.0624888	0	0.00534845
OTU_4610	100	0.213879	40.9604	k__bacteria	p__tenericutes	c__mollicutes	o__mycoplasmatales	f__mycoplasmataceae	g__mycoplasma	s__mycoplasma hyorhinis	0	0.00172488	0	0	0	0	0	0.00629842	0
OTU_3244	100	0.301514	40.9604	k__bacteria	p__proteobacteria	c__gammaproteobacteria	o__pseudomonadales	f__pseudomonadaceae	g__pseudomonas	s__pseudomonas citronellolis	0.00283924	0	0	0	0	0	0	0	0
OTU_1207	100	0.331896	39.157	k__bacteria	p__proteobacteria	c__gammaproteobacteria	o__enterobacteriales	f__enterobacteriaceae	g__pantoea	s__pantoea agglomerans	0	0	0	0	0	0	0	0	0.0427876
OTU_2323	100	0.413264	39.157	k__bacteria	p__actinobacteria	c__actinobacteria	o__actinomycetales	f__mycobacteriaceae	g__mycobacterium	s__mycobacterium spp.	0	0	0	0	0.000698139	0.00126512	0.00297566	0	0.0106969
OTU_1636	100	0.526751	39.157	k__bacteria	p__cyanobacteria	c__cyanobacteria	o__oscillatoriales	f__oscillatoriales	g__pseudanabaena	s__pseudanabaena limnetica	0	0	0	0	0.00418883	0	0	0	0.00534845
OTU_1890	100	0.567435	39.157	k__fungi	p__ascomycota	c__sordariomycetes	o__sordariales	f__sordariaceae	g__neurospora	s__neurospora crassa	0	0	0	0	0	0	0	0.0377905	0
OTU_1087	100	0.569577	39.157	k__bacteria	p__verrucomicrobia	c__opitutae	o__opitutales	f__opitutaceae	g__opitutus	s__opitutus terrae	0	0	0	0	0.00139628	0.00379535	0.0297566	0.00629842	0.0320907
OTU_2260	100	0.626726	39.157	k__bacteria	p__aquificae	c__aquificae	o__aquificales	f__aquificaceae	g__hydrogenobacter	s__hydrogenobacter spp.	0.000946414	0	0	0	0	0	0.00892698	0.00629842	0.00534845
OTU_2634	100	0.712286	39.157	k__bacteria	p__firmicutes	c__erysipelotrichia	o__erysipelotrichales	f__erysipelotrichaceae	g__bulleidia	s__bulleidia extructa	0	0	0	0	0.000698139	0.00379535	0	0	0
OTU_2038	100	0.727259	39.157	k__bacteria	p__firmicutes	c__bacilli	o__bacillales	f__bacillaceae	g__bacillus	s__bacillus subtilis	0	0	0	0	0	0.00126512	0.00297566	0	0.0160454
OTU_414	100	0.748649	39.157	k__bacteria	p__proteobacteria	c__gammaproteobacteria	o__thiotrichales	f__piscirickettsiaceae	g__methylophaga	s__methylophaga spp.	0	0.00172488	0.00140778	0	0.00837767	0.0101209	0.0743915	0.0503874	0.0534845
OTU_3532	100	0.755066	39.157	k__bacteria	p__aquificae	c__aquificae	o__aquificales	f__aquificaceae	g__hydrogenobaculum	s__hydrogenobaculum acidophilum	0	0	0	0.00166096	0	0	0	0	0
OTU_3050	100	0.778595	39.157	k__fungi	p__ascomycota	c__lecanoromycetes	o__lecanorales	f__parmeliaceae	g__usnea	s__usnea patagonica	0	0	0	0	0	0	0.00595132	0	0.0213938
OTU_4679	100	0.787151	39.157	k__fungi	p__ascomycota	c__saccharomycetes	o__saccharomycetales	f__saccharomycetaceae	g__naumovozyma	s__naumovozyma dairenensis	0	0	0.00140778	0	0	0	0	0.0125968	0.00534845
OTU_1597	100	0.791429	39.157	k__bacteria	p__proteobacteria	c__gammaproteobacteria	o__oceanospirillales	f__hahellaceae	g__endozoicomonas	s__endozoicomonas spp.	0	0	0	0	0.00209442	0	0.00297566	0	0.00534845
OTU_1819	100	0.825653	39.157	k__bacteria	p__firmicutes	c__bacilli	o__bacillales	f__bacillaceae	g__bacillus	s__bacillus subtilis	0	0	0	0	0.00139628	0	0	0	0.00534845
OTU_4576	100	1.0538	37.3537	k__bacteria	p__actinobacteria	c__actinobacteria	o__actinomycetales	f__micromonosporaceae	g__micromonospora	s__micromonospora carbonacea	0	0	0	0	0	0	0.00595132	0	0
OTU_4619	100	1.31538	37.3537	k__eukaryota	p__eukaryota	c__florideophyceae	o__gracilariales	f__gracilariaceae	g__melanthalia	s__melanthalia obtusata	0	0	0	0	0	0	0	0	0.0160454
OTU_4717	100	1.40507	37.3537	k__bacteria	p__nitrospirae	c__nitrospira	o__nitrospirales	f__nitrospiraceae	g__nitrospira	s__nitrospira spp.	0	0	0.00140778	0	0	0	0.00297566	0	0
OTU_2173	100	1.44243	37.3537	k__bacteria	p__proteobacteria	c__gammaproteobacteria	o__vibrionales	f__vibrionaceae	g__vibrio	s__vibrio diazotrophicus	0	0	0.00140778	0	0	0.00126512	0	0	0.0106969
OTU_647	100	1.83854	37.3537	k__fungi	p__ascomycota	c__eurotiomycetes	o__verrucariales	f__verrucariaceae	g__verrucaria	s__verrucaria bryoctona	0	0.00689953	0	0	0	0	0	0.144864	0.0106969
OTU_728	100	1.89086	37.3537	k__fungi	p__ascomycota	c__eurotiomycetes	o__eurotiales	f__aspergillaceae	g__neosartorya	s__neosartorya fischeri	0	0.00172488	0	0	0.000698139	0.00506047	0.0119026	0.0251937	0.0213938
OTU_3350	100	1.9656	37.3537	k__fungi	p__ascomycota	c__saccharomycetes	o__saccharomycetales	f__metschnikowiaceae	g__clavispora	s__clavispora lusitaniae	0	0	0	0	0	0	0	0	0
OTU_3848	100	1.98054	37.3537	k__fungi	p__ascomycota	c__saccharomycetes	o__saccharomycetales	f__metschnikowiaceae	g__metschnikowia	s__metschnikowia mauinuiana	0	0	0	0	0	0.00253024	0.00297566	0	0
OTU_937	100	2.09265	37.3537	k__bacteria	p__cyanobacteria	c__cyanobacteria	o__chroococcales	f__chroococcales	g__gloeocapsa	s__gloeocapsa spp.	0	0	0	0	0	0	0.00297566	0	0
OTU_1763	100	2.17486	37.3537	k__fungi	p__ascomycota	c__saccharomycetes	o__saccharomycetales	f__saccharomycetaceae	g__saccharomyces	s__saccharomyces cerevisiae	0	0	0	0	0	0.00379535	0.00297566	0	0.00534845
OTU_510	100	2.18234	37.3537	k__bacteria	p__cyanobacteria	c__cyanobacteria	o__chroococcales	f__chroococcales	g__gloeocapsa	s__gloeocapsa spp.	0	0	0	0	0.0216423	0	0.0357079	0.0125968	0.123014
OTU_3137	100	2.18234	37.3537	k__bacteria	p__firmicutes	c__clostridia	o__thermoanaerobacterales	f__thermodesulfobiaceae	g__coprothermobacter	s__coprothermobacter spp.	0	0	0	0	0	0.00126512	0.00595132	0	0.0106969
OTU_1072	100	2.18749	37.3537	k__bacteria	p__firmicutes	c__clostridia	o__halanaerobiales	f__halobacteroidaceae	g__halanaerobacter	s__halanaerobacter lacunarum	0	0	0.00140778	0	0.00279256	0	0	0	0.0267423
OTU_2170	100	2.29201	37.3537	k__fungi	p__ascomycota	c__saccharomycetes	o__saccharomycetales	f__saccharomycetaceae	g__saccharomyces	s__saccharomyces cerevisiae	0	0	0	0	0	0.00126512	0.00297566	0.00629842	0.0106969
OTU_2345	100	2.35174	37.3537	k__fungi	p__ascomycota	c__lecanoromycetes	o__peltigerales	f__lobariaceae	g__lobaria	s__lobaria pulmonaria	0	0	0	0	0.000698139	0	0.00595132	0.0125968	0
OTU_788	100	2.45468	35.5503	k__fungi	p__ascomycota	c__saccharomycetes	o__saccharomycetales	f__saccharomycetaceae	g__zygosaccharomyces	s__zygosaccharomyces rouxii	0	0.00689953	0.00140778	0	0.00279256	0.00253024	0.0208296	0.0377905	0.0641814
OTU_875	100	2.51599	37.3537	k__bacteria	p__firmicutes	c__clostridia	o__thermoanaerobacterales	f__thermodesulfobiaceae	g__coprothermobacter	s__coprothermobacter spp.	0.000946414	0	0.00140778	0	0.00279256	0	0.0476105	0.0188953	0.0695299
OTU_3358	100	2.88928	37.3537	k__eukaryota	p__eukaryota	c__foraminifera	o__foraminifera	f__hormosinidae	g__leptohyalis	s__leptohyalis scotti	0	0	0	0.00166096	0	0	0	0	0
OTU_3749	100	3.12072	37.3537	k__fungi	p__ascomycota	c__sordariomycetes	o__magnaporthales	f__magnaporthaceae	g__magnaporthe	s__magnaporthe oryzae	0	0	0	0	0	0.00126512	0	0	0
OTU_1518	100	3.3447	37.3537	k__fungi	p__ascomycota	c__eurotiomycetes	o__onygenales	f__onygenales	g__paracoccidioides	s__paracoccidioides sp.	0	0	0	0	0.00418883	0	0	0	0.00534845
OTU_2860	100	3.35963	37.3537	k__fungi	p__ascomycota	c__eurotiomycetes	o__onygenales	f__onygenales	g__paracoccidioides	s__paracoccidioides sp.	0	0	0	0	0.000698139	0	0.00297566	0.0125968	0
OTU_3504	100	3.54769	35.5503	k__fungi	p__basidiomycota	c__agaricomycetes	o__agaricales	f__marasmiaceae	g__marasmiellus	s__marasmiellus sp.	0	0.00172488	0	0	0	0.00126512	0	0.00629842	0
OTU_1513	100	3.75638	35.5503	k__bacteria	p__proteobacteria	c__gammaproteobacteria	o__enterobacteriales	f__enterobacteriaceae	g__proteus	s__proteus sp.	0	0	0	0	0	0.00126512	0.00297566	0	0
OTU_1028	100	4.61721	35.5503	k__bacteria	p__proteobacteria	c__gammaproteobacteria	o__enterobacteriales	f__enterobacteriaceae	g__proteus	s__proteus sp.	0	0.00172488	0	0	0.000698139	0	0.00297566	0	0
OTU_3361	100	5.08676	35.5503	k__eukaryota	p__eukaryota	c__oomycetes	o__peronosporales	f__peronosporaceae	g__plasmopara	s__plasmopara pimpinellae	0	0	0	0	0.000698139	0.00126512	0.00595132	0.0125968	0.00534845
OTU_4124	100	5.37371	35.5503	k__fungi	p__basidiomycota	c__agaricomycetes	o__cantharellales	f__cantharellaceae	g__cantharellus	s__cantharellus formosus	0	0	0	0	0	0	0	0.00629842	0.0106969
OTU_2669	100	6.18237	35.5503	k__fungi	p__ascomycota	c__sordariomycetes	o__glomerellales	f__plectosphaerellaceae	g__verticillium	s__verticillium alfalfae	0	0	0	0	0.000698139	0.00126512	0.00595132	0.00629842	0.00534845
OTU_4697	100	6.86061	35.5503	k__fungi	p__ascomycota	c__saccharomycetes	o__saccharomycetales	f__saccharomycetaceae	g__lachancea	s__lachancea thermotolerans	0	0	0	0	0.00139628	0	0.00595132	0.00629842	0.00534845
OTU_4283	100	7.04321	35.5503	k__fungi	p__fungi	c__mucoromycotina	o__mucorales	f__cunninghamellaceae	g__cunninghamella	s__cunninghamella bertholletiae	0	0	0	0	0	0	0	0	0
OTU_4119	100	7.14755	35.5503	k__bacteria	p__deinococcus_thermus	c__deinococci	o__thermales	f__thermaceae	g__thermus	s__thermus thermophilus	0	0	0	0	0	0.00379535	0	0	0
OTU_2046	100	7.22581	35.5503	k__fungi	p__ascomycota	c__eurotiomycetes	o__onygenales	f__arthrodermataceae	g__arthroderma	s__arthroderma otae	0	0	0	0	0.00279256	0	0	0.00629842	0
OTU_4158	100	7.27798	35.5503	k__fungi	p__basidiomycota	c__tremellomycetes	o__filobasidiales	f__filobasidiales	g__cryptococcus	s__cryptococcus wieringae	0	0	0	0	0.000698139	0	0	0	0
OTU_4561	100	7.53884	35.5503	k__bacteria	p__actinobacteria	c__actinobacteria	o__rubrobacterales	f__rubrobacteraceae	g__rubrobacter	s__rubrobacter spp.	0	0	0	0	0	0.00126512	0	0	0.00534845
OTU_4137	100	7.97385	35.5503	k__bacteria	p__firmicutes	c__bacilli	o__lactobacillales	f__leuconostocaceae	g__leuconostoc	s__leuconostoc pseudomesenteroides	0	0	0	0	0.00209442	0	0	0	0
OTU_3118	100	7.99991	35.5503	k__bacteria	p__deinococcus_thermus	c__deinococci	o__deinococcales	f__deinococcaceae	g__deinococcus	s__deinococcus spp.	0	0	0	0	0.000698139	0.00253024	0	0	0.00534845
OTU_2823	100	8.05202	35.5503	k__bacteria	p__cyanobacteria	c__cyanobacteria	o__synechococcales	f__synechococcaceae	g__synechococcus	s__synechococcus sp.	0	0	0	0	0.000698139	0	0	0.0188953	0
OTU_3417	100	8.49502	35.5503	k__fungi	p__ascomycota	c__pezizomycetes	o__pezizales	f__sarcoscyphaceae	g__microstoma	s__microstoma floccosum	0	0	0	0	0	0.00253024	0	0	0.00534845
OTU_569	100	8.65137	35.5503	k__eukaryota	p__eukaryota	c__dinophyceae	o__gymnodiniales	f__gymnodiniaceae	g__cochlodinium	s__cochlodinium fulvescens	0	0	0.00140778	0	0.0153591	0.00126512	0.00892698	0.0251937	0.0695299
OTU_992	100	8.65137	35.5503	k__eukaryota	p__eukaryota	c__dinophyceae	o__gymnodiniales	f__gymnodiniaceae	g__cochlodinium	s__cochlodinium fulvescens	0.000946414	0	0.00281555	0	0.0125665	0.00126512	0.00892698	0	0.0427876
OTU_1996	100	8.70348	35.5503	k__fungi	p__ascomycota	c__dothideomycetes	o__pleosporales	f__didymosphaeriaceae	g__paraphaeosphaeria	s__coniothyrium minitans	0	0	0	0	0	0	0	0.00629842	0
OTU_1336	100	8.7556	35.5503	k__bacteria	p__bacteroidetes	c__flavobacteriia	o__flavobacteriales	f__flavobacteriaceae	g__flavobacterium	s__flavobacterium filum	0	0	0	0	0	0	0	0.0125968	0.0213938
OTU_4493	100	8.80772	35.5503	k__fungi	p__ascomycota	c__eurotiomycetes	o__phaeomoniellales	f__phaeomoniellales	g__dolabra	s__dolabra nepheliae	0	0	0	0	0.00139628	0	0.00595132	0	0
OTU_3892	100	9.14647	35.5503	k__fungi	p__ascomycota	c__saccharomycetes	o__saccharomycetales	f__debaryomycetaceae	g__spathaspora	s__spathaspora arborariae	0	0	0.00140778	0	0.000698139	0	0.00297566	0	0
OTU_2900	100	9.17253	35.5503	k__bacteria	p__firmicutes	c__clostridia	o__halanaerobiales	f__halobacteroidaceae	g__halanaerobacter	s__halanaerobacter lacunarum	0	0	0	0	0.00209442	0.00126512	0	0	0
OTU_4577	100	9.43312	35.5503	k__bacteria	p__firmicutes	c__bacilli	o__lactobacillales	f__enterococcaceae	g__enterococcus	s__enterococcus faecium	0	0	0	0	0.000698139	0.00379535	0.0119026	0.0125968	0.0267423
OTU_885	100	9.45917	35.5503	k__bacteria	p__aquificae	c__aquificae	o__aquificales	f__aquificaceae	g__thermocrinis	s__thermocrinis ruber	0	0	0	0	0.00418883	0	0.00297566	0.0125968	0.0267423
OTU_1189	100	9.66764	35.5503	k__bacteria	p__firmicutes	c__bacilli	o__lactobacillales	f__enterococcaceae	g__enterococcus	s__enterococcus faecium	0	0.00862441	0	0	0.00279256	0.00126512	0.0208296	0.0125968	0.0534845
OTU_2352	100	9.98034	35.5503	k__fungi	p__ascomycota	c__saccharomycetes	o__saccharomycetales	f__saccharomycetaceae	g__zygosaccharomyces	s__zygosaccharomyces rouxii	0	0	0	0	0.000698139	0	0.00297566	0.00629842	0.00534845
OTU_14	99.7773	0	805.589	k__bacteria	p__proteobacteria	c__gammaproteobacteria	o__pseudomonadales	f__moraxellaceae	g__enhydrobacter	s__enhydrobacter aerosaccus	0.0066249	0.0155239	0	0.0060902	0.00558511	0.0101209	0.017854	0.0188953	0.0106969
OTU_24	99.7773	0	805.589	k__bacteria	p__proteobacteria	c__gammaproteobacteria	o__pseudomonadales	f__moraxellaceae	g__acinetobacter	s__acinetobacter junii	0.00189283	0.00344976	0.00140778	0.00498289	0.00698139	0.0101209	0.0267809	0.0188953	0
OTU_118	99.7773	0	805.589	k__bacteria	p__proteobacteria	c__betaproteobacteria	o__neisseriales	f__neisseriaceae	g__neisseria	s__neisseria sp.	0.00567848	0.139715	0.754568	0.00221462	0.00349069	0.00253024	0	0.0125968	0.0106969
OTU_1	99.7768	0	803.785	k__bacteria	p__firmicutes	c__bacilli	o__bacillales	f__staphylococcaceae	g__staphylococcus	s__staphylococcus epidermidis	6.92113	3.43596	4.60202	10.1806	8.19126	2.27468	6.16259	3.968	10.959
OTU_6	99.7768	0	803.785	k__bacteria	p__firmicutes	c__bacilli	o__bacillales	f__bacillaceae	g__bacillus	s__bacillus thermoamylovorans	0.0104106	0.0206986	0.0140778	0.0105194	0.698837	0.0151814	0.0208296	0.0188953	0.0374392
OTU_65	99.7768	0	803.785	k__bacteria	p__firmicutes	c__bacilli	o__lactobacillales	f__carnobacteriaceae	g__atopostipes	s__atopostipes spp.	0.43819	0.00172488	0.00140778	0.00332193	0.00139628	0.00126512	0.0119026	0.0125968	0.00534845
OTU_251	99.7768	0	803.785	k__bacteria	p__firmicutes	c__bacilli	o__bacillales	f__staphylococcaceae	g__staphylococcus	s__staphylococcus sciuri	0	0	0.00281555	0.00664386	0.00488697	0.00253024	0.00297566	0	0
OTU_355	99.7768	0	803.785	k__bacteria	p__proteobacteria	c__betaproteobacteria	o__burkholderiales	f__comamonadaceae	g__pelomonas	s__pelomonas spp.	0.00189283	0.00344976	0	0	0.000698139	0	0	0	0
OTU_623	99.7763	0	802.884	k__bacteria	p__firmicutes	c__bacilli	o__lactobacillales	f__carnobacteriaceae	g__dolosigranulum	s__dolosigranulum pigrum	0.000946414	0.00172488	0	0	0	0	0	0	0
OTU_207	99.7763	0	801.982	k__bacteria	p__proteobacteria	c__gammaproteobacteria	o__pseudomonadales	f__pseudomonadaceae	g__pseudomonas	s__pseudomonas putida	0	0.0155239	0.230875	0.000553655	0.00209442	0.00126512	0	0	0.20859
OTU_176	99.7732	0	791.162	k__bacteria	p__proteobacteria	c__gammaproteobacteria	o__pseudomonadales	f__moraxellaceae	g__acinetobacter	s__acinetobacter schindleri	0.000946414	0.00689953	0.00422333	0	0.00139628	0.0151814	2.30614	0.00629842	0.00534845
OTU_4	99.7727	0	789.358	k__bacteria	p__chlorobi	c__chlorobia	o__chlorobiales	f__chlorobiaceae	g__chlorobium	s__chlorobium limicola	2.5875	11.9465	6.13791	2.49643	4.68242	1.37139	6.55835	4.49707	7.55736
OTU_5	99.7706	0	782.145	k__bacteria	p__actinobacteria	c__actinobacteria	o__actinomycetales	f__micrococcaceae	g__renibacterium	s__renibacterium salmoninarum	0.011357	0.0344976	0.0183011	0.0249145	5.18787	46.5374	0.0267809	0.0629842	0.861101
OTU_498	99.7701	0	781.243	k__bacteria	p__actinobacteria	c__actinobacteria	o__rubrobacterales	f__rubrobacteraceae	g__rubrobacter	s__rubrobacter spp.	0.000946414	0.00172488	0	0	0	0	0.258882	0	0
OTU_303	99.7701	0	780.342	k__bacteria	p__bacteroidetes	c__sphingobacteriia	o__sphingobacteriales	f__chitinophagaceae	g__sediminibacterium	s__sediminibacterium spp.	0.00378566	0.00172488	0.608159	0	0.000698139	0.00126512	0.00297566	0	0
OTU_388	99.7691	0	776.735	k__bacteria	p__bacteroidetes	c__bacteroidia	o__bacteroidales	f__porphyromonadaceae	g__porphyromonas	s__porphyromonas sp.	0	0	0	0.000553655	0	0.00253024	0	0	0
OTU_285	99.7685	0	774.932	k__bacteria	p__firmicutes	c__bacilli	o__lactobacillales	f__lactobacillaceae	g__lactobacillus	s__lactobacillus aviarius	0.000946414	0	0	0.00110731	0	0	0.00297566	0.00629842	0
OTU_95	99.768	0	773.128	k__bacteria	p__proteobacteria	c__betaproteobacteria	o__burkholderiales	f__comamonadaceae	g__schlegelella	s__schlegelella spp.	0.000946414	0	0.00140778	0.943428	0.00209442	0	0	0	0
OTU_26	99.7674	0	771.325	k__bacteria	p__actinobacteria	c__actinobacteria	o__actinomycetales	f__corynebacteriaceae	g__corynebacterium	s__corynebacterium tuberculostearicum	1.20573	0.710651	0.651801	0.00830482	0.637401	0.735034	1.85384	1.41714	0.845055
OTU_243	99.7669	0	769.521	k__bacteria	p__firmicutes	c__bacilli	o__lactobacillales	f__lactobacillaceae	g__lactobacillus	s__lactobacillus delbrueckii	0.000946414	0	0.846074	0	0.00139628	0	0.0327323	0	0
OTU_463	99.7664	0	768.62	k__bacteria	p__proteobacteria	c__deltaproteobacteria	o__syntrophobacterales	f__syntrophaceae	g__desulfomonile	s__desulfomonile spp.	0	0	0.00140778	0	0	0	0	0	0.668556
OTU_9	99.7664	0	767.718	k__bacteria	p__actinobacteria	c__actinobacteria	o__actinomycetales	f__propionibacteriaceae	g__propionibacterium	s__propionibacterium acnes	5.22137	5.64899	2.80288	3.60595	2.53773	3.34497	6.1983	10.1719	5.97957
OTU_36	99.7664	0	767.718	k__bacteria	p__actinobacteria	c__actinobacteria	o__actinomycetales	f__micrococcaceae	g__micrococcus	s__micrococcus luteus	0.00473207	0.00517464	0.00563111	0.00276827	2.72274	0.69961	0.107124	0.0251937	0.941327
OTU_433	99.7658	0	766.816	k__bacteria	p__firmicutes	c__bacilli	o__lactobacillales	f__streptococcaceae	g__streptococcus	s__streptococcus henryi	0.000946414	0	0.00140778	0	0	0	0	0.00629842	0
OTU_121	99.7658	0	765.915	k__bacteria	p__cyanobacteria	c__oscillatoriophycideae	o__chroococcales	f__microcystaceae	g__microcystis	s__microcystis spp.	1.18586	0.00172488	0	0	0.00349069	0.0101209	0.017854	0.0125968	0.187196
OTU_329	99.7658	0	765.915	k__bacteria	p__proteobacteria	c__betaproteobacteria	o__burkholderiales	f__comamonadaceae	g__acidovorax	s__acidovorax spp.	0	0	0	0.00110731	0.00139628	0	0	0	0.00534845
OTU_594	99.7653	0	765.013	k__bacteria	p__verrucomicrobia	c__verrucomicrobiae	o__verrucomicrobiales	f__verrucomicrobiaceae	g__verrucomicrobium	s__verrucomicrobium spp.	0	0.00172488	0	0.000553655	0	0	0	0	0
OTU_3	99.7647	0	762.308	k__bacteria	p__cyanobacteria	c__cyanobacteria	o__oscillatoriales	f__oscillatoriales	g__halospirulina	s__halospirulina sp.	3.4298	5.57309	11.1707	8.06177	3.42018	4.24447	5.79956	9.98299	2.71701
OTU_30	99.7647	0	758.701	k__bacteria	p__cyanobacteria	c__cyanobacteria	o__synechococcales	f__synechococcaceae	g__synechococcus	s__synechococcus sp.	0.90004	0.0155239	0.00140778	0.76958	0.0376995	0.371945	0.0267809	0.503874	0.0160454
OTU_71	99.7647	0	758.701	k__bacteria	p__cyanobacteria	c__cyanobacteria	o__synechococcales	f__synechococcaceae	g__synechococcus	s__synechococcus spp.	0.00283924	0.00344976	0.00422333	1.15603	0.00139628	0.00253024	0.00297566	0	0.0106969
OTU_70	99.7636	0	758.701	k__bacteria	p__proteobacteria	c__alphaproteobacteria	o__sphingomonadales	f__sphingomonadaceae	g__sphingomonas	s__sphingomonas sp.	0.000946414	0.00172488	0.00140778	0.00110731	0.782614	0.00379535	0.00595132	0.0125968	0
OTU_345	99.7636	0	758.701	k__bacteria	p__bacteroidetes	c__bacteroidia	o__bacteroidales	f__prevotellaceae	g__prevotella	s__prevotella intermedia	0	0	0.00703888	0.172187	0.000698139	0	0	0	0
OTU_75	99.7625	0	755.094	k__bacteria	p__firmicutes	c__clostridia	o__clostridiales	f__peptoniphilaceae	g__anaerococcus	s__anaerococcus sp.	0.00189283	0.00689953	0.350536	0.00276827	0.0111702	0.00885583	0.92543	0.00629842	0.443921
OTU_399	99.7625	0	755.094	k__bacteria	p__bacteroidetes	c__bacteroidia	o__bacteroidales	f__porphyromonadaceae	g__barnesiella	s__barnesiella spp.	0	0	0	0.000553655	0.000698139	0	0	0	0
OTU_418	99.7625	0	755.094	k__bacteria	p__actinobacteria	c__actinobacteria	o__actinomycetales	f__bogoriellaceae	g__georgenia	s__georgenia spp.	0	0.0103493	0	0	0	0.241638	0	0	0
OTU_1746	99.7613	0	752.389	k__bacteria	p__chlorobi	c__chlorobia	o__chlorobiales	f__chlorobiaceae	g__chlorobaculum	s__chlorobaculum sp.	0.00757131	0.890039	0.00422333	0.00553655	0.818917	0.00632559	0.0208296	0.125968	1.67941
OTU_174	99.7608	0	749.684	k__bacteria	p__actinobacteria	c__actinobacteria	o__actinomycetales	f__actinomycetaceae	g__actinomyces	s__actinomyces neuii	0	0	0	0	0.351862	0.00253024	0	0	0
OTU_260	99.7596	0	746.078	k__bacteria	p__actinobacteria	c__actinobacteria	o__actinomycetales	f__nocardioidaceae	g__nocardioides	s__nocardioides spp.	0	0	0	0.000553655	0	0	0	0	0
OTU_150	99.759	0	744.274	k__bacteria	p__proteobacteria	c__alphaproteobacteria	o__rhizobiales	f__hyphomicrobiaceae	g__devosia	s__devosia epidermidihirudinis	0.00189283	0.00344976	0.00140778	0.000553655	0.00418883	0.00126512	0	0	0.0160454
OTU_293	99.7579	0	740.668	k__bacteria	p__actinobacteria	c__actinobacteria	o__actinomycetales	f__propionibacteriaceae	g__propionibacterium	s__propionibacterium granulosum	0.000946414	0.203536	0.13937	0.00276827	0.0174535	0.00253024	0	0.0440889	0.13906
OTU_282	99.7573	0	738.864	k__bacteria	p__actinobacteria	c__actinobacteria	o__actinomycetales	f__microbacteriaceae	g__microbacterium	s__microbacterium sp.	0.000946414	0.00172488	0	0.00110731	0.00977394	0.00379535	0	0.0125968	0
OTU_430	99.7543	0	729.847	k__bacteria	p__actinobacteria	c__actinobacteria	o__actinomycetales	f__intrasporangiaceae	g__tetrasphaera	s__tetrasphaera sp.	0	0	0.00140778	0.00110731	0	0	0.00297566	0	0.989464
OTU_1074	99.7537	0	728.044	k__archaea	p__euryarchaeota	c__thermococci	o__thermococcales	f__thermococcaceae	g__thermococcus	s__thermococcus nautili	0	0	0	0	0	0	0	0	0
OTU_757	99.7531	0	727.142	k__bacteria	p__fusobacteria	c__fusobacteriia	o__fusobacteriales	f__fusobacteriaceae	g__cetobacterium	s__cetobacterium somerae	0	0	0	0	0	0	0.00297566	0	0
OTU_459	99.7512	0	721.732	k__bacteria	p__proteobacteria	c__alphaproteobacteria	o__rhizobiales	f__methylobacteriaceae	g__microvirga	s__microvirga sp.	0	0	0	0	0	0.00126512	0	0.831391	0
OTU_2159	99.7167	2.0941e-179	632.465	k__bacteria	p__planctomycetes	c__planctomycetia	o__planctomycetales	f__planctomycetaceae	g__pirellula	s__pirellula spp.	0	0	0	0	0	0.00126512	0	0	0
OTU_2972	99.6805	9.55883e-158	560.331	k__bacteria	p__proteobacteria	c__betaproteobacteria	o__burkholderiales	f__burkholderiaceae	g__burkholderia	s__burkholderia spp.	0	0	0	0	0	0	0.00297566	0	0
OTU_3826	99.5935	1.88951e-121	439.505	k__bacteria	p__actinobacteria	c__actinobacteria	o__acidimicrobiales	f__acidimicrobiaceae	g__ilumatobacter	s__ilumatobacter spp.	0	0	0	0	0.000698139	0.00253024	0	0	0
OTU_214	99.5546	0	801.982	k__bacteria	p__firmicutes	c__bacilli	o__bacillales	f__bacillaceae	g__bacillus	s__bacillus smithii	0.000946414	0	0.675733	0.000553655	0.00139628	0.00126512	0	0	0.00534845
OTU_12	99.5546	0	798.375	k__bacteria	p__proteobacteria	c__betaproteobacteria	o__burkholderiales	f__burkholderiaceae	g__limnobacter	s__limnobacter spp.	4.14435	0.472618	1.18394	0.00996578	2.32061	0.0556652	2.26448	0.11967	0.0481361
OTU_13	99.5536	0	800.179	k__bacteria	p__firmicutes	c__bacilli	o__lactobacillales	f__leuconostocaceae	g__leuconostoc	s__leuconostoc mesenteroides	5.1078	1.34023	18.3138	0.0177169	0.03002	0.0468094	1.48485	1.16521	1.42804
OTU_16	99.5536	0	800.179	k__bacteria	p__proteobacteria	c__gammaproteobacteria	o__xanthomonadales	f__xanthomonadaceae	g__stenotrophomonas	s__stenotrophomonas maltophilia	0.52526	0.158689	0.915055	2.20188	0.602494	0.0202419	0.684402	0.850287	0.00534845
OTU_254	99.5536	0	800.179	k__bacteria	p__firmicutes	c__bacilli	o__bacillales	f__bacillaceae	g__bacillus	s__bacillus aeris	0.349227	0	0	0	0	0.00126512	0.0148783	0	0
OTU_168	99.5536	0	796.572	k__bacteria	p__proteobacteria	c__gammaproteobacteria	o__enterobacteriales	f__enterobacteriaceae	g__klebsiella	s__klebsiella oxytoca	0.367209	0.00172488	0.00140778	0.000553655	0.226197	0.228986	0.00595132	0	0.0106969
OTU_460	99.5536	0	796.572	k__bacteria	p__firmicutes	c__bacilli	o__lactobacillales	f__lactobacillaceae	g__pediococcus	s__pediococcus argentinicus	0	0	0	0	0	0	0.00297566	0	0.00534845
OTU_25	99.5526	0	798.375	k__bacteria	p__firmicutes	c__bacilli	o__bacillales	f__planococcaceae	g__planococcus	s__planococcus maitriensis	0.490242	0.0103493	0.00563111	0.7347	0.00977394	0.00379535	0.0416592	0.00629842	0.0855752
OTU_120	99.5526	0	798.375	k__bacteria	p__proteobacteria	c__betaproteobacteria	o__hydrogenophilales	f__hydrogenophilaceae	g__tepidiphilus	s__tepidiphilus succinatimandens	0.000946414	0.00172488	0	0	0.00139628	0.00126512	0	0.00629842	0
OTU_597	99.5526	0	798.375	k__bacteria	p__proteobacteria	c__gammaproteobacteria	o__aeromonadales	f__aeromonadaceae	g__aeromonas	s__aeromonas sp.	0	0	0	0	0	0	0.00297566	0	0
OTU_227	99.5526	0	794.769	k__bacteria	p__firmicutes	c__bacilli	o__lactobacillales	f__lactobacillaceae	g__lactobacillus	s__lactobacillus plantarum	0	0	1.1769	0.00110731	0.000698139	0.00253024	0	0	0
OTU_17	99.5485	0	791.162	k__bacteria	p__bacteroidetes	c__flavobacteriia	o__flavobacteriales	f__flavobacteriaceae	g__cloacibacterium	s__cloacibacterium normanense	0.00473207	0.288055	0.00563111	0.00387558	0.0090758	1.04878	0.00892698	0.673931	0.0267423
OTU_564	99.5485	0	791.162	k__bacteria	p__bacteroidetes	c__bacteroidia	o__bacteroidales	f__prevotellaceae	g__prevotella	s__prevotella spp.	0	0	0	0.000553655	0.00349069	0	0	0	0
OTU_443	99.5485	0	787.555	k__bacteria	p__bacteroidetes	c__flavobacteriia	o__flavobacteriales	f__flavobacteriaceae	g__chryseobacterium	s__chryseobacterium pufferi	0	0.00172488	0	0.000553655	0	0.191033	0	0.00629842	0
OTU_172	99.5465	0	787.555	k__bacteria	p__actinobacteria	c__actinobacteria	o__actinomycetales	f__actinomycetaceae	g__actinomyces	s__actinomyces cardiffensis	0.000946414	0	0	0.00221462	0.00139628	0.289712	0.00297566	0.00629842	0.00534845
OTU_362	99.5444	0	783.948	k__bacteria	p__proteobacteria	c__betaproteobacteria	o__burkholderiales	f__oxalobacteraceae	g__undibacterium	s__undibacterium oligocarboniphilum	0	0.58646	0	0	0.000698139	0.00126512	0	0.144864	0.00534845
OTU_135	99.5423	0	776.735	k__bacteria	p__actinobacteria	c__actinobacteria	o__actinomycetales	f__nocardioidaceae	g__nocardioides	s__nocardioides aquiterrae	0.00189283	0.00172488	0	0.00221462	0.00209442	0	0	0	0.00534845
OTU_44	99.5413	0	778.538	k__bacteria	p__bacteroidetes	c__bacteroidia	o__bacteroidales	f__bacteroidaceae	g__bacteroides	s__bacteroides sp.	0	0.00344976	0.00140778	0.00166096	0.00488697	0.337787	0.00595132	0.00629842	0.0160454
OTU_279	99.537	0	771.325	k__bacteria	p__firmicutes	c__bacilli	o__lactobacillales	f__aerococcaceae	g__globicatella	s__globicatella sulfidifaciens	0.00189283	0	0	0.000553655	0.00139628	0.664187	0	0	0
OTU_473	99.537	0	771.325	k__bacteria	p__actinobacteria	c__actinobacteria	o__actinomycetales	f__micrococcaceae	g__arthrobacter	s__arthrobacter albus	0	0.00344976	0	0.000553655	0.000698139	0.00126512	0	1.10222	0
OTU_458	99.5349	0	767.718	k__bacteria	p__bacteroidetes	c__cytophagia	o__cytophagales	f__cytophagaceae	g__pontibacter	s__pontibacter korlensis	0	0	0	0.000553655	0	0	0	0	0
OTU_18	99.5338	0	762.308	k__bacteria	p__actinobacteria	c__actinobacteria	o__actinomycetales	f__corynebacteriaceae	g__corynebacterium	s__corynebacterium spp.	0.00851773	0.0206986	0.00703888	0.00442924	0.0139628	0.363089	0.017854	0.0188953	0.0160454
OTU_58	99.5338	0	762.308	k__bacteria	p__actinobacteria	c__actinobacteria	o__actinomycetales	f__corynebacteriaceae	g__corynebacterium	s__corynebacterium glucuronolyticum	1.05714	1.58517	0.00422333	0.00221462	0.32254	0.0113861	0.999821	0.27713	0.0213938
OTU_130	99.5338	0	762.308	k__bacteria	p__actinobacteria	c__actinobacteria	o__actinomycetales	f__corynebacteriaceae	g__corynebacterium	s__corynebacterium coyleae	0.000946414	1.00043	0	0.000553655	0.379787	0.00632559	0.00297566	0.793601	0.0160454
OTU_103	99.5327	0	764.111	k__bacteria	p__actinobacteria	c__actinobacteria	o__actinomycetales	f__microbacteriaceae	g__pseudoclavibacter	s__zimmermannella bifida	0.00283924	0.00172488	0	0.00110731	0.00279256	1.07788	0	0	0
OTU_105	99.5327	0	764.111	k__bacteria	p__actinobacteria	c__actinobacteria	o__candidatus nanopelagicales	f__candidatus nanopelagicales	g__candidatus planktophila	s__uncultured candidatus planktophila sp.	0.396547	1.78353	0	0.00110731	0.00279256	0.00253024	0	0.327518	0.00534845
OTU_4685	99.5327	0	764.111	k__bacteria	p__proteobacteria	c__gammaproteobacteria	o__pseudomonadales	f__moraxellaceae	g__acinetobacter	s__acinetobacter johnsonii	0.00283924	0	0	0	0.000698139	0.403573	0.0297566	0.963658	0
OTU_139	99.5327	0	760.505	k__bacteria	p__actinobacteria	c__actinobacteria	o__actinomycetales	f__micrococcaceae	g__kocuria	s__kocuria rhizophila	0	0	0	0	0.00209442	0.00379535	0.392787	0.00629842	0
OTU_166	99.5327	0	760.505	k__bacteria	p__actinobacteria	c__actinobacteria	o__actinomycetales	f__microbacteriaceae	g__candidatus rhodoluna	s__uncultured candidatus rhodoluna sp.	0.00189283	0.00344976	0.00281555	0.000553655	0.00418883	0.00126512	0	0.00629842	0.00534845
OTU_201	99.5327	0	760.505	k__bacteria	p__actinobacteria	c__actinobacteria	o__actinomycetales	f__cellulomonadaceae	g__actinotalea	s__actinotalea fermentans	0	0.00172488	0.00140778	0	0.00139628	0	0	0	0
OTU_136	99.5316	0	762.308	k__bacteria	p__firmicutes	c__bacilli	o__bacillales	f__bacillaceae	g__bacillus	s__bacillus siralis	0	0.00172488	0.00140778	0.00110731	0.00139628	0	0.0119026	0	0
OTU_1009	99.5316	0	755.094	k__bacteria	p__firmicutes	c__bacilli	o__bacillales	f__bacillaceae	g__bacillus	s__bacillus circulans	0	0.00172488	0.00281555	0.00110731	0.00139628	0.00126512	0	0	0
OTU_15	99.5283	0	753.291	k__bacteria	p__actinobacteria	c__actinobacteria	o__acidimicrobiales	f__iamiaceae	g__iamia	s__iamia spp.	1.93258	0.753773	1.13748	0.0692068	1.66366	0.130307	1.22597	3.46413	0.0160454
OTU_233	99.5283	0	753.291	k__bacteria	p__cyanobacteria	c__cyanobacteria	o__nostocales	f__nostocaceae	g__aphanizomenon	s__aphanizomenon ovalisporum	0.000946414	0	0.00140778	0	0.00209442	0	0	0.00629842	0.00534845
OTU_22	99.5272	0	755.094	k__bacteria	p__proteobacteria	c__alphaproteobacteria	o__rhodobacterales	f__rhodobacteraceae	g__rhodobacter	s__rhodobacter sp.	0.00378566	2.99094	0.772869	2.63207	0.0153591	0.00632559	0.0595132	1.09592	0.00534845
OTU_35	99.5272	0	755.094	k__bacteria	p__proteobacteria	c__alphaproteobacteria	o__rhizobiales	f__methylobacteriaceae	g__methylobacterium	s__methylobacterium spp.	0.903825	0.0103493	0.00844666	1.88243	0.63391	0.021507	0.017854	0.466083	0.556239
OTU_115	99.5272	0	751.488	k__bacteria	p__proteobacteria	c__alphaproteobacteria	o__rhizobiales	f__brucellaceae	g__daeguia	s__daeguia caeni	1.52751	0.00344976	0	0.00221462	0.000698139	0.0151814	0.0208296	0.00629842	0.00534845
OTU_204	99.5272	0	751.488	k__bacteria	p__proteobacteria	c__alphaproteobacteria	o__rhizobiales	f__rhizobiaceae	g__rhizobium	s__rhizobium spp.	0.000946414	0.00172488	0	0.00221462	0.000698139	0	0	0	0
OTU_964	99.5261	0	753.291	k__bacteria	p__bacteroidetes	c__bacteroidia	o__bacteroidales	f__prevotellaceae	g__prevotella	s__prevotella sp.	0	0	0	0	0	0.0164465	0	0	0
OTU_45	99.5261	0	749.684	k__bacteria	p__firmicutes	c__clostridia	o__clostridiales	f__peptostreptococcaceae	g__peptostreptococcus	s__peptostreptococcus stomatis	0.473207	0.0103493	0	0.00166096	1.13448	0.0113861	0.458252	0.00629842	0.00534845
OTU_129	99.5261	0	749.684	k__bacteria	p__firmicutes	c__clostridia	o__clostridiales	f__peptoniphilaceae	g__anaerococcus	s__anaerococcus octavius	0	0.472618	0.00563111	0.00110731	0.00209442	0.251759	0.0148783	0.0881779	0.0160454
OTU_177	99.5249	0	747.881	k__bacteria	p__firmicutes	c__clostridia	o__clostridiales	f__peptoniphilaceae	g__anaerococcus	s__anaerococcus hydrogenalis	0	0.00172488	0	0	0.000698139	0.00126512	0.642742	0	0
OTU_404	99.5227	0	747.881	k__bacteria	p__actinobacteria	c__actinobacteria	o__actinomycetales	f__actinomycetaceae	g__flaviflexus	s__flaviflexus sp.	0	0	0	0.000553655	0	0	0	0	0.00534845
OTU_297	99.5134	0	733.454	k__bacteria	p__proteobacteria	c__alphaproteobacteria	o__rhodospirillales	f__rhodospirillaceae	g__azospirillum	s__azospirillum sp.	0	0	0	0.00166096	0.000698139	0	0.00297566	0	0.566936
OTU_3119	99.422	1.46656e-174	616.235	k__bacteria	p__actinobacteria	c__actinobacteria	o__actinomycetales	f__propionibacteriaceae	g__propionibacterium	s__propionibacterium acnes	0	0	0	0	0	0.00126512	0	0	0
OTU_4128	99.3884	2.7635e-164	581.971	k__bacteria	p__proteobacteria	c__gammaproteobacteria	o__xanthomonadales	f__xanthomonadaceae	g__stenotrophomonas	s__stenotrophomonas maltophilia	0	0	0	0	0	0	0	0	0
OTU_2830	99.3711	2.20254e-159	565.741	k__bacteria	p__actinobacteria	c__actinobacteria	o__actinomycetales	f__microbacteriaceae	g__clavibacter	s__clavibacter spp.	0	0.00172488	0	0	0	0	0	0	0
OTU_1084	99.359	6.06919e-73	277.202	k__bacteria	p__cyanobacteria	c__cyanobacteria	o__oscillatoriales	f__oscillatoriales	g__halospirulina	s__halospirulina sp.	0	0	0	0.00442924	0.000698139	0	0	0	0
OTU_926	99.3304	0	792.064	k__bacteria	p__firmicutes	c__bacilli	o__lactobacillales	f__lactobacillaceae	g__lactobacillus	s__lactobacillus vaginalis	0	0	0	0	0	0	0	0	0.00534845
OTU_262	99.3228	0	782.145	k__bacteria	p__bacteroidetes	c__flavobacteriia	o__flavobacteriales	f__cryomorphaceae	g__fluviicola	s__fluviicola spp.	0.000946414	0	0.00140778	0.000553655	0.381184	0.00126512	0.00595132	0	0
OTU_550	99.3213	0	781.243	k__bacteria	p__bacteroidetes	c__sphingobacteriia	o__sphingobacteriales	f__chitinophagaceae	g__flavisolibacter	s__flavisolibacter spp.	0.000946414	0	0	0	0	0	0	0.333816	0
OTU_724	99.3166	0	775.833	k__bacteria	p__firmicutes	c__bacilli	o__lactobacillales	f__carnobacteriaceae	g__trichococcus	s__trichococcus pasteurii	0	0	0	0	0	0	0	0	0
OTU_133	99.3039	0	764.111	k__bacteria	p__bacteroidetes	c__sphingobacteriia	o__sphingobacteriales	f__chitinophagaceae	g__sediminibacterium	s__sediminibacterium spp.	0.948307	0.00862441	0.00703888	0.00110731	0.00628325	0.00759071	0.476105	0	0.00534845
OTU_326	99.3007	0	760.505	k__bacteria	p__proteobacteria	c__betaproteobacteria	o__burkholderiales	f__comamonadaceae	g__brachymonas	s__brachymonas denitrificans	0.000946414	0.00172488	0	0.000553655	0.000698139	0.00253024	0	0.00629842	0
OTU_371	99.3007	0	758.701	k__bacteria	p__actinobacteria	c__actinobacteria	o__actinomycetales	f__micrococcaceae	g__arthrobacter	s__arthrobacter spp.	0	0	0	0.000553655	0.00977394	0.0177117	0	0.270832	0
OTU_1154	99.2991	0	758.701	k__bacteria	p__proteobacteria	c__gammaproteobacteria	o__salinisphaerales	f__salinisphaeraceae	g__salinisphaera	s__salinisphaera spp.	0	0	0	0	0	0	0	0	0
OTU_389	99.2974	0	756.898	k__bacteria	p__proteobacteria	c__betaproteobacteria	o__burkholderiales	f__comamonadaceae	g__ramlibacter	s__ramlibacter spp.	0	0	0	0	0	0	0	0.00629842	0
OTU_88	99.2908	0	751.488	k__bacteria	p__firmicutes	c__clostridia	o__clostridiales	f__lachnospiraceae	g__sporobacterium	s__sporobacterium sp.	0	0.00172488	0	0.000553655	1.49122	0.00253024	0	0.00629842	0
OTU_10	99.2908	0	749.684	k__bacteria	p__proteobacteria	c__alphaproteobacteria	o__alphaproteobacteria	f__alphaproteobacteria	g__candidatus pelagibacter	s__candidatus pelagibacter sp. nan172	2.35752	3.63433	1.72593	8.12211	1.21546	0.350438	5.70136	1.27858	1.15527
OTU_385	99.2908	0	749.684	k__bacteria	p__proteobacteria	c__alphaproteobacteria	o__rhizobiales	f__rhizobiaceae	g__rhizobium	s__rhizobium sp.	0	0.00172488	0	0	0	0	0	0	0
OTU_90	99.2908	0	746.078	k__bacteria	p__proteobacteria	c__alphaproteobacteria	o__caulobacterales	f__caulobacteraceae	g__brevundimonas	s__brevundimonas sp.	0.00189283	0	0	0.00221462	0.00349069	0.00506047	1.01172	0.913271	0.363695
OTU_2205	99.2908	8.42074e-140	500.819	k__bacteria	p__proteobacteria	c__gammaproteobacteria	o__pseudomonadales	f__pseudomonadaceae	g__pseudomonas	s__pseudomonas sp.	0	0	0	0	0	0	0	0	0
OTU_315	99.2891	0	744.274	k__bacteria	p__firmicutes	c__clostridia	o__clostridiales	f__peptoniphilaceae	g__peptoniphilus	s__candidatus peptoniphilus massiliensis	0.00283924	0.00172488	0.00140778	0.000553655	0.228291	0	0.00297566	0.673931	0
OTU_1655	99.2883	1.99057e-139	499.016	k__bacteria	p__actinobacteria	c__actinobacteria	o__actinomycetales	f__nocardioidaceae	g__nocardioides	s__nocardioides spp.	0	0	0	0	0	0	0	0	0.0427876
OTU_3540	99.2883	3.13718e-139	499.016	k__bacteria	p__cyanobacteria	c__cyanobacteria	o__oscillatoriales	f__oscillatoriales	g__halospirulina	s__halospirulina sp.	0	0	0.00140778	0	0	0.00126512	0	0	0
OTU_3887	99.2629	0	721.732	k__bacteria	p__actinobacteria	c__actinobacteria	o__actinomycetales	f__corynebacteriaceae	g__corynebacterium	s__corynebacterium singulare	0	0.00172488	0.00281555	0	0	0.00126512	0	0	0
OTU_252	99.2574	0	715.42	k__bacteria	p__firmicutes	c__clostridia	o__clostridiales	f__eubacteriaceae	g__eubacterium	s__eubacterium sp.	0.332191	0.00344976	0	0	0	0.00632559	0.017854	0.560559	0.711344
OTU_513	99.2574	0	710.01	k__bacteria	p__cyanobacteria	c__cyanobacteria	o__synechococcales	f__synechococcaceae	g__synechococcus	s__synechococcus sp.	0.000946414	0.00344976	0.277332	0.329978	0.00628325	0.00126512	0	0.00629842	0.0160454
OTU_156	99.2462	0	704.6	k__bacteria	p__proteobacteria	c__betaproteobacteria	o__burkholderiales	f__oxalobacteraceae	g__undibacterium	s__undibacterium spp.	0.789309	0	0	0.000553655	0.00139628	0.188503	0.017854	0.00629842	0
OTU_3492	99.1501	9.74361e-177	623.449	k__bacteria	p__proteobacteria	c__gammaproteobacteria	o__xanthomonadales	f__xanthomonadaceae	g__stenotrophomonas	s__stenotrophomonas maltophilia	0	0	0	0	0	0	0	0	0
OTU_1170	99.1477	3.5839e-176	621.645	k__bacteria	p__cyanobacteria	c__cyanobacteria	o__oscillatoriales	f__oscillatoriales	g__halospirulina	s__halospirulina sp.	0.00283924	0	0.00563111	0	0	0.00126512	0	0	0
OTU_363	99.1071	0	791.162	k__bacteria	p__proteobacteria	c__gammaproteobacteria	o__xanthomonadales	f__xanthomonadaceae	g__aquimonas	s__aquimonas spp.	0	0	0	0	0	0	0	0	0
OTU_250	99.1071	0	787.555	k__bacteria	p__proteobacteria	c__betaproteobacteria	o__burkholderiales	f__oxalobacteraceae	g__massilia	s__massilia timonae	0	0	0	0	0	0.00885583	0.0386836	0	0
OTU_57	99.0991	0	780.342	k__bacteria	p__proteobacteria	c__betaproteobacteria	o__burkholderiales	f__burkholderiaceae	g__burkholderia	s__burkholderia spp.	0.814862	0.00689953	0.00563111	0.817194	0.00628325	0.303628	0.711183	0.793601	0.609723
OTU_148	99.0909	0	776.735	k__bacteria	p__proteobacteria	c__betaproteobacteria	o__burkholderiales	f__comamonadaceae	g__hydrogenophaga	s__hydrogenophaga spp.	0.000946414	0.00344976	0.637723	0	0.00279256	0.00253024	0.00297566	0.0125968	0
OTU_7	99.0654	0	755.094	k__bacteria	p__actinobacteria	c__actinobacteria	o__actinomycetales	f__microbacteriaceae	g__clavibacter	s__clavibacter spp.	1.44612	4.91936	3.36177	3.92098	1.62387	0.0594606	3.74933	0.781004	0.802268
OTU_2577	99.0654	0	755.094	k__bacteria	p__proteobacteria	c__deltaproteobacteria	o__desulfobacterales	f__desulfobacteraceae	g__desulfobacterium	s__desulfobacterium spp.	0	0.00172488	0	0	0.00139628	0.00506047	0.505862	0.0125968	0.320907
OTU_155	99.0654	0	751.488	k__bacteria	p__actinobacteria	c__actinobacteria	o__actinomycetales	f__geodermatophilaceae	g__blastococcus	s__blastococcus jejuensis	0	0	0	0.000553655	0.0984376	0.00126512	0.00297566	0.0692826	3.62625
OTU_453	99.0654	0	751.488	k__bacteria	p__proteobacteria	c__betaproteobacteria	o__burkholderiales	f__oxalobacteraceae	g__herbaspirillum	s__herbaspirillum spp.	0	0	0	0	0.000698139	0	0.437422	0	0
OTU_967	99.0544	0	746.078	k__bacteria	p__chloroflexi	c__thermomicrobia	o__thermomicrobiales	f__thermomicrobiaceae	g__thermomicrobium	s__thermomicrobium spp.	0	0	0	0	0	0.0164465	0	0	0
OTU_151	99.0544	0	744.274	k__bacteria	p__proteobacteria	c__alphaproteobacteria	o__rhodospirillales	f__rhodospirillaceae	g__magnetospirillum	s__magnetospirillum spp.	0.000946414	0	0.00281555	0.00166096	0.00139628	0	0.00595132	0	0.00534845
OTU_226	99.0544	0	744.274	k__bacteria	p__proteobacteria	c__alphaproteobacteria	o__rhizobiales	f__bradyrhizobiaceae	g__bosea	s__bosea sp.	0	0.00344976	0	0	0	0.283386	0	0	0
OTU_255	99.0544	0	742.471	k__bacteria	p__proteobacteria	c__alphaproteobacteria	o__sphingomonadales	f__erythrobacteraceae	g__porphyrobacter	s__porphyrobacter spp.	0	0	0	0.00110731	0.4126	0.00253024	0.00297566	0	0
OTU_310	99.0544	0	742.471	k__bacteria	p__proteobacteria	c__alphaproteobacteria	o__sphingomonadales	f__sphingomonadaceae	g__kaistobacter	s__kaistobacter spp.	0	0	0.00140778	0.000553655	0.00349069	0	0.00297566	0.00629842	0
OTU_3071	99.0536	2.88316e-157	558.527	k__bacteria	p__proteobacteria	c__betaproteobacteria	o__burkholderiales	f__burkholderiales	g__thiomonas	s__thiomonas spp.	0	0	0	0	0.00209442	0	0	0	0
OTU_338	99.0499	0	742.471	k__bacteria	p__bacteroidetes	c__cytophagia	o__cytophagales	f__cytophagaceae	g__hymenobacter	s__hymenobacter sp.	0	0	0	0	0	0.00126512	0	0	0
OTU_66	99.0476	0	740.668	k__eukaryota	p__eustigmatophyceae	c__eustigmatophyceae	o__eustigmatales	f__monodopsidaceae	g__nannochloropsis	s__nannochloropsis sp.	1.71112	0.00689953	0.318158	0.00332193	0.00488697	0.0139163	0.0148783	0.00629842	0.0267423
OTU_91	99.0408	0	733.454	k__bacteria	p__actinobacteria	c__actinobacteria	o__actinomycetales	f__dietziaceae	g__dietzia	s__dietzia spp.	0.00189283	0	0	0.707571	0.00349069	0.613582	0.00297566	0	0.0106969
OTU_292	99.0338	0	729.847	k__bacteria	p__actinobacteria	c__actinobacteria	o__acidimicrobiales	f__acidimicrobiaceae	g__ilumatobacter	s__ilumatobacter spp.	0.000946414	0	0	0.000553655	0.35256	0.00126512	0	0	0.00534845
OTU_445	99.0315	0	728.044	k__eukaryota	p__eukaryota	c__cryptophyta	o__pyrenomonadales	f__pyrenomonadaceae	g__rhodomonas	s__rhodomonas salina	0	0	0	0.000553655	0.000698139	0	0.419568	0	0
OTU_2331	99.0123	0	713.617	k__bacteria	p__actinobacteria	c__actinobacteria	o__actinomycetales	f__microbacteriaceae	g__microbacterium	s__microbacterium oleivorans	0	0.00172488	0	0	0.000698139	0	0.00297566	0	0
OTU_3620	99.005	0	708.207	k__bacteria	p__proteobacteria	c__alphaproteobacteria	o__sphingomonadales	f__sphingomonadaceae	g__novosphingobium	s__novosphingobium spp.	0	0	0	0.000553655	0.000698139	0	0	0.00629842	0
OTU_1179	98.9547	7.39657e-141	504.426	k__bacteria	p__cyanobacteria	c__cyanobacteria	o__oscillatoriales	f__oscillatoriales	g__halospirulina	s__halospirulina sp.	0	0.00344976	0.00140778	0.00110731	0	0	0	0.0188953	0
OTU_794	98.9324	8.46413e-138	494.508	k__bacteria	p__firmicutes	c__bacilli	o__bacillales	f__bacillaceae	g__geobacillus	s__geobacillus stearothermophilus	0	0	0	0	0	0	0	0	0
OTU_1683	98.8839	0	785.752	k__bacteria	p__actinobacteria	c__actinobacteria	o__actinomycetales	f__nocardiaceae	g__rhodococcus	s__rhodococcus spp.	0	0.00172488	0	0	0.000698139	0.369415	0	0	0
OTU_124	98.8839	0	782.145	k__bacteria	p__proteobacteria	c__betaproteobacteria	o__burkholderiales	f__burkholderiales	g__thiomonas	s__thiomonas spp.	0.00189283	0.00172488	0.325196	0.000553655	0.547341	0.00379535	0	0	0.00534845
OTU_2848	98.8764	1.01822e-83	313.269	k__bacteria	p__firmicutes	c__bacilli	o__bacillales	f__staphylococcaceae	g__staphylococcus	s__staphylococcus saprophyticus	0	0	0.00140778	0	0	0	0	0	0
OTU_455	98.8345	0	748.783	k__bacteria	p__actinobacteria	c__actinobacteria	o__actinomycetales	f__micromonosporaceae	g__luedemannella	s__luedemannella flava	0	0	0	0	0.000698139	0.00126512	0.380884	0.00629842	0.00534845
OTU_153	98.8318	0	746.078	k__bacteria	p__verrucomicrobia	c__verrucomicrobiae	o__verrucomicrobiales	f__verrucomicrobiaceae	g__verrucomicrobium	s__verrucomicrobium spp.	0.262157	0.220785	0	0.00110731	0.115891	0.00632559	0.0119026	0.0566858	0.0106969
OTU_2373	98.818	0	740.668	k__bacteria	p__firmicutes	c__bacilli	o__bacillales	f__paenibacillaceae	g__paenibacillus	s__paenibacillus sp.	0.000946414	0	0	0	0	0.00126512	0	0	0
OTU_2065	98.8095	0	736.159	k__bacteria	p__planctomycetes	c__planctomycetia	o__planctomycetales	f__planctomycetaceae	g__rhodopirellula	s__rhodopirellula spp.	0.00283924	0.00517464	0.00281555	0.00442924	0.000698139	0	0	0	0.0106969
OTU_140	98.8067	0	733.454	k__bacteria	p__actinobacteria	c__actinobacteria	o__actinomycetales	f__micromonosporaceae	g__actinoplanes	s__actinoplanes penicillatus	0	0.00344976	0	0	0.00488697	0.00506047	0	0.0125968	0
OTU_367	98.7981	0	728.044	k__eukaryota	p__eukaryota	c__dinophyceae	o__dinophysiales	f__dinophysiaceae	g__phalacroma	s__dinophysis mitra	0	0.00172488	0.358983	0	0.00139628	0.00126512	0	0.00629842	0
OTU_476	98.7952	0	727.142	k__bacteria	p__proteobacteria	c__alphaproteobacteria	o__rickettsiales	f__rickettsiaceae	g__rickettsia	s__rickettsia spp.	0.000946414	0.00172488	0	0	0.000698139	0	0	0	0
OTU_83	98.7923	0	724.437	k__bacteria	p__proteobacteria	c__alphaproteobacteria	o__rhodobacterales	f__rhodobacteraceae	g__amaricoccus	s__amaricoccus spp.	0.00189283	0.00172488	0	1.16323	0.00349069	0	0	0.00629842	0.00534845
OTU_2448	98.7715	0	711.814	k__bacteria	p__actinobacteria	c__actinobacteria	o__actinomycetales	f__microbacteriaceae	g__salinibacterium	s__salinibacterium sp.	0	0	0	0.00110731	0.000698139	0	0	0	0
OTU_4621	98.7692	1.74929e-160	569.347	k__bacteria	p__actinobacteria	c__actinobacteria	o__actinomycetales	f__propionibacteriaceae	g__propionibacterium	s__propionibacterium sp.	0	0	0	0	0	0	0	0	0
OTU_263	98.6607	0	789.358	k__bacteria	p__proteobacteria	c__betaproteobacteria	o__burkholderiales	f__burkholderiales	g__aquabacterium	s__aquabacterium spp.	0.000946414	0	0	0	0	0	0	0	0.00534845
OTU_541	98.6301	0	764.111	k__bacteria	p__firmicutes	c__bacilli	o__lactobacillales	f__leuconostocaceae	g__weissella	s__weissella confusa	0	0	0	0	0	0	0	0	0.315559
OTU_49	98.6207	0	758.701	k__bacteria	p__bacteroidetes	c__sphingobacteriia	o__sphingobacteriales	f__sphingobacteriaceae	g__sphingobacterium	s__sphingobacterium spp.	0.00283924	0.00689953	0	0.00332193	0.734442	1.6029	0.00297566	0	0.615072
OTU_3798	98.6207	1.80955e-141	506.23	k__bacteria	p__proteobacteria	c__betaproteobacteria	o__hydrogenophilales	f__hydrogenophilaceae	g__thiobacillus	s__thiobacillus spp.	0	0	0	0	0	0	0	0	0
OTU_31	98.6175	0	756.898	k__bacteria	p__firmicutes	c__bacilli	o__bacillales	f__bacillales family x. incertae sedis	g__thermicanus	s__thermicanus aegyptius	0.00473207	0.00517464	0.00422333	0.00221462	0.00279256	0.00379535	0	0.0125968	0.0160454
OTU_264	98.6111	0	753.291	k__bacteria	p__proteobacteria	c__gammaproteobacteria	o__pseudomonadales	f__pseudomonadaceae	g__cellvibrio	s__cellvibrio spp.	0.000946414	0.00172488	0.00140778	0.000553655	0.00139628	0	0	0	0
OTU_1941	98.6063	8.80659e-140	500.819	k__bacteria	p__cyanobacteria	c__cyanobacteria	o__oscillatoriales	f__oscillatoriales	g__halospirulina	s__halospirulina sp.	0	0	0	0	0.00418883	0	0	0	0
OTU_108	98.5981	0	746.078	k__eukaryota	p__eustigmatophyceae	c__eustigmatophyceae	o__eustigmatales	f__monodopsidaceae	g__nannochloropsis	s__nannochloropsis sp.	0.00283924	0	0	0	0.00209442	0.00126512	0	0.00629842	0
OTU_167	98.5981	0	746.078	k__bacteria	p__bacteroidetes	c__bacteroidia	o__bacteroidales	f__porphyromonadaceae	g__porphyromonas	s__porphyromonas bennonis	0.00189283	0	0	0.00110731	0.651363	0.00126512	0	0.0377905	0
OTU_497	98.5816	0	737.061	k__bacteria	p__proteobacteria	c__alphaproteobacteria	o__rhizobiales	f__hyphomicrobiaceae	g__hyphomicrobium	s__hyphomicrobium spp.	0	0	0	0.000553655	0	0	0	0	0
OTU_4551	98.5816	4.37381e-137	491.803	k__eukaryota	p__eustigmatophyceae	c__eustigmatophyceae	o__eustigmatales	f__monodopsidaceae	g__nannochloropsis	s__nannochloropsis sp.	0	0	0	0	0	0	0	0	0
OTU_61	98.5714	0	731.651	k__bacteria	p__actinobacteria	c__actinobacteria	o__actinomycetales	f__propionibacteriaceae	g__propionibacterium	s__propionibacterium sp.	0.00378566	0.00344976	0.00140778	0.00276827	0.000698139	1.78382	0.00595132	0.0125968	0.00534845
OTU_341	98.5542	0	722.634	k__bacteria	p__proteobacteria	c__alphaproteobacteria	o__rhizobiales	f__hyphomicrobiaceae	g__hyphomicrobium	s__hyphomicrobium spp.	0	0	0	0	0.00139628	0.00632559	0.949235	0	0
OTU_758	98.533	0	711.814	k__bacteria	p__actinobacteria	c__actinobacteria	o__actinomycetales	f__corynebacteriaceae	g__corynebacterium	s__corynebacterium camporealensis	0	0.00344976	0	0	0	0.0480745	0	0.00629842	0
OTU_206	98.5112	0	697.387	k__archaea	p__euryarchaeota	c__methanomicrobia	o__methanomicrobiales	f__methanoregulaceae	g__methanosphaerula	s__methanosphaerula sp.	0.792149	0.00344976	0	0	0.00139628	0.00506047	0.0238053	0	0.00534845
OTU_1328	98.5075	0	699.19	k__bacteria	p__proteobacteria	c__alphaproteobacteria	o__sphingomonadales	f__sphingomonadaceae	g__sphingomonas	s__sphingomonas spp.	0	0	0	0	0.0167553	0	0	0	0
OTU_3133	98.4925	0	691.977	k__bacteria	p__actinobacteria	c__actinobacteria	o__actinomycetales	f__geodermatophilaceae	g__blastococcus	s__blastococcus aggregatus	0	0	0	0	0.00139628	0	0	0.075581	0.0695299
OTU_1670	98.481	0	686.566	k__bacteria	p__actinobacteria	c__actinobacteria	o__actinomycetales	f__corynebacteriaceae	g__corynebacterium	s__corynebacterium accolens	0	0.00344976	0	0	0.00139628	0.00126512	0.0119026	0.0125968	0
OTU_67	98.427	0	767.718	k__bacteria	p__planctomycetes	c__planctomycetia	o__planctomycetales	f__planctomycetaceae	g__candidatus anammoximicrobium	s__candidatus anammoximicrobium moscowii	0	0.00172488	0	0.00387558	0.00349069	0	0.0862941	0	0.00534845
OTU_2	98.4091	0	762.308	k__bacteria	p__chlorobi	c__chlorobia	o__chlorobiales	f__chlorobiaceae	g__chlorobium	s__chlorobium spp.	4.52197	9.36093	4.72027	7.47877	6.27208	3.60685	3.33571	4.43409	6.24699
OTU_2596	98.3871	0	645.089	k__bacteria	p__bacteroidetes	c__bacteroidia	o__bacteroidales	f__prevotellaceae	g__prevotella	s__prevotella melaninogenica	0	0	0	0	0	0.00379535	0	0	0
OTU_72	98.3645	0	740.668	k__bacteria	p__actinobacteria	c__actinobacteria	o__actinomycetales	f__microbacteriaceae	g__cryocola	s__cryocola spp.	0	0.00172488	0.00281555	0.00110731	0.33022	0.00379535	0	0	0
OTU_818	98.3607	0	739.766	k__bacteria	p__firmicutes	c__bacilli	o__bacillales	f__bacillaceae	g__bacillus	s__bacillus pumilus	0.00189283	0	0	0.000553655	0.00349069	0	0	0	0
OTU_2152	98.3607	0	738.864	k__bacteria	p__proteobacteria	c__gammaproteobacteria	o__xanthomonadales	f__xanthomonadaceae	g__stenotrophomonas	s__stenotrophomonas maltophilia	0	0.125916	0.509615	0.232535	0.00418883	0	0.0119026	0.0314921	0
OTU_3942	98.3607	0	738.864	k__bacteria	p__proteobacteria	c__betaproteobacteria	o__rhodocyclales	f__rhodocyclaceae	g__methyloversatilis	s__methyloversatilis spp.	0	0	0	0.127341	0	0	0	0	0
OTU_137	98.3568	0	737.061	k__bacteria	p__verrucomicrobia	c__opitutae	o__opitutales	f__opitutaceae	g__opitutus	s__opitutus spp.	0	0.00172488	0	0.00110731	0.00139628	0	0	0.340115	0
OTU_239	98.3568	0	737.061	k__bacteria	p__proteobacteria	c__betaproteobacteria	o__burkholderiales	f__burkholderiaceae	g__polynucleobacter	s__polynucleobacter necessarius	0.00283924	0.00172488	0	0	0.000698139	0	0	0	0
OTU_225	98.3452	0	731.651	k__bacteria	p__proteobacteria	c__alphaproteobacteria	o__rhodospirillales	f__rhodospirillaceae	g__azospirillum	s__azospirillum thiophilum	0	0.00344976	0	0	0.467055	0.00379535	0	0	0
OTU_347	98.3452	0	731.651	k__bacteria	p__proteobacteria	c__alphaproteobacteria	o__rhizobiales	f__phyllobacteriaceae	g__aquamicrobium	s__aquamicrobium spp.	0	0	0.00140778	0	0.00209442	0.00379535	0.9046	0	0
OTU_122	98.3452	0	728.044	k__bacteria	p__proteobacteria	c__alphaproteobacteria	o__sphingomonadales	f__sphingomonadaceae	g__novosphingobium	s__novosphingobium spp.	0.00189283	0	0.00140778	0.00166096	0.959941	0.00126512	0	0	0
OTU_349	98.3452	0	728.044	k__bacteria	p__proteobacteria	c__alphaproteobacteria	o__sphingomonadales	f__sphingomonadaceae	g__sphingomonas	s__sphingomonas spp.	0	0.00172488	0	0.000553655	0.000698139	0.206214	0	1.70057	0
OTU_336	98.3213	0	717.224	k__bacteria	p__firmicutes	c__clostridia	o__clostridiales	f__ruminococcaceae	g__acetivibrio	s__acetivibrio spp.	0	0.00344976	0.449081	0.00110731	0.00209442	0.00126512	0	0	0
OTU_1488	98.3092	0	716.322	k__bacteria	p__firmicutes	c__bacilli	o__bacillales	f__staphylococcaceae	g__staphylococcus	s__staphylococcus epidermidis	0.00283924	0.00172488	0.00140778	0.00332193	0.00209442	0.00253024	0.00297566	0.00629842	0.0106969
OTU_3899	98.3092	0	716.322	k__bacteria	p__firmicutes	c__bacilli	o__bacillales	f__bacillaceae	g__bacillus	s__bacillus thermoamylovorans	0	0	0	0	0.00139628	0	0	0	0
OTU_609	98.2709	1.46133e-169	600.005	k__bacteria	p__chlorobi	c__chlorobia	o__chlorobiales	f__chlorobiaceae	g__chlorobium	s__chlorobium spp.	0	0	0	0	0	0	0	0	0
OTU_740	98.2673	0	698.288	k__bacteria	p__cyanobacteria	c__oscillatoriophycideae	o__chroococcales	f__cyanobacteriaceae	g__cyanobacterium	s__cyanobacterium spp.	0.00189283	0.00172488	0.00140778	1.05527	0.411204	0.273266	0.00297566	0.283429	0.427876
OTU_4628	98.2639	1.09498e-138	497.213	k__eukaryota	p__eustigmatophyceae	c__eustigmatophyceae	o__eustigmatales	f__monodopsidaceae	g__nannochloropsis	s__nannochloropsis sp.	0	0	0	0	0	0	0	0	0
OTU_4740	98.2587	0	693.78	k__bacteria	p__cyanobacteria	c__oscillatoriophycideae	o__chroococcales	f__cyanobacteriaceae	g__cyanobacterium	s__cyanobacterium spp.	0.00283924	0.427771	0	0.00221462	0.00139628	0.00253024	0.00297566	0.547962	0
OTU_2785	98.2332	5.32839e-136	488.196	k__bacteria	p__proteobacteria	c__gammaproteobacteria	o__pseudomonadales	f__moraxellaceae	g__enhydrobacter	s__enhydrobacter aerosaccus	0	0	0	0	0	0	0	0	0
OTU_940	98.2079	5.29889e-134	481.884	k__bacteria	p__bacteroidetes	c__bacteroidia	o__bacteroidales	f__bacteroidaceae	g__bacteroides	s__bacteroides oleiciplenus	0	0	0	0.00775117	0	0	0	0	0
OTU_827	98.1395	0	726.241	k__bacteria	p__proteobacteria	c__gammaproteobacteria	o__pseudomonadales	f__moraxellaceae	g__acinetobacter	s__acinetobacter johnsonii	0	0	0	0	0	0	0	0	0
OTU_2157	98.1383	0	639.679	k__bacteria	p__firmicutes	c__bacilli	o__bacillales	f__staphylococcaceae	g__staphylococcus	s__staphylococcus spp.	0.000946414	0	0	0	0	0	0	0	0
OTU_328	98.1308	0	737.061	k__bacteria	p__firmicutes	c__bacilli	o__bacillales	f__bacillaceae	g__aeribacillus	s__geobacillus pallidus	0	0	0	0	0	0.00126512	0	0	0
OTU_4094	98.1176	0	731.651	k__bacteria	p__proteobacteria	c__gammaproteobacteria	o__enterobacteriales	f__enterobacteriaceae	g__klebsiella	s__klebsiella spp.	0	0	0	0	0.00279256	0.00126512	0.00595132	0.00629842	0
OTU_2274	98.1176	0	728.044	k__bacteria	p__firmicutes	c__bacilli	o__bacillales	f__bacillaceae	g__bacillus	s__bacillus spp.	0	0	0	0	0	0	0	0	0
OTU_1650	98.1132	0	729.847	k__bacteria	p__planctomycetes	c__planctomycetia	o__planctomycetales	f__planctomycetaceae	g__planctomyces	s__planctomyces spp.	0	0	0	0	0	0	0	0.0314921	0
OTU_39	98.1087	0	724.437	k__bacteria	p__proteobacteria	c__alphaproteobacteria	o__sphingomonadales	f__sphingomonadaceae	g__sphingomonas	s__sphingomonas sp.	0.00378566	0.00172488	0.00281555	0.00276827	2.78278	0.00759071	0.00595132	0	0
OTU_417	98.1043	0	726.241	k__bacteria	p__actinobacteria	c__actinobacteria	o__actinomycetales	f__pseudonocardiaceae	g__pseudonocardia	s__pseudonocardia sp.	0	0	0	0.000553655	0	0.254289	0	0	0
OTU_662	98.1043	0	726.241	k__bacteria	p__bacteroidetes	c__flavobacteriia	o__flavobacteriales	f__cryomorphaceae	g__fluviicola	s__fluviicola spp.	0	0	0	0	0	0	0.0833185	0	0
OTU_3185	98.0645	1.75112e-149	533.28	k__bacteria	p__planctomycetes	c__planctomycetia	o__planctomycetales	f__planctomycetaceae	g__candidatus anammoximicrobium	s__candidatus anammoximicrobium moscowii	0	0	0	0	0	0	0	0	0
OTU_539	98.044	0	702.797	k__bacteria	p__planctomycetes	c__planctomycetia	o__planctomycetales	f__planctomycetaceae	g__planctomyces	s__planctomyces sp.	0	0	0	0	0.0397939	0	0	0	0
OTU_730	98.0344	0	699.19	k__bacteria	p__actinobacteria	c__actinobacteria	o__actinomycetales	f__micrococcaceae	g__arthrobacter	s__arthrobacter pascens	0	0.00172488	0	0	0.0125665	0	0	0	0.0160454
OTU_4033	98.0344	0	699.19	k__bacteria	p__actinobacteria	c__actinobacteria	o__actinomycetales	f__micrococcaceae	g__arthrobacter	s__arthrobacter ramosus	0	0	0	0	0.113098	0.500987	0.00297566	0.0881779	0.0695299
OTU_1018	98.0247	0	695.583	k__bacteria	p__actinobacteria	c__actinobacteria	o__actinomycetales	f__micrococcaceae	g__renibacterium	s__renibacterium salmoninarum	0	0.00172488	0	0	0.000698139	0.0139163	0	0	0.00534845
OTU_888	98.0149	0	691.977	k__bacteria	p__actinobacteria	c__actinobacteria	o__acidimicrobiales	f__acidimicrobiaceae	g__ilumatobacter	s__ilumatobacter spp.	0.000946414	0	0	0	0	0	0.0416592	0	0
OTU_2581	98.0149	0	691.977	k__bacteria	p__chloroflexi	c__chloroflexia	o__chloroflexales	f__chloroflexaceae	g__chloroflexus	s__chloroflexus spp.	0	0	0	0	0	0	0	0.0251937	0
OTU_3538	98.01	0	686.566	k__bacteria	p__proteobacteria	c__alphaproteobacteria	o__sphingomonadales	f__sphingomonadaceae	g__sphingomonas	s__sphingomonas spp.	0	0.00172488	0.00140778	0	0.00977394	0	0.0357079	0	0.00534845
OTU_170	97.9955	0	769.521	k__bacteria	p__proteobacteria	c__deltaproteobacteria	o__desulfuromonadales	f__geobacteraceae	g__geobacter	s__geobacter spp.	0	0.00172488	0	0.000553655	0.00139628	0.00253024	0.00595132	0.264534	0.304862
OTU_325	97.9911	0	767.718	k__bacteria	p__proteobacteria	c__betaproteobacteria	o__hydrogenophilales	f__hydrogenophilaceae	g__thiobacillus	s__thiobacillus spp.	0.576366	0.00172488	0	0.00166096	0	0.00379535	0.00297566	0.00629842	0
OTU_29	97.9911	0	764.111	k__bacteria	p__proteobacteria	c__betaproteobacteria	o__rhodocyclales	f__rhodocyclaceae	g__methyloversatilis	s__methyloversatilis spp.	1.85592	0.00517464	0.00563111	0.0310047	1.00951	0.382066	0.0148783	0.0251937	0.566936
OTU_4553	97.9821	0	764.111	k__bacteria	p__firmicutes	c__bacilli	o__lactobacillales	f__leuconostocaceae	g__leuconostoc	s__leuconostoc pseudomesenteroides	0.167515	0.00344976	0.295633	0.000553655	0	0.00379535	0.00297566	0.0125968	0.181847
OTU_2707	97.9747	0	677.55	k__bacteria	p__actinobacteria	c__actinobacteria	o__actinomycetales	f__corynebacteriaceae	g__corynebacterium	s__corynebacterium spp.	0	0	0	0	0	0	0	0	0
OTU_33	97.9499	0	751.488	k__bacteria	p__proteobacteria	c__betaproteobacteria	o__rhodocyclales	f__rhodocyclaceae	g__methyloversatilis	s__methyloversatilis spp.	1.63256	0.729625	0.00140778	0.00387558	1.10864	0.689489	0.0297566	0.195251	0.00534845
OTU_489	97.9499	0	748.783	k__bacteria	p__actinobacteria	c__actinobacteria	o__solirubrobacterales	f__solirubrobacteraceae	g__solirubrobacter	s__solirubrobacter spp.	0	0	0	0	0	0	0	0.610947	0
OTU_1412	97.9381	2.95497e-139	499.016	k__bacteria	p__proteobacteria	c__gammaproteobacteria	o__xanthomonadales	f__sinobacteraceae	g__steroidobacter	s__steroidobacter spp.	0	0	0.00140778	0	0.00349069	0	0	0	0
OTU_1782	97.9167	1.25312e-137	493.606	k__bacteria	p__proteobacteria	c__betaproteobacteria	o__hydrogenophilales	f__hydrogenophilaceae	g__thiobacillus	s__thiobacillus spp.	0	0	0	0.00276827	0	0	0	0	0
OTU_265	97.9118	0	737.061	k__bacteria	p__firmicutes	c__erysipelotrichia	o__erysipelotrichales	f__erysipelotrichaceae	g__erysipelothrix	s__erysipelothrix spp.	0	0.00344976	0.00140778	0.00110731	0	0	0	0	0
OTU_269	97.8972	0	731.651	k__bacteria	p__actinobacteria	c__actinobacteria	o__actinomycetales	f__streptomycetaceae	g__streptomyces	s__streptomyces glaucescens	0.00189283	0.726175	0	0	0.000698139	0.00126512	0	0.132267	0.582981
OTU_1476	97.8923	0	730.749	k__bacteria	p__proteobacteria	c__betaproteobacteria	o__rhodocyclales	f__rhodocyclaceae	g__methyloversatilis	s__methyloversatilis spp.	0	0	0	0.0221462	0	0.00126512	0	0	0
OTU_1665	97.8923	0	729.847	k__bacteria	p__proteobacteria	c__betaproteobacteria	o__burkholderiales	f__oxalobacteraceae	g__massilia	s__massilia timonae	0	0	0	0	0.000698139	0.00506047	0.342201	0	0
OTU_4590	97.8923	0	729.847	k__bacteria	p__proteobacteria	c__betaproteobacteria	o__rhodocyclales	f__rhodocyclaceae	g__methyloversatilis	s__methyloversatilis spp.	0.000946414	0	0	0.805014	0.00209442	0	0	0.0125968	0
OTU_4243	97.8873	0	728.044	k__bacteria	p__firmicutes	c__bacilli	o__bacillales	f__paenibacillaceae	g__paenibacillus	s__paenibacillus sp.	0.000946414	0.00172488	0	0	0	0.00126512	0	0	0
OTU_929	97.8873	0	721.732	k__bacteria	p__firmicutes	c__bacilli	o__bacillales	f__paenibacillaceae	g__paenibacillus	s__paenibacillus provencensis	0	0	0	0	0	0	0	0	0
OTU_3290	97.8873	1.38131e-135	486.393	k__bacteria	p__chlorobi	c__chlorobia	o__chlorobiales	f__chlorobiaceae	g__chlorobium	s__chlorobium spp.	0	0	0	0	0.000698139	0.00253024	0	0	0
OTU_4393	97.8723	2.2596e-134	482.786	k__bacteria	p__proteobacteria	c__betaproteobacteria	o__burkholderiales	f__burkholderiaceae	g__ralstonia	s__ralstonia solanacearum	0	0	0	0.000553655	0	0	0	0	0
OTU_461	97.8673	0	721.732	k__bacteria	p__bacteroidetes	c__bacteroidia	o__bacteroidales	f__prevotellaceae	g__prevotella	s__prevotella spp.	0	0	0	0	0	0.140428	0	0	0
OTU_361	97.8622	0	719.027	k__bacteria	p__bacteroidetes	c__cytophagia	o__cytophagales	f__cytophagaceae	g__rufibacter	s__rufibacter sp.	0	0	0	0.000553655	0.000698139	0.00126512	0	0	0
OTU_1955	97.852	0	711.814	k__bacteria	p__actinobacteria	c__actinobacteria	o__actinomycetales	f__micrococcaceae	g__renibacterium	s__renibacterium salmoninarum	0	0	0	0.000553655	0.045379	0.526289	0	0.00629842	0
OTU_2129	97.8469	0	710.01	k__bacteria	p__chlorobi	c__chlorobia	o__chlorobiales	f__chlorobiaceae	g__chlorobium	s__chlorobium spp.	0.000946414	0.0155239	0.0211166	0.0315583	0.00349069	0.00253024	0.00595132	0	0
OTU_1576	97.7887	0	693.78	k__bacteria	p__actinobacteria	c__actinobacteria	o__actinomycetales	f__geodermatophilaceae	g__blastococcus	s__blastococcus aggregatus	0	0	0	0	0.129854	0	0.00297566	0.0125968	0
OTU_2465	97.7887	0	693.78	k__bacteria	p__actinobacteria	c__actinobacteria	o__actinomycetales	f__nocardiaceae	g__rhodococcus	s__rhodococcus spp.	0	0.0258732	0	0.014395	0.000698139	0.00632559	0	0.075581	0
OTU_223	97.7728	0	765.915	k__bacteria	p__proteobacteria	c__gammaproteobacteria	o__pseudomonadales	f__moraxellaceae	g__acinetobacter	s__acinetobacter guillouiae	0.00189283	0.00172488	0	0.000553655	0.00139628	0.00126512	0	0	0
OTU_1611	97.7612	0	681.156	k__bacteria	p__proteobacteria	c__alphaproteobacteria	o__sphingomonadales	f__sphingomonadaceae	g__sphingosinicella	s__sphingosinicella spp.	0	0	0	0	0.000698139	0	0	0	0
OTU_1716	97.7612	0	681.156	k__bacteria	p__proteobacteria	c__alphaproteobacteria	o__rhodobacterales	f__rhodobacteraceae	g__rhodobacter	s__rhodobacter spp.	0	0.00344976	0	0.000553655	0.000698139	0.00632559	0.833185	0	0.00534845
OTU_40	97.7528	0	755.094	k__bacteria	p__planctomycetes	c__planctomycetia	o__planctomycetales	f__planctomycetaceae	g__rhodopirellula	s__rhodopirellula spp.	0.594348	0.00344976	0.211166	1.15437	0.00139628	0.00632559	0.0148783	0.270832	0.278119
OTU_80	97.7477	0	756.898	k__bacteria	p__proteobacteria	c__betaproteobacteria	o__burkholderiales	f__burkholderiaceae	g__burkholderia	s__burkholderia spp.	1.17639	0.00344976	0	0.00498289	0.00349069	0.21001	0.00892698	0.00629842	0.0160454
OTU_2729	97.7099	0	670.336	k__bacteria	p__actinobacteria	c__actinobacteria	o__actinomycetales	f__microbacteriaceae	g__clavibacter	s__clavibacter spp.	0	0	0	0	0.000698139	0	0	0	0
OTU_283	97.7011	0	740.668	k__bacteria	p__proteobacteria	c__gammaproteobacteria	o__xanthomonadales	f__xanthomonadaceae	g__lysobacter	s__lysobacter spp.	0.000946414	0	0.00140778	0.00110731	0	0	0	0	0
OTU_1915	97.6879	2.11827e-166	589.185	k__bacteria	p__chloroflexi	c__dehalococcoidia	o__dehalococcoidia	f__dehalococcoidia	g__dehalogenimonas	s__dehalogenimonas spp.	0	0	0	0.00166096	0	0	0.00297566	0	0
OTU_3122	97.6636	0	720.83	k__bacteria	p__proteobacteria	c__gammaproteobacteria	o__pasteurellales	f__pasteurellaceae	g__haemophilus	s__haemophilus parainfluenzae	0.00567848	0	0	0	0	0	0	0	0
OTU_1864	97.6581	0	726.241	k__bacteria	p__firmicutes	c__bacilli	o__lactobacillales	f__leuconostocaceae	g__leuconostoc	s__leuconostoc pseudomesenteroides	0.0151426	0.00172488	0.0366022	0.000553655	0	0	0.00297566	0.00629842	0.0374392
OTU_3989	97.6581	0	719.027	k__bacteria	p__firmicutes	c__bacilli	o__bacillales	f__bacillaceae	g__bacillus	s__bacillus thermoamylovorans	0	0	0	0	0.00209442	0	0	0	0
OTU_391	97.6526	0	720.83	k__bacteria	p__verrucomicrobia	c__verrucomicrobiae	o__verrucomicrobiales	f__verrucomicrobiaceae	g__verrucomicrobium	s__verrucomicrobium spp.	0	0	0	0.000553655	0	0	0.657621	0.00629842	0
OTU_2813	97.6471	0	719.027	k__bacteria	p__firmicutes	c__bacilli	o__bacillales	f__staphylococcaceae	g__staphylococcus	s__staphylococcus epidermidis	0.0312317	0.029323	0.0197089	0.0404168	0.0376995	0.0240372	0.0416592	0.0188953	0.0320907
OTU_377	97.6359	0	719.027	k__bacteria	p__proteobacteria	c__alphaproteobacteria	o__rhizobiales	f__hyphomicrobiaceae	g__hyphomicrobium	s__hyphomicrobium hollandicum	0.00189283	0	0	0	0	0.00506047	0.898649	0	0
OTU_2255	97.619	0	713.617	k__bacteria	p__firmicutes	c__bacilli	o__bacillales	f__staphylococcaceae	g__staphylococcus	s__staphylococcus epidermidis	0.00851773	0.00689953	0.0112622	0.0586874	0.0181516	0.00759071	0.0208296	0.0125968	0.0160454
OTU_1288	97.6019	0	708.207	k__bacteria	p__chlorobi	c__chlorobia	o__chlorobiales	f__chlorobiaceae	g__chlorobium	s__chlorobium spp.	0.000946414	0.0741699	0.0886899	0.145611	0.0146609	0.021507	0.0535619	0.0251937	0
OTU_359	97.5904	0	700.993	k__bacteria	p__actinobacteria	c__actinobacteria	o__actinomycetales	f__promicromonosporaceae	g__isoptericola	s__isoptericola variabilis	0	0	0	0.000553655	0	0.00253024	0	0	0
OTU_3615	97.5787	0	700.993	k__bacteria	p__proteobacteria	c__betaproteobacteria	o__burkholderiales	f__burkholderiaceae	g__limnobacter	s__limnobacter spp.	0	0	0.00140778	0.000553655	0.00279256	0	0.00297566	0	0
OTU_4133	97.543	0	690.173	k__bacteria	p__actinobacteria	c__actinobacteria	o__actinomycetales	f__nocardiaceae	g__rhodococcus	s__rhodococcus spp.	0	0.00517464	0	0	0	0.00506047	0	0	0
OTU_2960	97.5336	0	753.291	k__bacteria	p__firmicutes	c__bacilli	o__bacillales	f__staphylococcaceae	g__staphylococcus	s__staphylococcus pasteuri	0.00567848	0.00172488	0.00281555	0.00166096	0.0872673	0.00506047	0.0148783	0.0125968	0.0427876
OTU_1547	97.5309	0	686.566	k__bacteria	p__actinobacteria	c__actinobacteria	o__actinomycetales	f__mycobacteriaceae	g__mycobacterium	s__mycobacterium spp.	0	0.00172488	0	0	0	0	0	0.00629842	0
OTU_4116	97.5309	0	686.566	k__bacteria	p__actinobacteria	c__actinobacteria	o__actinomycetales	f__corynebacteriaceae	g__corynebacterium	s__corynebacterium pseudodiphtheriticum	0	0	0.00281555	0	0.00139628	0.00126512	0	0	0
OTU_697	97.5309	0	682.96	k__bacteria	p__firmicutes	c__clostridia	o__clostridiales	f__ruminococcaceae	g__ethanoligenens	s__ethanoligenens harbinense	0	0	0	0	0	0	0	0	0
OTU_1128	97.5248	0	679.353	k__bacteria	p__proteobacteria	c__alphaproteobacteria	o__rhodobacterales	f__rhodobacteraceae	g__rhodobacter	s__rhodobacter sp.	0.000946414	0	0.00140778	0.00110731	0	0	0	0.0188953	0
OTU_37	97.5186	0	682.96	k__bacteria	p__chloroflexi	c__dehalococcoidia	o__dehalococcoidia	f__dehalococcoidia	g__dehalogenimonas	s__dehalogenimonas spp.	0	0.00344976	0	1.70858	0.00349069	0.00126512	0.190442	0.00629842	0
OTU_3393	97.5186	0	682.96	k__bacteria	p__actinobacteria	c__actinobacteria	o__actinomycetales	f__propionibacteriaceae	g__propionibacterium	s__propionibacterium acnes	0	0.00172488	0	0.000553655	0	0.00126512	0	0	0.0106969
OTU_193	97.5169	0	749.684	k__bacteria	p__bacteroidetes	c__bacteroidia	o__bacteroidales	f__bacteroidaceae	g__bacteroides	s__bacteroides spp.	0.000946414	0.00172488	0	0.000553655	0.77633	0.00253024	0	0.0125968	0.00534845
OTU_79	97.5169	0	746.078	k__bacteria	p__bacteroidetes	c__sphingobacteriia	o__sphingobacteriales	f__chitinophagaceae	g__chitinophaga	s__chitinophaga spp.	0.00189283	0.00172488	0.74049	0.00110731	0.00558511	0.00506047	0.0119026	0.743213	0.433225
OTU_4017	97.5124	0	681.156	k__bacteria	p__proteobacteria	c__alphaproteobacteria	o__sphingomonadales	f__sphingomonadaceae	g__sphingomonas	s__sphingomonas melonis	0	0	0	0	0	0	0	0	0
OTU_3486	97.4555	0	664.926	k__bacteria	p__actinobacteria	c__actinobacteria	o__actinomycetales	f__propionibacteriaceae	g__propionibacterium	s__propionibacterium acnes	0.00283924	0.00344976	0	0.00110731	0.00349069	0.00126512	0.00595132	0.00629842	0.0160454
OTU_1389	97.4299	0	715.42	k__bacteria	p__proteobacteria	c__gammaproteobacteria	o__pasteurellales	f__pasteurellaceae	g__aggregatibacter	s__aggregatibacter segnis	0.00283924	0	0.00422333	0	0	0	0	0	0.0267423
OTU_530	97.4239	0	721.732	k__bacteria	p__proteobacteria	c__betaproteobacteria	o__burkholderiales	f__burkholderiales	g__piscinibacter	s__piscinibacter sp.	0	0	0	0.000553655	0	0	0	0	0
OTU_3773	97.4239	0	720.83	k__bacteria	p__firmicutes	c__bacilli	o__bacillales	f__bacillaceae	g__bacillus	s__bacillus spp.	0	0	0	0	0	0	0	0	0
OTU_3249	97.4178	0	719.027	k__bacteria	p__proteobacteria	c__gammaproteobacteria	o__vibrionales	f__vibrionaceae	g__vibrio	s__vibrio cholerae	0	0	0	0.0193779	0	0	0.00892698	0	0
OTU_1904	97.4178	0	711.814	k__bacteria	p__firmicutes	c__bacilli	o__bacillales	f__planococcaceae	g__planococcus	s__planococcus maitriensis	0	0	0	0	0	0	0	0	0
OTU_2406	97.4118	0	718.125	k__bacteria	p__firmicutes	c__bacilli	o__bacillales	f__bacillaceae	g__bacillus	s__bacillus thermoamylovorans	0.000946414	0.00344976	0.00140778	0.00221462	0.0376995	0.00253024	0	0	0.00534845
OTU_1753	97.3995	0	714.519	k__bacteria	p__proteobacteria	c__alphaproteobacteria	o__rhizobiales	f__bradyrhizobiaceae	g__bosea	s__bosea sp.	0	0	0	0	0	0.00253024	0	0	0
OTU_272	97.3995	0	713.617	k__bacteria	p__proteobacteria	c__alphaproteobacteria	o__sphingomonadales	f__sphingomonadaceae	g__sphingobium	s__sphingobium cloacae	0.000946414	0	0	0.00166096	0.00418883	0.00126512	0	0.00629842	0
OTU_321	97.343	0	697.387	k__bacteria	p__firmicutes	c__clostridia	o__clostridiales	f__ruminococcaceae	g__acetivibrio	s__acetivibrio spp.	0.000946414	0	0	0	0.000698139	0	0	0	0
OTU_287	97.3274	0	753.291	k__bacteria	p__proteobacteria	c__deltaproteobacteria	o__desulfobacterales	f__desulfobacteraceae	g__desulfobacula	s__desulfobacula spp.	0	0.815869	0	0.000553655	0.00209442	0.00126512	0.00297566	0.138565	0.00534845
OTU_3811	97.3236	0	691.977	k__bacteria	p__cyanobacteria	c__cyanobacteria	o__synechococcales	f__synechococcaceae	g__synechococcus	s__synechococcus spp.	0	0	0	0.00166096	0	0	0	0	0
OTU_495	97.3214	0	755.094	k__bacteria	p__proteobacteria	c__betaproteobacteria	o__rhodocyclales	f__rhodocyclaceae	g__sterolibacterium	s__sterolibacterium spp.	0	0	0	0	0	0	0	0	0.476012
OTU_181	97.3214	0	751.488	k__bacteria	p__firmicutes	c__bacilli	o__lactobacillales	f__carnobacteriaceae	g__atopostipes	s__atopostipes spp.	0	0	0.00140778	0.000553655	0	0	0	0.0125968	0
OTU_3884	97.3105	0	689.272	k__bacteria	p__actinobacteria	c__actinobacteria	o__actinomycetales	f__corynebacteriaceae	g__corynebacterium	s__corynebacterium mucifaciens	0	0.00517464	0	0	0.00767953	0	0	0	0
OTU_2532	97.3034	0	749.684	k__bacteria	p__proteobacteria	c__gammaproteobacteria	o__pseudomonadales	f__moraxellaceae	g__acinetobacter	s__acinetobacter junii	0	0	0.00140778	0	0.000698139	0	0	0	0
OTU_877	97.2973	0	682.058	k__bacteria	p__actinobacteria	c__actinobacteria	o__candidatus nanopelagicales	f__candidatus nanopelagicales	g__candidatus planktophila	s__uncultured candidatus planktophila sp.	0.000946414	0.0275981	0	0	0	0	0	0	0
OTU_2541	97.2973	0	681.156	k__bacteria	p__actinobacteria	c__actinobacteria	o__actinomycetales	f__corynebacteriaceae	g__corynebacterium	s__corynebacterium felinum	0	0	0	0	0	0.136633	0	0	0
OTU_614	97.2705	0	671.238	k__bacteria	p__proteobacteria	c__alphaproteobacteria	o__rhodobacterales	f__rhodobacteraceae	g__rhodobacter	s__rhodobacter sp.	0	0.00862441	0.00422333	0.0177169	0	0	0	0.0125968	0
OTU_1731	97.2637	0	676.648	k__bacteria	p__proteobacteria	c__alphaproteobacteria	o__rhodobacterales	f__rhodobacteraceae	g__amaricoccus	s__amaricoccus spp.	0	0.00172488	0	0.00996578	0	0	0	0	0
OTU_111	97.2637	0	675.746	k__bacteria	p__proteobacteria	c__alphaproteobacteria	o__rhodospirillales	f__acetobacteraceae	g__acidisphaera	s__acidisphaera spp.	0	0.00172488	0	0.696498	0.00209442	0.00253024	0.499911	0.00629842	0.00534845
OTU_4641	97.2603	0	737.061	k__bacteria	p__actinobacteria	c__actinobacteria	o__actinomycetales	f__micrococcaceae	g__renibacterium	s__renibacterium salmoninarum	0.00283924	0	0	0.000553655	0.0397939	0.156875	0.00297566	0	0.0374392
OTU_1744	97.25	0	667.631	k__bacteria	p__proteobacteria	c__alphaproteobacteria	o__alphaproteobacteria	f__alphaproteobacteria	g__candidatus pelagibacter	s__candidatus pelagibacter sp. nan172	0.0104106	0.0120742	0.01267	0.0354339	0.00488697	0.00759071	0.0684402	0.0125968	0
OTU_2222	97.2292	0	666.729	k__bacteria	p__cyanobacteria	c__cyanobacteria	o__oscillatoriales	f__oscillatoriales	g__halospirulina	s__halospirulina sp.	0	0.00517464	0.00281555	0.00110731	0.00139628	0	0.017854	0	0.00534845
OTU_2210	97.2222	6.54366e-135	484.589	k__bacteria	p__proteobacteria	c__deltaproteobacteria	o__syntrophobacterales	f__syntrophaceae	g__desulfomonile	s__desulfomonile tiedjei	0	0	0	0	0.00349069	0	0	0	0
OTU_1117	97.1897	0	717.224	k__bacteria	p__firmicutes	c__bacilli	o__bacillales	f__bacillaceae	g__bacillus	s__bacillus thermoamylovorans	0	0	0	0	0.00209442	0	0	0	0
OTU_1728	97.1897	0	717.224	k__bacteria	p__firmicutes	c__bacilli	o__bacillales	f__bacillaceae	g__bacillus	s__bacillus thermoamylovorans	0	0	0	0	0.00209442	0	0	0	0
OTU_4344	97.1897	0	717.224	k__bacteria	p__firmicutes	c__bacilli	o__lactobacillales	f__streptococcaceae	g__streptococcus	s__streptococcus sanguinis	0	0	0	0.000553655	0.000698139	0	0.0148783	0	0
OTU_1621	97.1897	0	713.617	k__bacteria	p__proteobacteria	c__betaproteobacteria	o__rhodocyclales	f__rhodocyclaceae	g__methyloversatilis	s__methyloversatilis spp.	0.000946414	0	0	0.000553655	0.00139628	0.00126512	0.00297566	0	0.00534845
OTU_4401	97.1897	0	713.617	k__bacteria	p__proteobacteria	c__gammaproteobacteria	o__pseudomonadales	f__moraxellaceae	g__enhydrobacter	s__enhydrobacter aerosaccus	0	0	0	0	0	0	0	0	0
OTU_356	97.1831	0	715.42	k__bacteria	p__actinobacteria	c__actinobacteria	o__rubrobacterales	f__rubrobacteraceae	g__rubrobacter	s__rubrobacter spp.	0	0	0.00140778	0.00110731	0.000698139	0.00379535	0.824258	0.00629842	0
OTU_934	97.1831	0	715.42	k__bacteria	p__firmicutes	c__bacilli	o__bacillales	f__staphylococcaceae	g__staphylococcus	s__staphylococcus epidermidis	0.00378566	0.00172488	0.00140778	0.0110731	0.00349069	0.0139163	0.00892698	0.00629842	0
OTU_3825	97.1765	0	702.797	k__bacteria	p__firmicutes	c__bacilli	o__bacillales	f__planococcaceae	g__planococcus	s__planococcus maritimus	0.00283924	0	0	0.00221462	0	0	0	0	0
OTU_2217	97.1698	0	711.814	k__bacteria	p__proteobacteria	c__gammaproteobacteria	o__xanthomonadales	f__xanthomonadaceae	g__stenotrophomonas	s__stenotrophomonas maltophilia	0.00189283	0	0.00140778	0.00498289	0.000698139	0	0	0.00629842	0
OTU_2048	97.1631	0	710.01	k__bacteria	p__firmicutes	c__bacilli	o__bacillales	f__planococcaceae	g__planomicrobium	s__planomicrobium okeanokoites	0	0	0	0	0	0	0	0	0
OTU_447	97.136	0	702.797	k__bacteria	p__actinobacteria	c__actinobacteria	o__actinomycetales	f__actinomycetaceae	g__actinomyces	s__actinomyces hyovaginalis	0	0	0	0	0.000698139	0.282121	0	0	0
OTU_1141	97.1223	0	699.19	k__bacteria	p__chlorobi	c__chlorobia	o__chlorobiales	f__chlorobiaceae	g__chlorobium	s__chlorobium limicola	0.000946414	0.00689953	0.00140778	0.00387558	0.000698139	0.00126512	0	0.00629842	0.0160454
OTU_62	97.1084	0	695.583	k__bacteria	p__proteobacteria	c__alphaproteobacteria	o__rhodospirillales	f__acetobacteraceae	g__roseomonas	s__roseomonas vinaceus	0.859344	0.00517464	0.00140778	0.00276827	0.8252	0.00885583	0.00892698	1.32897	0.0213938
OTU_291	97.1014	0	693.78	k__bacteria	p__proteobacteria	c__alphaproteobacteria	o__rhodospirillales	f__rhodospirillales	g__elioraea	s__elioraea spp.	0	0	0.00281555	0	0	0	0.00297566	0	0.0106969
OTU_357	97.0982	0	746.078	k__bacteria	p__proteobacteria	c__gammaproteobacteria	o__xanthomonadales	f__sinobacteraceae	g__solimonas	s__solimonas sp.	0	0	0	0.000553655	0	0	0.00297566	0	0
OTU_3790	97.0944	0	691.977	k__bacteria	p__proteobacteria	c__gammaproteobacteria	o__xanthomonadales	f__xanthomonadaceae	g__stenotrophomonas	s__stenotrophomonas maltophilia	0	0	0	0	0	0	0	0	0
OTU_2155	97.0803	0	688.37	k__bacteria	p__proteobacteria	c__alphaproteobacteria	o__rhodobacterales	f__rhodobacteraceae	g__rhodobacter	s__rhodobacter sp.	0	0.0189737	0.00985444	0.00830482	0.000698139	0	0.00297566	0.00629842	0
OTU_1405	97.0684	1.1797e-143	513.443	k__bacteria	p__proteobacteria	c__betaproteobacteria	o__hydrogenophilales	f__hydrogenophilaceae	g__thiobacillus	s__thiobacillus spp.	0.000946414	0	0	0	0	0	0.00297566	0	0.00534845
OTU_244	97.0655	0	737.061	k__bacteria	p__verrucomicrobia	c__verrucomicrobiae	o__verrucomicrobiales	f__verrucomicrobiaceae	g__luteolibacter	s__luteolibacter sp.	0	0	0.267478	0	0.27367	0.00126512	0.00297566	0	0
OTU_2689	97.0588	0	736.159	k__bacteria	p__firmicutes	c__bacilli	o__bacillales	f__planococcaceae	g__planococcus	s__planococcus maitriensis	0.00851773	0	0	0.00885847	0.000698139	0.00253024	0.00297566	0	0
OTU_465	97.0516	0	681.156	k__bacteria	p__actinobacteria	c__actinobacteria	o__actinomycetales	f__propionibacteriaceae	g__propionibacterium	s__propionibacterium sp.	0.000946414	0.00172488	0	0	0	0.0822327	0	0.00629842	0
OTU_1839	97.0516	0	681.156	k__bacteria	p__actinobacteria	c__actinobacteria	o__actinomycetales	f__propionibacteriaceae	g__propionibacterium	s__propionibacterium acnes	0.00567848	0.0103493	0.00140778	0.00553655	0.0111702	0.00885583	0.0238053	0.0440889	0.0267423
OTU_2319	97.0516	0	681.156	k__bacteria	p__actinobacteria	c__actinobacteria	o__actinomycetales	f__geodermatophilaceae	g__blastococcus	s__blastococcus aggregatus	0	0	0	0	0.0272274	0	0	0	0.0481361
OTU_4284	97.0516	0	681.156	k__bacteria	p__actinobacteria	c__actinobacteria	o__actinomycetales	f__geodermatophilaceae	g__blastococcus	s__blastococcus aggregatus	0	0	0	0	0.169648	0	0	0	0
OTU_4603	97.0516	0	681.156	k__bacteria	p__actinobacteria	c__actinobacteria	o__actinomycetales	f__propionibacteriaceae	g__propionibacterium	s__propionibacterium acnes	0.016089	0.0310479	0.00844666	0.0226998	0.0167553	0.0189768	0.0357079	0.0818794	0.0320907
OTU_3635	97.0395	6.07148e-142	508.935	k__bacteria	p__cyanobacteria	c__cyanobacteria	o__oscillatoriales	f__oscillatoriales	g__halospirulina	s__halospirulina sp.	0.00189283	0	0	0	0	0	0	0	0
OTU_989	97.037	0	677.55	k__bacteria	p__actinobacteria	c__actinobacteria	o__actinomycetales	f__geodermatophilaceae	g__blastococcus	s__blastococcus aggregatus	0	0	0	0	0.00837767	0	0.00297566	0	0.058833
OTU_492	97.037	0	674.845	k__bacteria	p__firmicutes	c__clostridia	o__clostridiales	f__ruminococcaceae	g__acetivibrio	s__acetivibrio spp.	0	0	0	0	0	0	0	0	0.508103
OTU_3952	97.0297	0	672.139	k__bacteria	p__cyanobacteria	c__cyanobacteria	o__oscillatoriales	f__oscillatoriales	g__halospirulina	s__halospirulina sp.	0.00189283	0.00517464	0.00281555	0.00387558	0.000698139	0.00126512	0	0	0
OTU_686	97.0149	0	672.139	k__bacteria	p__cyanobacteria	c__cyanobacteria	o__synechococcales	f__synechococcaceae	g__synechococcus	s__synechococcus spp.	0	0	0	0.00387558	0.00558511	0.00885583	0	0.00629842	0.0213938
OTU_924	97.0149	0	672.139	k__bacteria	p__proteobacteria	c__alphaproteobacteria	o__rhodobacterales	f__rhodobacteraceae	g__rhodobacter	s__rhodobacter megalophilus	0.000946414	0	0.00140778	0	0	0	0	0	0.00534845
OTU_1271	97.0149	0	672.139	k__bacteria	p__proteobacteria	c__alphaproteobacteria	o__rhodobacterales	f__rhodobacteraceae	g__rhodobacter	s__rhodobacter spp.	0	0.00344976	0.318158	0	0.00628325	0	0.00297566	0	0
OTU_2631	97.0149	0	672.139	k__bacteria	p__proteobacteria	c__alphaproteobacteria	o__rhizobiales	f__phyllobacteriaceae	g__mesorhizobium	s__mesorhizobium spp.	0	0	0	0	0	0	0.017854	0	0
OTU_4406	97.0149	0	668.533	k__bacteria	p__proteobacteria	c__alphaproteobacteria	o__rhodobacterales	f__rhodobacteraceae	g__rhodobacter	s__rhodobacter azotoformans	0	0	0	0	0	0	0.0148783	0	0
OTU_2974	97	0	668.533	k__bacteria	p__proteobacteria	c__alphaproteobacteria	o__rhizobiales	f__phyllobacteriaceae	g__mesorhizobium	s__mesorhizobium plurifarium	0	0	0	0	0	0	0.0327323	0	0
OTU_3500	97	0	668.533	k__bacteria	p__proteobacteria	c__alphaproteobacteria	o__sphingomonadales	f__sphingomonadaceae	g__sphingosinicella	s__sphingosinicella spp.	0	0.00172488	0	0	0	0	0	0	0
OTU_599	96.9907	0	721.732	k__bacteria	p__proteobacteria	c__betaproteobacteria	o__hydrogenophilales	f__hydrogenophilaceae	g__thiobacillus	s__thiobacillus spp.	0.00189283	0.0603708	0	0	0	0	0	0.0125968	0
OTU_3624	96.9697	0	712.715	k__bacteria	p__proteobacteria	c__gammaproteobacteria	o__pseudomonadales	f__moraxellaceae	g__acinetobacter	s__acinetobacter junii	0	0	0	0	0	0	0.00297566	0	0
OTU_2933	96.9626	0	714.519	k__bacteria	p__firmicutes	c__bacilli	o__bacillales	f__bacillaceae	g__bacillus	s__bacillus smithii	0	0	0.0183011	0	0	0	0	0	0
OTU_3227	96.9626	0	710.01	k__bacteria	p__actinobacteria	c__actinobacteria	o__candidatus nanopelagicales	f__candidatus nanopelagicales	g__candidatus planktophila	s__uncultured candidatus planktophila sp.	0.00567848	0.0534713	0	0	0	0.00126512	0	0.0251937	0
OTU_1925	96.9582	2.22409e-119	432.291	k__bacteria	p__firmicutes	c__clostridia	o__clostridiales	f__clostridiaceae	g__clostridium	s__clostridium sp.	0	0	0	0	0	0	0	0	0
OTU_619	96.9555	0	712.715	k__bacteria	p__firmicutes	c__bacilli	o__lactobacillales	f__streptococcaceae	g__lactococcus	s__lactococcus spp.	0.0104106	0	0.0154855	0	0	0	0	0	0
OTU_3986	96.9555	0	712.715	k__bacteria	p__firmicutes	c__bacilli	o__bacillales	f__bacillaceae	g__bacillus	s__bacillus thermoamylovorans	0	0	0	0	0.000698139	0	0	0	0
OTU_3988	96.9555	0	712.715	k__bacteria	p__firmicutes	c__bacilli	o__bacillales	f__bacillaceae	g__bacillus	s__bacillus thermoamylovorans	0	0	0	0	0.00558511	0	0	0	0
OTU_1075	96.9555	0	711.814	k__bacteria	p__actinobacteria	c__actinobacteria	o__actinomycetales	f__nocardiaceae	g__rhodococcus	s__rhodococcus spp.	0	0	0	0	0	0.021507	0	0	0
OTU_1216	96.9555	0	711.814	k__bacteria	p__firmicutes	c__bacilli	o__bacillales	f__staphylococcaceae	g__staphylococcus	s__staphylococcus epidermidis	0.00378566	0.0103493	0	0.00332193	0.00418883	0.00506047	0.0119026	0.00629842	0.0160454
OTU_2452	96.9555	0	711.814	k__bacteria	p__firmicutes	c__bacilli	o__bacillales	f__bacillaceae	g__bacillus	s__bacillus badius	0	0	0	0	0.00418883	0	0	0	0
OTU_4731	96.9555	0	711.814	k__bacteria	p__firmicutes	c__bacilli	o__bacillales	f__staphylococcaceae	g__staphylococcus	s__staphylococcus epidermidis	0	0	0	0	0.00209442	0	0	0.00629842	0
OTU_3233	96.9555	0	704.6	k__bacteria	p__firmicutes	c__bacilli	o__bacillales	f__bacillaceae	g__bacillus	s__bacillus siralis	0	0	0	0	0	0	0	0	0
OTU_1386	96.9484	0	710.01	k__bacteria	p__firmicutes	c__bacilli	o__bacillales	f__planococcaceae	g__planococcus	s__planococcus maitriensis	0.000946414	0	0	0	0	0	0	0	0
OTU_2195	96.9484	0	710.01	k__bacteria	p__firmicutes	c__bacilli	o__bacillales	f__planococcaceae	g__planococcus	s__planococcus sp.	0	0	0	0.00166096	0	0	0	0	0
OTU_2911	96.9484	0	710.01	k__bacteria	p__firmicutes	c__bacilli	o__bacillales	f__paenibacillaceae	g__paenibacillus	s__paenibacillus provencensis	0	0	0	0	0	0	0	0	0
OTU_1076	96.9484	0	706.404	k__bacteria	p__firmicutes	c__bacilli	o__bacillales	f__paenibacillaceae	g__paenibacillus	s__paenibacillus provencensis	0	0	0	0	0	0	0	0	0
OTU_1989	96.9466	0	655.909	k__bacteria	p__actinobacteria	c__actinobacteria	o__actinomycetales	f__propionibacteriaceae	g__propionibacterium	s__propionibacterium acnes	0	0	0	0.000553655	0	0	0	0.0188953	0.00534845
OTU_2277	96.9267	0	697.387	k__bacteria	p__bacteroidetes	c__sphingobacteriia	o__sphingobacteriales	f__chitinophagaceae	g__sediminibacterium	s__sediminibacterium spp.	0	0	0	0	0	0	0.0148783	0	0
OTU_903	96.9194	0	703.698	k__bacteria	p__proteobacteria	c__betaproteobacteria	o__burkholderiales	f__burkholderiaceae	g__burkholderia	s__burkholderia spp.	0.0246068	0	0	0.00110731	0.00139628	0.00126512	0.0476105	0.0125968	0
OTU_1458	96.9194	0	703.698	k__bacteria	p__bacteroidetes	c__flavobacteriia	o__flavobacteriales	f__flavobacteriaceae	g__cloacibacterium	s__cloacibacterium normanense	0	0.00344976	0	0	0	0.00253024	0	0	0
OTU_3336	96.9072	6.89265e-135	484.589	k__bacteria	p__proteobacteria	c__alphaproteobacteria	o__rhodobacterales	f__hyphomonadaceae	g__hyphomonas	s__hyphomonas spp.	0	0	0	0	0.00209442	0	0	0	0
OTU_860	96.8974	0	698.288	k__bacteria	p__actinobacteria	c__actinobacteria	o__actinomycetales	f__micrococcaceae	g__renibacterium	s__renibacterium salmoninarum	0	0	0	0.000553655	0.00279256	0.0683164	0	0	0
OTU_2723	96.8974	0	698.288	k__bacteria	p__chlorobi	c__chlorobia	o__chlorobiales	f__chlorobiaceae	g__chlorobium	s__chlorobium limicola	0.00567848	0.0275981	0.00140778	0.00719751	0.0244349	0.00253024	0.017854	0.0125968	0.0695299
OTU_1418	96.8974	0	697.387	k__bacteria	p__actinobacteria	c__actinobacteria	o__actinomycetales	f__micrococcaceae	g__renibacterium	s__renibacterium salmoninarum	0	0	0	0	0.00488697	0.0379535	0	0	0
OTU_3485	96.8974	0	697.387	k__bacteria	p__chlorobi	c__chlorobia	o__chlorobiales	f__chlorobiaceae	g__chlorobium	s__chlorobium limicola	0.00378566	0.00689953	0.00422333	0.00166096	0.00698139	0	0.00297566	0.00629842	0
OTU_2909	96.8847	3.97182e-150	535.083	k__bacteria	p__proteobacteria	c__betaproteobacteria	o__hydrogenophilales	f__hydrogenophilaceae	g__thiobacillus	s__thiobacillus spp.	0	0	0	0	0.000698139	0.00126512	0	0	0
OTU_472	96.875	0	743.373	k__bacteria	p__proteobacteria	c__betaproteobacteria	o__burkholderiales	f__burkholderiaceae	g__limnobacter	s__limnobacter spp.	0.0842308	0.0155239	0.00563111	0	0.122174	0	0.0208296	0	0
OTU_205	96.875	0	691.977	k__bacteria	p__firmicutes	c__clostridia	o__clostridiales	f__eubacteriaceae	g__eubacterium	s__eubacterium spp.	0	0	0.335051	0	0.00279256	0.00253024	0	0	0
OTU_2415	96.875	1.25574e-149	533.28	k__bacteria	p__proteobacteria	c__betaproteobacteria	o__hydrogenophilales	f__hydrogenophilaceae	g__thiobacillus	s__thiobacillus spp.	0	0	0	0.000553655	0.000698139	0.00126512	0.00595132	0	0.00534845
OTU_1029	96.875	2.75275e-133	479.179	k__bacteria	p__proteobacteria	c__betaproteobacteria	o__hydrogenophilales	f__hydrogenophilaceae	g__thiobacillus	s__thiobacillus spp.	0.000946414	0	0	0	0	0	0.00595132	0	0
OTU_1679	96.8675	0	690.173	k__bacteria	p__firmicutes	c__bacilli	o__lactobacillales	f__streptococcaceae	g__lactococcus	s__lactococcus raffinolactis	0.000946414	0	0	0	0	0	0	0	0
OTU_4724	96.8675	0	690.173	k__bacteria	p__proteobacteria	c__alphaproteobacteria	o__rhizobiales	f__methylobacteriaceae	g__methylobacterium	s__methylobacterium spp.	0.00473207	0	0	0.0138414	0.00209442	0	0	0.00629842	0.00534845
OTU_304	96.8468	0	735.257	k__bacteria	p__planctomycetes	c__planctomycetia	o__planctomycetales	f__planctomycetaceae	g__planctomyces	s__planctomyces spp.	0	0	0	0	0.160572	0	0	0	0.0106969
OTU_322	96.837	0	682.96	k__bacteria	p__proteobacteria	c__alphaproteobacteria	o__rhodobacterales	f__rhodobacteraceae	g__rubellimicrobium	s__rubellimicrobium spp.	0	0	0	0	0.000698139	0	0	0	0
OTU_2744	96.8182	0	728.044	k__bacteria	p__chlorobi	c__chlorobia	o__chlorobiales	f__chlorobiaceae	g__chlorobium	s__chlorobium phaeobacteroides	0.0804452	0.978008	0.149224	0.076958	0.438431	0.194828	0.336249	0.296026	0.711344
OTU_918	96.8137	0	678.451	k__bacteria	p__actinobacteria	c__actinobacteria	o__actinomycetales	f__corynebacteriaceae	g__corynebacterium	s__corynebacterium felinum	0	0	0	0	0.000698139	0.675573	0.00297566	0	0
OTU_1281	96.8137	0	673.943	k__bacteria	p__actinobacteria	c__actinobacteria	o__actinomycetales	f__corynebacteriaceae	g__corynebacterium	s__corynebacterium coyleae	0	0.043122	0	0	0.00418883	0	0	0.00629842	0
OTU_2249	96.8137	0	673.943	k__bacteria	p__actinobacteria	c__actinobacteria	o__actinomycetales	f__corynebacteriaceae	g__corynebacterium	s__corynebacterium pseudodiphtheriticum	0	0	0.00140778	0	0	0.0341582	0	0	0
OTU_3382	96.8137	0	670.336	k__bacteria	p__actinobacteria	c__actinobacteria	o__actinomycetales	f__cellulomonadaceae	g__actinotalea	s__actinotalea fermentans	0	0	0	0	0	0	0	0	0
OTU_615	96.8059	0	676.648	k__bacteria	p__actinobacteria	c__actinobacteria	o__actinomycetales	f__nocardiaceae	g__rhodococcus	s__rhodococcus spp.	0	0.0155239	0	0.000553655	0	0.0139163	0	0.0566858	0
OTU_2234	96.8059	0	675.746	k__bacteria	p__actinobacteria	c__actinobacteria	o__actinomycetales	f__nocardiaceae	g__rhodococcus	s__rhodococcus spp.	0	0.00344976	0	0.00387558	0	0.0101209	0	0.0314921	0
OTU_4293	96.8059	0	675.746	k__bacteria	p__actinobacteria	c__actinobacteria	o__actinomycetales	f__micrococcaceae	g__kocuria	s__kocuria spp.	0	0	0	0	0	0	0	0	0
OTU_4362	96.8059	0	675.746	k__bacteria	p__actinobacteria	c__actinobacteria	o__bifidobacteriales	f__bifidobacteriaceae	g__bifidobacterium	s__bifidobacterium mongoliense	0.000946414	0	0.00422333	0	0	0	0	0	0
OTU_4355	96.8059	0	664.926	k__bacteria	p__actinobacteria	c__actinobacteria	o__candidatus nanopelagicales	f__candidatus nanopelagicales	g__candidatus planktophila	s__uncultured candidatus planktophila sp.	0.000946414	0.00344976	0	0	0	0	0	0.00629842	0
OTU_622	96.7901	0	673.041	k__bacteria	p__actinobacteria	c__actinobacteria	o__actinomycetales	f__dietziaceae	g__dietzia	s__dietzia spp.	0	0.0310479	0	0.00885847	0	0	0	0.00629842	0
OTU_4404	96.7901	0	673.041	k__bacteria	p__chlorobi	c__chlorobia	o__chlorobiales	f__chlorobiaceae	g__chlorobium	s__chlorobium spp.	0.000946414	0.00172488	0.00140778	0.00387558	0.0139628	0.0101209	0.00595132	0.00629842	0.0160454
OTU_3228	96.7901	0	672.139	k__bacteria	p__actinobacteria	c__actinobacteria	o__actinomycetales	f__propionibacteriaceae	g__propionibacterium	s__propionibacterium acnes	0	0.00517464	0	0.00332193	0.000698139	0	0.00595132	0	0.00534845
OTU_343	96.789	0	724.437	k__bacteria	p__proteobacteria	c__betaproteobacteria	o__burkholderiales	f__oxalobacteraceae	g__herbaspirillum	s__herbaspirillum spp.	0.37478	0	0	0	0.00209442	0.00506047	0.00595132	0	0
OTU_542	96.7822	0	671.238	k__bacteria	p__cyanobacteria	c__cyanobacteria	o__oscillatoriales	f__oscillatoriales	g__halospirulina	s__halospirulina sp.	0.00851773	0.00344976	0.01267	0.00387558	0.00209442	0.00253024	0.00595132	0.0125968	0.0160454
OTU_1356	96.7822	0	670.336	k__bacteria	p__cyanobacteria	c__cyanobacteria	o__oscillatoriales	f__oscillatoriales	g__halospirulina	s__halospirulina sp.	0.00189283	0.0103493	0.00281555	0.00830482	0.00279256	0.00632559	0	0.0188953	0
OTU_1502	96.7742	0	668.533	k__bacteria	p__chloroflexi	c__anaerolineae	o__anaerolineales	f__anaerolineaceae	g__anaerolinea	s__anaerolinea spp.	0.313263	0.137991	0.00140778	0	0.00139628	0.122716	0.00297566	0.0314921	0.00534845
OTU_1523	96.7742	0	668.533	k__bacteria	p__proteobacteria	c__alphaproteobacteria	o__rhodospirillales	f__rhodospirillaceae	g__magnetospirillum	s__magnetospirillum spp.	0	0	0	0	0	0	0	0	0
OTU_4395	96.7742	0	663.123	k__bacteria	p__firmicutes	c__clostridia	o__clostridiales	f__lachnospiraceae	g__sporobacterium	s__sporobacterium sp.	0	0	0	0	0.0153591	0	0	0	0
OTU_792	96.7662	0	667.631	k__bacteria	p__cyanobacteria	c__cyanobacteria	o__synechococcales	f__synechococcaceae	g__synechococcus	s__synechococcus spp.	0	0	0	0.0110731	0.00488697	0.00379535	0.00297566	0.00629842	0.0106969
OTU_1905	96.7662	0	666.729	k__bacteria	p__cyanobacteria	c__cyanobacteria	o__synechococcales	f__synechococcaceae	g__synechococcus	s__synechococcus sp.	0	0	0.00422333	0.00830482	0	0	0	0.00629842	0
OTU_2160	96.7662	0	666.729	k__bacteria	p__proteobacteria	c__alphaproteobacteria	o__sphingomonadales	f__sphingomonadaceae	g__sphingosinicella	s__sphingosinicella spp.	0	0.00344976	0	0.000553655	0.00139628	0.00126512	0	0	0
OTU_4476	96.7662	0	666.729	k__bacteria	p__cyanobacteria	c__oscillatoriophycideae	o__chroococcales	f__cyanobacteriaceae	g__cyanobacterium	s__cyanobacterium spp.	0.00378566	0.00517464	0	0.000553655	0	0	0	0	0.0213938
OTU_4571	96.7662	0	666.729	k__bacteria	p__proteobacteria	c__alphaproteobacteria	o__rhodobacterales	f__rhodobacteraceae	g__rhodobacter	s__rhodobacter sp.	0	0	0	0	0	0	0	0	0
OTU_4664	96.7662	0	666.729	k__bacteria	p__proteobacteria	c__alphaproteobacteria	o__rhodobacterales	f__rhodobacteraceae	g__rhodobacter	s__rhodobacter sp.	0	0	0	0.0060902	0	0	0	0.0125968	0
OTU_3561	96.7662	0	664.024	k__bacteria	p__firmicutes	c__clostridia	o__clostridiales	f__peptoniphilaceae	g__peptoniphilus	s__peptoniphilus asaccharolyticus	0	0	0	0	0.00488697	0	0	0	0
OTU_3318	96.7581	0	664.926	k__bacteria	p__actinobacteria	c__actinobacteria	o__acidimicrobiales	f__iamiaceae	g__iamia	s__iamia spp.	0.00189283	0.00344976	0.00281555	0	0.00418883	0	0.00595132	0.0188953	0
OTU_2941	96.75	0	664.024	k__bacteria	p__firmicutes	c__clostridia	o__clostridiales	f__peptoniphilaceae	g__anaerococcus	s__anaerococcus hydrogenalis	0	0	0	0	0	0	0.017854	0	0
OTU_4189	96.75	0	664.024	k__bacteria	p__proteobacteria	c__alphaproteobacteria	o__alphaproteobacteria	f__alphaproteobacteria	g__candidatus pelagibacter	s__candidatus pelagibacter sp. nan172	0.0104106	0.0172488	0.00563111	0.0725288	0.00698139	0.00379535	0.0327323	0.00629842	0.0160454
OTU_1102	96.75	0	663.123	k__bacteria	p__firmicutes	c__clostridia	o__clostridiales	f__peptoniphilaceae	g__anaerococcus	s__anaerococcus hydrogenalis	0	0	0	0	0	0	0.0208296	0	0
OTU_426	96.729	0	710.01	k__bacteria	p__proteobacteria	c__deltaproteobacteria	o__desulfobacterales	f__desulfobulbaceae	g__desulfocapsa	s__desulfocapsa spp.	0	0	0	0	0.00139628	0	0	0	0.882495
OTU_221	96.729	0	706.404	k__bacteria	p__verrucomicrobia	c__verrucomicrobiae	o__verrucomicrobiales	f__verrucomicrobiaceae	g__luteolibacter	s__luteolibacter sp.	0	0.00172488	0.716558	0	0.0432846	0.10627	0.0624888	0	0
OTU_947	96.7213	0	708.207	k__bacteria	p__firmicutes	c__bacilli	o__bacillales	f__staphylococcaceae	g__staphylococcus	s__staphylococcus epidermidis	0.00946414	0.0172488	0.00703888	0.00885847	0.025133	0.0101209	0.0476105	0.0125968	0.0534845
OTU_1541	96.7213	0	708.207	k__bacteria	p__proteobacteria	c__betaproteobacteria	o__burkholderiales	f__burkholderiaceae	g__limnobacter	s__limnobacter spp.	0.00378566	0.00172488	0.00140778	0	0.000698139	0	0.0148783	0	0
OTU_2652	96.7213	0	708.207	k__bacteria	p__proteobacteria	c__gammaproteobacteria	o__pseudomonadales	f__pseudomonadaceae	g__pseudomonas	s__pseudomonas sp.	0	0	0	0	0	0	0	0	0
OTU_2772	96.7213	0	708.207	k__bacteria	p__proteobacteria	c__gammaproteobacteria	o__xanthomonadales	f__xanthomonadaceae	g__pseudoxanthomonas	s__pseudoxanthomonas taiwanensis	0	0	0	0	0	0	0	0	0
OTU_3730	96.7213	0	708.207	k__bacteria	p__proteobacteria	c__betaproteobacteria	o__hydrogenophilales	f__hydrogenophilaceae	g__tepidiphilus	s__petrobacter sp.	0	0	0	0	0	0	0	0	0
OTU_4380	96.7213	0	708.207	k__bacteria	p__firmicutes	c__bacilli	o__bacillales	f__bacillaceae	g__bacillus	s__bacillus circulans	0	0	0.00140778	0	0	0	0	0	0
OTU_1654	96.7213	0	704.6	k__bacteria	p__proteobacteria	c__gammaproteobacteria	o__xanthomonadales	f__xanthomonadaceae	g__stenotrophomonas	s__stenotrophomonas maltophilia	0.00189283	0	0	0.00941213	0.00628325	0	0.00297566	0	0
OTU_3958	96.7172	0	656.811	k__bacteria	p__proteobacteria	c__alphaproteobacteria	o__rhodobacterales	f__rhodobacteraceae	g__rhodobacter	s__rhodobacter sp.	0	0.00172488	0	0.00110731	0	0	0	0	0
OTU_411	96.7136	0	706.404	k__bacteria	p__proteobacteria	c__gammaproteobacteria	o__methylococcales	f__methylococcaceae	g__methylomonas	s__methylomonas spp.	0	0.253558	0	0	0.000698139	0	0	0.0314921	0.00534845
OTU_500	96.7136	0	706.404	k__bacteria	p__verrucomicrobia	c__opitutae	o__opitutales	f__opitutaceae	g__opitutus	s__opitutus spp.	0	0	0	0	0	0.00126512	0	0	0
OTU_880	96.7136	0	706.404	k__bacteria	p__proteobacteria	c__betaproteobacteria	o__burkholderiales	f__burkholderiaceae	g__polynucleobacter	s__polynucleobacter cosmopolitanus	0	0	0	0	0	0	0	0	0
OTU_3099	96.7136	0	706.404	k__bacteria	p__firmicutes	c__bacilli	o__bacillales	f__paenibacillaceae	g__paenibacillus	s__paenibacillus provencensis	0	0	0	0	0	0	0	0	0
OTU_2810	96.7059	0	704.6	k__bacteria	p__firmicutes	c__bacilli	o__bacillales	f__bacillaceae	g__bacillus	s__bacillus thermoamylovorans	0	0	0	0	0	0	0	0	0
OTU_4524	96.6903	0	693.78	k__bacteria	p__bacteroidetes	c__sphingobacteriia	o__sphingobacteriales	f__chitinophagaceae	g__sediminibacterium	s__sediminibacterium spp.	0.00851773	0	0	0	0	0	0.00297566	0	0
OTU_2219	96.6851	1.23457e-169	600.005	k__bacteria	p__proteobacteria	c__alphaproteobacteria	o__rhodobacterales	f__hyphomonadaceae	g__hyphomonas	s__hyphomonas spp.	0	0	0	0	0.0118684	0	0	0	0
OTU_1735	96.6825	0	699.19	k__bacteria	p__proteobacteria	c__betaproteobacteria	o__burkholderiales	f__burkholderiaceae	g__burkholderia	s__burkholderia spp.	0.00473207	0.00172488	0	0.00442924	0	0.00253024	0.00595132	0.0125968	0.00534845
OTU_2006	96.6825	0	699.19	k__bacteria	p__bacteroidetes	c__flavobacteriia	o__flavobacteriales	f__flavobacteriaceae	g__cloacibacterium	s__cloacibacterium normanense	0	0	0	0	0	0.0189768	0	0.0125968	0
OTU_4103	96.6825	0	699.19	k__bacteria	p__bacteroidetes	c__flavobacteriia	o__flavobacteriales	f__flavobacteriaceae	g__chryseobacterium	s__chryseobacterium spp.	0	0	0	0	0	0.00506047	0	0	0
OTU_851	96.6767	7.32758e-153	545.002	k__bacteria	p__proteobacteria	c__betaproteobacteria	o__hydrogenophilales	f__hydrogenophilaceae	g__thiobacillus	s__thiobacillus spp.	0	0.00862441	0	0.00110731	0.00139628	0.00126512	0.00297566	0.0125968	0.0106969
OTU_3391	96.6752	0	646.892	k__bacteria	p__verrucomicrobia	c__verrucomicrobiae	o__verrucomicrobiales	f__verrucomicrobiaceae	g__verrucomicrobium	s__verrucomicrobium spp.	0	0	0	0	0	0	0.017854	0	0
OTU_1801	96.6746	0	697.387	k__bacteria	p__bacteroidetes	c__bacteroidia	o__bacteroidales	f__porphyromonadaceae	g__barnesiella	s__barnesiella spp.	0	0	0	0	0	0	0	0	0
OTU_4522	96.6746	0	697.387	k__bacteria	p__bacteroidetes	c__cytophagia	o__cytophagales	f__cytophagaceae	g__hymenobacter	s__hymenobacter sp.	0	0	0	0	0	0	0	0	0
OTU_2938	96.6667	0	688.37	k__bacteria	p__proteobacteria	c__alphaproteobacteria	o__rhizobiales	f__xanthobacteraceae	g__xanthobacter	s__xanthobacter sp.	0	0	0	0.0127341	0	0	0.00297566	0	0
OTU_1869	96.6667	0.00501553	46.3705	k__bacteria	p__cyanobacteria	c__oscillatoriophycideae	o__chroococcales	f__cyanobacteriaceae	g__cyanobacterium	s__cyanobacterium spp.	0	0	0	0	0.00279256	0.00126512	0	0	0.00534845
OTU_856	96.6587	0	693.78	k__bacteria	p__chlorobi	c__chlorobia	o__chlorobiales	f__chlorobiaceae	g__chlorobium	s__chlorobium spp.	0.000946414	0.0120742	0.00703888	0.0116267	0.00558511	0.00379535	0.0148783	0.00629842	0
OTU_1880	96.6587	0	693.78	k__bacteria	p__chlorobi	c__chlorobia	o__chlorobiales	f__chlorobiaceae	g__chlorobium	s__chlorobium spp.	0.0066249	1.00561	1.20083	1.7573	0.29252	0.284652	0.818306	0.541664	0.00534845
OTU_2161	96.6587	0	693.78	k__bacteria	p__chlorobi	c__chlorobia	o__chlorobiales	f__chlorobiaceae	g__chlorobium	s__chlorobium spp.	0.00189283	0.0482967	0.0563111	0.100211	0.020246	0.00759071	0.0446349	0.0440889	0
OTU_2349	96.6587	0	693.78	k__bacteria	p__chlorobi	c__chlorobia	o__chlorobiales	f__chlorobiaceae	g__chlorobium	s__chlorobium limicola	0.00567848	0.0155239	0.00563111	0.00221462	0.00977394	0.00379535	0.00595132	0.00629842	0.0427876
OTU_811	96.6587	0	690.173	k__bacteria	p__chlorobi	c__chlorobia	o__chlorobiales	f__chlorobiaceae	g__chlorobium	s__chlorobium limicola	0.00283924	0.0172488	0.00281555	0.00332193	0.0139628	0	0.017854	0.0251937	0.0213938
OTU_2521	96.6587	0	690.173	k__bacteria	p__chlorobi	c__chlorobia	o__chlorobiales	f__chlorobiaceae	g__chlorobium	s__chlorobium phaeobacteroides	0.00189283	0.0120742	0.00140778	0	0.00558511	0.00632559	0	0.0125968	0.00534845
OTU_474	96.6518	0	741.569	k__bacteria	p__proteobacteria	c__betaproteobacteria	o__burkholderiales	f__burkholderiaceae	g__ralstonia	s__ralstonia spp.	0	0	0	0	0	0	0.482057	0	0
OTU_2158	96.6507	0	691.977	k__bacteria	p__chlorobi	c__chlorobia	o__chlorobiales	f__chlorobiaceae	g__chlorobium	s__chlorobium limicola	0	0.00344976	0.00140778	0	0.00279256	0	0	0	0.00534845
OTU_1734	96.6507	0	684.763	k__bacteria	p__actinobacteria	c__actinobacteria	o__actinomycetales	f__micrococcaceae	g__renibacterium	s__renibacterium salmoninarum	0	0	0	0	0.00418883	0.0151814	0	0	0
OTU_4466	96.6265	0	686.566	k__bacteria	p__proteobacteria	c__alphaproteobacteria	o__rhizobiales	f__hyphomicrobiaceae	g__devosia	s__devosia sp.	0	0	0	0	0	0	0	0	0
OTU_1923	96.6102	0	682.96	k__bacteria	p__proteobacteria	c__alphaproteobacteria	o__rhizobiales	f__rhizobiaceae	g__rhizobium	s__rhizobium spp.	0	0	0	0	0	0	0	0	0
OTU_2363	96.5854	0	677.55	k__bacteria	p__planctomycetes	c__planctomycetia	o__planctomycetales	f__planctomycetaceae	g__candidatus anammoximicrobium	s__candidatus anammoximicrobium moscowii	0	0	0	0	0	0	0	0.00629842	0
OTU_4019	96.577	0	672.139	k__bacteria	p__actinobacteria	c__actinobacteria	o__actinomycetales	f__corynebacteriaceae	g__corynebacterium	s__corynebacterium spp.	0	0	0	0	0.000698139	0	0	0	0
OTU_955	96.5602	0	672.139	k__bacteria	p__actinobacteria	c__actinobacteria	o__actinomycetales	f__propionibacteriaceae	g__propionibacterium	s__propionibacterium acnes	0.0066249	0.0103493	0.00422333	0.00387558	0.00349069	0.00379535	0.00595132	0.0125968	0.0160454
OTU_1242	96.5602	0	672.139	k__bacteria	p__actinobacteria	c__actinobacteria	o__actinomycetales	f__microbacteriaceae	g__pseudoclavibacter	s__zimmermannella bifida	0	0	0	0	0	0.0392187	0	0	0
OTU_2317	96.5602	0	672.139	k__bacteria	p__actinobacteria	c__actinobacteria	o__candidatus nanopelagicales	f__candidatus nanopelagicales	g__candidatus planktophila	s__uncultured candidatus planktophila sp.	0.00189283	0.0137991	0	0	0	0	0	0	0
OTU_2728	96.5602	0	672.139	k__bacteria	p__actinobacteria	c__actinobacteria	o__actinomycetales	f__microbacteriaceae	g__yonghaparkia	s__yonghaparkia alkaliphila	0	0	0	0	0	0	0	0	0
OTU_2951	96.5602	0	672.139	k__bacteria	p__actinobacteria	c__actinobacteria	o__candidatus nanopelagicales	f__candidatus nanopelagicales	g__candidatus planktophila	s__uncultured candidatus planktophila sp.	0.00378566	0.00862441	0	0	0	0.00126512	0	0	0
OTU_3096	96.5602	0	672.139	k__bacteria	p__actinobacteria	c__actinobacteria	o__actinomycetales	f__nocardiaceae	g__rhodococcus	s__rhodococcus spp.	0	0.00862441	0	0.00332193	0	0.00379535	0	0.0314921	0
OTU_2731	96.5602	0	668.533	k__eukaryota	p__eustigmatophyceae	c__eustigmatophyceae	o__eustigmatales	f__monodopsidaceae	g__nannochloropsis	s__nannochloropsis sp.	0	0	0	0	0	0.00126512	0	0	0
OTU_2029	96.5517	0	670.336	k__bacteria	p__actinobacteria	c__actinobacteria	o__actinomycetales	f__corynebacteriaceae	g__corynebacterium	s__corynebacterium spp.	0	0	0	0	0	0.00126512	0	0	0
OTU_3496	96.5517	0.00200268	48.1739	k__bacteria	p__proteobacteria	c__alphaproteobacteria	o__rhodospirillales	f__rhodospirillaceae	g__limimonas	s__limimonas halophila	0	0	0	0	0.000698139	0	0.00297566	0	0.00534845
OTU_678	96.5347	0	666.729	k__bacteria	p__cyanobacteria	c__cyanobacteria	o__pleurocapsales	f__pleurocapsales	g__chroococcidiopsis	s__chroococcidiopsis spp.	0	0	0.0492722	0	0	0	0	0	0
OTU_4633	96.5347	0	666.729	k__bacteria	p__cyanobacteria	c__cyanobacteria	o__synechococcales	f__synechococcaceae	g__synechococcus	s__synechococcus sp.	0.00189283	0	0	0.00110731	0	0	0	0.0125968	0
OTU_196	96.5278	0	711.814	k__bacteria	p__gemmatimonadetes	c__gemmatimonadetes	o__gemmatimonadales	f__gemmatimonadaceae	g__gemmatimonas	s__gemmatimonas aurantiaca	0	0	0	0.000553655	0.000698139	0.00126512	0.00595132	0	0
OTU_1535	96.5261	0	664.926	k__bacteria	p__cyanobacteria	c__cyanobacteria	o__nostocales	f__nostocaceae	g__aphanizomenon	s__aphanizomenon ovalisporum	0	0	0	0	0	0	0	0	0
OTU_520	96.5174	0	663.123	k__bacteria	p__cyanobacteria	c__cyanobacteria	o__oscillatoriales	f__oscillatoriales	g__halospirulina	s__halospirulina sp.	0.00378566	0.0103493	0.00703888	0.0238072	0.00488697	0.00632559	0.00892698	0.0377905	0.0160454
OTU_1238	96.5174	0	663.123	k__bacteria	p__actinobacteria	c__actinobacteria	o__acidimicrobiales	f__iamiaceae	g__iamia	s__iamia spp.	0.00473207	0.00862441	0.00140778	0	0.0104721	0	0.0119026	0.0251937	0
OTU_1714	96.5174	0	663.123	k__bacteria	p__actinobacteria	c__actinobacteria	o__acidimicrobiales	f__iamiaceae	g__iamia	s__iamia spp.	0	0	0	0	0.00279256	0	0.00297566	0.0125968	0
OTU_1737	96.5174	0	663.123	k__bacteria	p__proteobacteria	c__alphaproteobacteria	o__rhodobacterales	f__rhodobacteraceae	g__rhodobacter	s__rhodobacter sp.	0	0.0120742	0	0.00387558	0	0	0	0.0125968	0
OTU_2484	96.5174	0	663.123	k__bacteria	p__proteobacteria	c__alphaproteobacteria	o__sphingomonadales	f__sphingomonadaceae	g__sphingomonas	s__sphingomonas wittichii	0	0	0	0	0	0	0	0	0
OTU_2791	96.5174	0	663.123	k__bacteria	p__proteobacteria	c__alphaproteobacteria	o__rhodobacterales	f__rhodobacteraceae	g__rhodobacter	s__rhodobacter sp.	0	0.00689953	0	0.000553655	0	0	0	0	0
OTU_3287	96.5174	0	663.123	k__bacteria	p__proteobacteria	c__alphaproteobacteria	o__rhizobiales	f__hyphomicrobiaceae	g__devosia	s__devosia epidermidihirudinis	0	0	0	0	0	0	0	0	0
OTU_4006	96.5174	0	663.123	k__bacteria	p__proteobacteria	c__alphaproteobacteria	o__rhodobacterales	f__rhodobacteraceae	g__rhodobacter	s__rhodobacter sp.	0	0.00172488	0	0	0	0	0	0	0
OTU_4180	96.5087	0	661.319	k__bacteria	p__proteobacteria	c__alphaproteobacteria	o__rhodobacterales	f__rhodobacteraceae	g__rhodobacter	s__rhodobacter sp.	0	0.0103493	0	0.0155023	0	0	0.00595132	0	0
OTU_578	96.5	0	659.516	k__bacteria	p__proteobacteria	c__alphaproteobacteria	o__alphaproteobacteria	f__alphaproteobacteria	g__candidatus pelagibacter	s__candidatus pelagibacter sp. nan172	0.000946414	0.00862441	0.00281555	0.0127341	0.00418883	0.00126512	0.0238053	0	0.00534845
OTU_844	96.5	0	659.516	k__bacteria	p__proteobacteria	c__alphaproteobacteria	o__rhodobacterales	f__rhodobacteraceae	g__rhodobacter	s__rhodobacter sp.	0	0.00862441	0.00422333	0.00830482	0	0	0.00892698	0	0
OTU_2638	96.5	0	659.516	k__bacteria	p__actinobacteria	c__actinobacteria	o__acidimicrobiales	f__iamiaceae	g__iamia	s__iamia spp.	0.00378566	0	0.00140778	0	0.00139628	0	0.00595132	0.0125968	0
OTU_410	96.4953	0	700.993	k__bacteria	p__actinobacteria	c__actinobacteria	o__candidatus nanopelagicales	f__candidatus nanopelagicales	g__candidatus planktophila	s__uncultured candidatus planktophila sp.	0.0104106	0.146615	0.00422333	0.00664386	0.0181516	0	0	0.0440889	0.00534845
OTU_1323	96.4953	0	697.387	k__bacteria	p__proteobacteria	c__betaproteobacteria	o__burkholderiales	f__oxalobacteraceae	g__herbaspirillum	s__herbaspirillum spp.	0.00473207	0.0137991	0	0	0.0090758	0	0	0	0
OTU_1605	96.4953	0	697.387	k__bacteria	p__proteobacteria	c__gammaproteobacteria	o__pasteurellales	f__pasteurellaceae	g__haemophilus	s__haemophilus parainfluenzae	0.00378566	0	0.00422333	0	0	0.00126512	0	0	0
OTU_646	96.4871	0	703.698	k__bacteria	p__proteobacteria	c__betaproteobacteria	o__rhodocyclales	f__rhodocyclaceae	g__dechloromonas	s__dechloromonas spp.	0	0.0448469	0	0.000553655	0	0	0	0.00629842	0
OTU_4083	96.4871	0	703.698	k__bacteria	p__proteobacteria	c__betaproteobacteria	o__burkholderiales	f__oxalobacteraceae	g__undibacterium	s__undibacterium oligocarboniphilum	0	0.00689953	0	0	0	0	0	0	0
OTU_1013	96.4871	0	702.797	k__bacteria	p__proteobacteria	c__betaproteobacteria	o__burkholderiales	f__comamonadaceae	g__schlegelella	s__schlegelella spp.	0	0	0	0.00775117	0	0	0	0	0
OTU_1165	96.4871	0	702.797	k__bacteria	p__proteobacteria	c__betaproteobacteria	o__burkholderiales	f__burkholderiaceae	g__limnobacter	s__limnobacter spp.	0.0151426	0.00862441	0	0	0	0	0	0.00629842	0
OTU_1225	96.4871	0	702.797	k__bacteria	p__proteobacteria	c__betaproteobacteria	o__rhodocyclales	f__rhodocyclaceae	g__methyloversatilis	s__methyloversatilis spp.	0	0	0	0.0060902	0	0	0	0	0
OTU_1297	96.4871	0	702.797	k__bacteria	p__proteobacteria	c__betaproteobacteria	o__burkholderiales	f__oxalobacteraceae	g__massilia	s__massilia timonae	0	0	0	0	0	0.00379535	0	0	0
OTU_1313	96.4871	0	702.797	k__bacteria	p__proteobacteria	c__betaproteobacteria	o__burkholderiales	f__oxalobacteraceae	g__massilia	s__massilia spp.	0	0	0	0	0	0.0126512	0	0	0
OTU_1374	96.4871	0	702.797	k__bacteria	p__firmicutes	c__bacilli	o__lactobacillales	f__streptococcaceae	g__lactococcus	s__lactococcus sp.	0.00283924	0	0.00281555	0	0.000698139	0.00126512	0	0	0
OTU_1508	96.4871	0	702.797	k__bacteria	p__proteobacteria	c__betaproteobacteria	o__burkholderiales	f__burkholderiaceae	g__limnobacter	s__limnobacter spp.	0.0198747	0	0	0.000553655	0	0.00379535	0.0535619	0	0
OTU_1575	96.4871	0	702.797	k__bacteria	p__proteobacteria	c__betaproteobacteria	o__neisseriales	f__neisseriaceae	g__neisseria	s__neisseria perflava	0	0	0	0	0	0	0	0	0
OTU_1652	96.4871	0	702.797	k__bacteria	p__proteobacteria	c__betaproteobacteria	o__rhodocyclales	f__rhodocyclaceae	g__methyloversatilis	s__methyloversatilis spp.	0	0.0103493	0	0	0	0	0	0	0
OTU_1916	96.4871	0	702.797	k__bacteria	p__proteobacteria	c__betaproteobacteria	o__neisseriales	f__neisseriaceae	g__neisseria	s__neisseria subflava	0	0	0.00422333	0	0	0	0	0.00629842	0
OTU_4748	96.4871	0	702.797	k__bacteria	p__proteobacteria	c__betaproteobacteria	o__rhodocyclales	f__rhodocyclaceae	g__methyloversatilis	s__methyloversatilis spp.	0	0	0	0.0060902	0.00209442	0.00126512	0	0	0
OTU_2650	96.4789	0	701.895	k__bacteria	p__proteobacteria	c__gammaproteobacteria	o__pseudomonadales	f__moraxellaceae	g__enhydrobacter	s__enhydrobacter aerosaccus	0	0	0	0	0.000698139	0	0	0	0.00534845
OTU_4174	96.4789	0	700.993	k__bacteria	p__firmicutes	c__bacilli	o__lactobacillales	f__streptococcaceae	g__streptococcus	s__streptococcus henryi	0	0	0	0	0	0	0	0	0
OTU_110	96.4623	0	697.387	k__bacteria	p__chloroflexi	c__anaerolineae	o__anaerolineales	f__anaerolineaceae	g__anaerolinea	s__anaerolinea spp.	0.21105	0.0569211	0.00140778	0.000553655	0.0328125	0.00506047	0.00297566	0.0503874	0.0106969
OTU_4672	96.4623	0	693.78	k__bacteria	p__bacteroidetes	c__bacteroidia	o__bacteroidales	f__bacteroidaceae	g__bacteroides	s__bacteroides sp.	0	0	0	0	0	0.00253024	0	0	0
OTU_2459	96.4623	0	691.977	k__bacteria	p__bacteroidetes	c__bacteroidia	o__bacteroidales	f__porphyromonadaceae	g__porphyromonas	s__porphyromonas sp.	0	0	0	0	0	0	0	0	0
OTU_2602	96.4539	0	689.272	k__bacteria	p__proteobacteria	c__betaproteobacteria	o__burkholderiales	f__burkholderiaceae	g__burkholderia	s__burkholderia spp.	0	0	0	0.00221462	0.000698139	0	0	0.00629842	0
OTU_484	96.4455	0	694.682	k__bacteria	p__bacteroidetes	c__flavobacteriia	o__flavobacteriales	f__flavobacteriaceae	g__empedobacter	s__empedobacter sp.	0	0	0	0	0	0	0	0	0
OTU_1805	96.4455	0	694.682	k__bacteria	p__bacteroidetes	c__flavobacteriia	o__flavobacteriales	f__flavobacteriaceae	g__cloacibacterium	s__cloacibacterium spp.	0	0	0	0.000553655	0	0.00253024	0	0.0314921	0
OTU_3714	96.4455	0	693.78	k__bacteria	p__bacteroidetes	c__sphingobacteriia	o__sphingobacteriales	f__chitinophagaceae	g__sediminibacterium	s__sediminibacterium spp.	0	0	0.00563111	0	0	0	0	0	0
OTU_1119	96.4413	1.43331e-128	462.949	k__bacteria	p__proteobacteria	c__deltaproteobacteria	o__desulfovibrionales	f__desulfovibrionaceae	g__desulfovibrio	s__desulfovibrio spp.	0	0	0	0	0	0	0	0	0
OTU_518	96.4371	0	692.878	k__bacteria	p__firmicutes	c__erysipelotrichia	o__erysipelotrichales	f__erysipelotrichaceae	g__bulleidia	s__bulleidia spp.	0	0	0.0971366	0	0.000698139	0	0	0	0
OTU_923	96.42	0	689.272	k__bacteria	p__chlorobi	c__chlorobia	o__chlorobiales	f__chlorobiaceae	g__chlorobium	s__chlorobium limicola	0	0.00172488	0.00563111	0	0.00349069	0	0.00297566	0.00629842	0
OTU_2641	96.42	0	689.272	k__bacteria	p__chlorobi	c__chlorobia	o__chlorobiales	f__chlorobiaceae	g__chlorobium	s__chlorobium limicola	0	0.00517464	0.00281555	0	0	0	0	0	0.00534845
OTU_3764	96.42	0	684.763	k__bacteria	p__bacteroidetes	c__sphingobacteriia	o__sphingobacteriales	f__chitinophagaceae	g__sediminibacterium	s__sediminibacterium spp.	0	0	0	0	0.000698139	0.00126512	0.00297566	0	0
OTU_3969	96.42	0	682.058	k__bacteria	p__chlorobi	c__chlorobia	o__chlorobiales	f__chlorobiaceae	g__chlorobium	s__chlorobium limicola	0	0	0	0	0	0	0	0	0
OTU_2661	96.4115	0	680.255	k__bacteria	p__chlorobi	c__chlorobia	o__chlorobiales	f__chlorobiaceae	g__chlorobium	s__chlorobium limicola	0	0.00172488	0	0	0.000698139	0	0	0	0
OTU_1041	96.3942	0	682.96	k__bacteria	p__cyanobacteria	c__oscillatoriophycideae	o__chroococcales	f__cyanobacteriaceae	g__cyanobacterium	s__cyanobacterium spp.	0	0.00172488	0	0.00442924	0.00349069	0.00379535	0	0.00629842	0.00534845
OTU_1180	96.3934	1.09775e-138	497.213	k__eukaryota	p__eustigmatophyceae	c__eustigmatophyceae	o__eustigmatales	f__monodopsidaceae	g__nannochloropsis	s__nannochloropsis sp.	0	0	0	0	0	0	0	0	0
OTU_4182	96.3719	0	724.437	k__bacteria	p__bacteroidetes	c__sphingobacteriia	o__sphingobacteriales	f__sphingobacteriaceae	g__sphingobacterium	s__sphingobacterium spp.	0	0	0	0.000553655	0.0125665	0.053135	0	0	0.0160454
OTU_1684	96.3636	0	722.634	k__bacteria	p__proteobacteria	c__gammaproteobacteria	o__pasteurellales	f__pasteurellaceae	g__haemophilus	s__haemophilus parainfluenzae	0	0	0	0	0	0	0	0	0
OTU_351	96.3592	0	673.943	k__bacteria	p__proteobacteria	c__deltaproteobacteria	o__myxococcales	f__nannocystaceae	g__nannocystis	s__nannocystis spp.	0.000946414	0	0	0	0.00139628	0.00126512	0	0.00629842	0
OTU_4112	96.3325	0	668.533	k__bacteria	p__actinobacteria	c__actinobacteria	o__actinomycetales	f__bogoriellaceae	g__georgenia	s__georgenia spp.	0	0	0	0	0	0.0113861	0	0	0
OTU_2534	96.3235	0	668.533	k__bacteria	p__actinobacteria	c__actinobacteria	o__actinomycetales	f__corynebacteriaceae	g__corynebacterium	s__corynebacterium sp.	0.000946414	0.00172488	0	0.000553655	0.00209442	1.21704	0	0.0125968	0
OTU_882	96.3145	0	668.533	k__bacteria	p__actinobacteria	c__actinobacteria	o__actinomycetales	f__microbacteriaceae	g__clavibacter	s__clavibacter spp.	0.00567848	0.0206986	0.00563111	0.00941213	0.00837767	0.00126512	0.0238053	0.00629842	0.0427876
OTU_784	96.3145	0	667.631	k__bacteria	p__actinobacteria	c__actinobacteria	o__actinomycetales	f__nocardiaceae	g__rhodococcus	s__rhodococcus spp.	0	0.00862441	0	0.00553655	0	0.0139163	0	0.0566858	0
OTU_957	96.3145	0	667.631	k__bacteria	p__actinobacteria	c__actinobacteria	o__actinomycetales	f__geodermatophilaceae	g__blastococcus	s__blastococcus jejuensis	0	0	0	0	0	0	0	0	0.0695299
OTU_3567	96.3145	0	667.631	k__bacteria	p__actinobacteria	c__actinobacteria	o__actinomycetales	f__nocardioidaceae	g__nocardioides	s__nocardioides spp.	0	0	0	0	0	0	0	0	0
OTU_4063	96.3145	0	667.631	k__bacteria	p__actinobacteria	c__actinobacteria	o__actinomycetales	f__micrococcaceae	g__micrococcus	s__micrococcus luteus	0	0	0	0	0.0307181	0	0.00297566	0	0.0213938
OTU_2753	96.3145	0	666.729	k__bacteria	p__firmicutes	c__clostridia	o__clostridiales	f__peptoniphilaceae	g__peptoniphilus	s__peptoniphilus asaccharolyticus	0.000946414	0	0	0	0.00418883	0	0	0	0
OTU_3274	96.3145	0	666.729	k__bacteria	p__actinobacteria	c__actinobacteria	o__actinomycetales	f__microbacteriaceae	g__yonghaparkia	s__yonghaparkia alkaliphila	0	0	0	0	0	0	0	0	0
OTU_2149	96.3054	0	664.926	k__bacteria	p__actinobacteria	c__actinobacteria	o__actinomycetales	f__propionibacteriaceae	g__propionibacterium	s__propionibacterium acnes	0.00283924	0	0	0.000553655	0	0.00253024	0	0	0
OTU_1853	96.3054	0	659.516	k__bacteria	p__actinobacteria	c__actinobacteria	o__actinomycetales	f__microbacteriaceae	g__clavibacter	s__clavibacter spp.	0.00283924	0	0	0.00387558	0.00209442	0	0.00297566	0	0
OTU_2714	96.3054	0	658.614	k__bacteria	p__actinobacteria	c__actinobacteria	o__bifidobacteriales	f__bifidobacteriaceae	g__bifidobacterium	s__bifidobacterium mongoliense	0.000946414	0	0.00281555	0	0	0	0	0	0.00534845
OTU_823	96.2963	0	664.926	k__bacteria	p__actinobacteria	c__actinobacteria	o__actinomycetales	f__microbacteriaceae	g__clavibacter	s__clavibacter spp.	0.00851773	0.0465718	0.00985444	0.0226998	0.0488697	0.0101209	0.0297566	0.0125968	0.0320907
OTU_559	96.2963	0	664.024	k__bacteria	p__actinobacteria	c__actinobacteria	o__actinomycetales	f__microbacteriaceae	g__curtobacterium	s__curtobacterium luteum	0	0.00344976	0	0	0.00418883	0	0	0	0
OTU_910	96.2963	0	664.024	k__bacteria	p__actinobacteria	c__actinobacteria	o__actinomycetales	f__streptomycetaceae	g__streptomyces	s__streptomyces glaucescens	0	0.0310479	0	0	0	0.00126512	0	0	0.0160454
OTU_3019	96.2963	0.012388	45.4688	k__bacteria	p__cyanobacteria	c__oscillatoriophycideae	o__oscillatoriales	f__oscillatoriaceae	g__phormidium	s__phormidium boryanum	0	0	0	0	0	0.00126512	0	0.0251937	0
OTU_563	96.2871	0	662.221	k__bacteria	p__cyanobacteria	c__oscillatoriophycideae	o__chroococcales	f__cyanobacteriaceae	g__cyanobacterium	s__cyanobacterium spp.	0.00189283	0	0.00563111	0.0132877	0.00767953	0.00885583	0	0.00629842	0.0106969
OTU_4739	96.2871	0	661.319	k__bacteria	p__cyanobacteria	c__cyanobacteria	o__oscillatoriales	f__oscillatoriales	g__halospirulina	s__halospirulina sp.	0.00189283	0.0137991	0.00563111	0.00885847	0.0090758	0.00885583	0.00595132	0.0251937	0.0106969
OTU_276	96.2871	0	657.713	k__bacteria	p__verrucomicrobia	c__verrucomicrobiae	o__verrucomicrobiales	f__verrucomicrobiaceae	g__verrucomicrobium	s__verrucomicrobium spp.	0	0	0	0	0	0	0	0	0
OTU_444	96.2871	0	651.401	k__bacteria	p__proteobacteria	c__alphaproteobacteria	o__rhodobacterales	f__hyphomonadaceae	g__hyphomonas	s__hyphomonas spp.	0	0.00172488	0	0.00110731	0.00139628	0.00253024	0.425519	0	0
OTU_3049	96.2779	0	661.319	k__bacteria	p__actinobacteria	c__actinobacteria	o__actinomycetales	f__microbacteriaceae	g__clavibacter	s__clavibacter spp.	0.000946414	0.0206986	0.00985444	0.00775117	0.0153591	0.00379535	0.0238053	0.00629842	0.0160454
OTU_373	96.2779	0	659.516	k__bacteria	p__proteobacteria	c__alphaproteobacteria	o__rhizobiales	f__phyllobacteriaceae	g__nitratireductor	s__nitratireductor spp.	0	0	0.00140778	0.00110731	0	0	0.752842	0	0
OTU_3440	96.2779	0	659.516	k__bacteria	p__cyanobacteria	c__cyanobacteria	o__nostocales	f__nostocaceae	g__aphanizomenon	s__aphanizomenon ovalisporum	0	0	0	0	0	0	0	0	0
OTU_2797	96.2779	0	655.909	k__bacteria	p__actinobacteria	c__actinobacteria	o__acidimicrobiales	f__iamiaceae	g__iamia	s__iamia spp.	0.00189283	0.00344976	0	0	0.00418883	0	0	0	0.00534845
OTU_2981	96.2779	0	655.909	k__bacteria	p__actinobacteria	c__actinobacteria	o__acidimicrobiales	f__iamiaceae	g__iamia	s__iamia spp.	0	0	0	0	0.00418883	0	0	0	0
OTU_3283	96.2779	0	652.302	k__bacteria	p__actinobacteria	c__actinobacteria	o__acidimicrobiales	f__iamiaceae	g__iamia	s__iamia spp.	0.000946414	0	0	0	0	0	0.00297566	0	0
OTU_902	96.2687	0	659.516	k__bacteria	p__firmicutes	c__clostridia	o__clostridiales	f__lachnospiraceae	g__sporobacterium	s__sporobacterium sp.	0	0	0	0	0.0111702	0	0	0	0
OTU_1343	96.2687	0	659.516	k__bacteria	p__firmicutes	c__clostridia	o__clostridiales	f__lachnospiraceae	g__sporobacterium	s__sporobacterium sp.	0	0	0	0	0.0111702	0	0	0	0
OTU_560	96.2687	0	658.614	k__bacteria	p__actinobacteria	c__actinobacteria	o__acidimicrobiales	f__iamiaceae	g__iamia	s__iamia spp.	0.00378566	0.0103493	0.00422333	0.00166096	0.0174535	0	0.017854	0.0251937	0
OTU_1351	96.2687	0	657.713	k__bacteria	p__proteobacteria	c__alphaproteobacteria	o__sphingomonadales	f__sphingomonadaceae	g__sphingomonas	s__sphingomonas spp.	0	0	0	0	0.00488697	0	0	0	0
OTU_3314	96.2687	0	657.713	k__bacteria	p__actinobacteria	c__actinobacteria	o__acidimicrobiales	f__iamiaceae	g__iamia	s__iamia spp.	0	0	0	0	0.00139628	0	0	0.0125968	0
OTU_3903	96.2687	0	657.713	k__bacteria	p__actinobacteria	c__actinobacteria	o__acidimicrobiales	f__iamiaceae	g__iamia	s__iamia spp.	0.00473207	0	0.00140778	0.000553655	0.00418883	0.00126512	0	0.00629842	0.00534845
OTU_4334	96.2617	0	700.993	k__bacteria	p__actinobacteria	c__actinobacteria	o__candidatus nanopelagicales	f__candidatus nanopelagicales	g__candidatus planktophila	s__uncultured candidatus planktophila sp.	0.000946414	0.00862441	0	0	0	0	0.00297566	0	0
OTU_299	96.2529	0	699.19	k__bacteria	p__proteobacteria	c__betaproteobacteria	o__rhodocyclales	f__rhodocyclaceae	g__dechloromonas	s__dechloromonas spp.	0	0.793445	0	0.000553655	0	0	0	0.0881779	0.00534845
OTU_515	96.2529	0	699.19	k__bacteria	p__proteobacteria	c__betaproteobacteria	o__hydrogenophilales	f__hydrogenophilaceae	g__thiobacillus	s__thiobacillus spp.	0.0198747	0	0	0.0193779	0.0481716	0.0265675	0	0.00629842	0.0320907
OTU_873	96.2529	0	699.19	k__bacteria	p__proteobacteria	c__betaproteobacteria	o__burkholderiales	f__oxalobacteraceae	g__oxalicibacterium	s__oxalicibacterium flavum	0.00757131	0	0	0.00276827	0.00767953	0	0	0	0
OTU_1192	96.2529	0	699.19	k__bacteria	p__proteobacteria	c__betaproteobacteria	o__burkholderiales	f__comamonadaceae	g__schlegelella	s__schlegelella thermodepolymerans	0	0	0	0.00387558	0	0.00126512	0	0	0
OTU_1784	96.2529	0	699.19	k__bacteria	p__proteobacteria	c__betaproteobacteria	o__rhodocyclales	f__rhodocyclaceae	g__sulfuritalea	s__sulfuritalea spp.	0.00757131	0	0	0	0	0	0	0	0
OTU_1894	96.2529	0	699.19	k__bacteria	p__proteobacteria	c__betaproteobacteria	o__burkholderiales	f__comamonadaceae	g__variovorax	s__variovorax sp.	0	0	0	0	0.00488697	0	0	0	0
OTU_2017	96.2529	0	699.19	k__bacteria	p__proteobacteria	c__betaproteobacteria	o__burkholderiales	f__burkholderiales	g__thiomonas	s__thiomonas spp.	0	0	0.00140778	0	0.00418883	0	0	0	0
OTU_2453	96.2529	0	699.19	k__bacteria	p__proteobacteria	c__betaproteobacteria	o__burkholderiales	f__comamonadaceae	g__variovorax	s__variovorax sp.	0	0	0	0	0.0167553	0	0	0	0
OTU_2486	96.2529	0	699.19	k__bacteria	p__proteobacteria	c__betaproteobacteria	o__burkholderiales	f__burkholderiaceae	g__limnobacter	s__limnobacter spp.	0.00473207	0	0.00140778	0	0.00837767	0.00126512	0.00297566	0.00629842	0
OTU_2647	96.2529	0	699.19	k__bacteria	p__firmicutes	c__bacilli	o__lactobacillales	f__streptococcaceae	g__lactococcus	s__lactococcus spp.	0.00283924	0	0.00844666	0	0	0	0	0.00629842	0
OTU_3547	96.2529	0	699.19	k__bacteria	p__proteobacteria	c__betaproteobacteria	o__burkholderiales	f__oxalobacteraceae	g__herminiimonas	s__herminiimonas saxobsidens	0	0	0	0	0	0.00506047	0	0	0
OTU_759	96.2529	0	695.583	k__bacteria	p__proteobacteria	c__betaproteobacteria	o__burkholderiales	f__burkholderiaceae	g__limnobacter	s__limnobacter sp.	0.0236604	0	0	0	0	0.00126512	0	0	0
OTU_703	96.25	0	655.007	k__bacteria	p__proteobacteria	c__alphaproteobacteria	o__rhizobiales	f__methylobacteriaceae	g__methylobacterium	s__methylobacterium spp.	0.00283924	0	0	0.0060902	0.00279256	0	0	0	0.00534845
OTU_1266	96.25	0	654.106	k__bacteria	p__proteobacteria	c__alphaproteobacteria	o__caulobacterales	f__caulobacteraceae	g__brevundimonas	s__brevundimonas sp.	0	0	0	0	0	0	0.0119026	0	0
OTU_2867	96.2457	3.35354e-132	475.572	k__bacteria	p__verrucomicrobia	c__verrucomicrobiae	o__verrucomicrobiales	f__verrucomicrobiaceae	g__verrucomicrobium	s__verrucomicrobium spp.	0	0	0	0	0.00279256	0	0	0	0
OTU_2140	96.2441	0	697.387	k__bacteria	p__firmicutes	c__bacilli	o__bacillales	f__paenibacillaceae	g__paenibacillus	s__paenibacillus provencensis	0	0	0	0	0	0	0	0	0
OTU_4077	96.2441	0	697.387	k__bacteria	p__actinobacteria	c__actinobacteria	o__rubrobacterales	f__rubrobacteraceae	g__rubrobacter	s__rubrobacter spp.	0	0.00172488	0	0	0	0	0.0297566	0	0
OTU_1985	96.2406	0	653.204	k__bacteria	p__cyanobacteria	c__cyanobacteria	o__synechococcales	f__synechococcaceae	g__synechococcus	s__synechococcus spp.	0	0	0.00563111	0	0	0	0	0	0
OTU_4062	96.2406	0	645.991	k__bacteria	p__proteobacteria	c__betaproteobacteria	o__burkholderiales	f__oxalobacteraceae	g__undibacterium	s__undibacterium spp.	0.00189283	0	0	0	0	0.00379535	0	0	0
OTU_1372	96.2353	0	695.583	k__bacteria	p__firmicutes	c__bacilli	o__bacillales	f__planococcaceae	g__planococcus	s__planococcus maitriensis	0	0	0	0	0	0	0	0	0
OTU_3654	96.2353	0	691.977	k__bacteria	p__chlorobi	c__chlorobia	o__chlorobiales	f__chlorobiaceae	g__chlorobium	s__chlorobium phaeobacteroides	0	0.00689953	0	0.00221462	0.000698139	0.00126512	0	0	0.00534845
OTU_636	96.2353	0	682.058	k__bacteria	p__cyanobacteria	c__cyanobacteria	o__oscillatoriales	f__oscillatoriales	g__halospirulina	s__halospirulina spp.	0.00283924	0	0	0	0	0	0	0	0
OTU_3734	96.2217	0	641.482	k__bacteria	p__cyanobacteria	c__cyanobacteria	o__nostocales	f__nostocaceae	g__aphanizomenon	s__aphanizomenon ovalisporum	0	0	0	0	0	0	0	0	0
OTU_316	96.2085	0	690.173	k__bacteria	p__bacteroidetes	c__flavobacteriia	o__flavobacteriales	f__flavobacteriaceae	g__chryseobacterium	s__chryseobacterium moechotypicola	0.000946414	0	0	0	0	0.00126512	0	0	0
OTU_1507	96.2085	0	690.173	k__bacteria	p__bacteroidetes	c__bacteroidia	o__bacteroidales	f__prevotellaceae	g__prevotella	s__prevotella melaninogenica	0	0	0	0	0	0.00506047	0.00297566	0	0
OTU_2018	96.2085	0	690.173	k__bacteria	p__bacteroidetes	c__bacteroidia	o__bacteroidales	f__prevotellaceae	g__prevotella	s__prevotella sp.	0	0	0	0	0	0.00632559	0	0	0
OTU_397	96.2054	0	731.651	k__bacteria	p__proteobacteria	c__betaproteobacteria	o__burkholderiales	f__burkholderiaceae	g__limnobacter	s__limnobacter spp.	0.0425886	0.0327727	0.0351944	0.000553655	0.0963431	0.00126512	0.0773671	0.0125968	0
OTU_469	96.1814	0	684.763	k__bacteria	p__chloroflexi	c__thermomicrobia	o__sphaerobacterales	f__sphaerobacteraceae	g__sphaerobacter	s__sphaerobacter thermophilus	0	0	0	0.000553655	0	0.146754	0	0	0.00534845
OTU_1413	96.1814	0	684.763	k__bacteria	p__chlorobi	c__chlorobia	o__chlorobiales	f__chlorobiaceae	g__chlorobium	s__chlorobium limicola	0.000946414	0.00517464	0.00140778	0	0.00139628	0	0.00892698	0.00629842	0.0106969
OTU_4720	96.1814	0	684.763	k__bacteria	p__actinobacteria	c__actinobacteria	o__actinomycetales	f__micrococcaceae	g__renibacterium	s__renibacterium salmoninarum	0	0	0	0	0.0265293	0.154344	0	0	0.00534845
OTU_2767	96.1814	0	681.156	k__bacteria	p__chlorobi	c__chlorobia	o__chlorobiales	f__chlorobiaceae	g__chlorobium	s__chlorobium phaeobacteroides	0	0.00344976	0	0	0.000698139	0.00126512	0.00297566	0.0125968	0
OTU_1236	96.1538	3.30084e-117	425.078	k__bacteria	p__chloroflexi	c__dehalococcoidia	o__dehalococcoidales	f__dehalococcoidaceae	g__dehalococcoides	s__dehalococcoides spp.	0	0	0	0	0.00418883	0	0	0	0
OTU_2976	96.1538	0.0465779	42.7638	k__eukaryota	p__eukaryota	c__eukaryota	o__eukaryota	f__eukaryota	g__lotharella	s__lotharella globosa	0	0	0	0	0.000698139	0	0	0.0251937	0.0160454
OTU_2019	96.1538	0.0507963	43.6655	k__eukaryota	p__eukaryota	c__eukaryota	o__eukaryota	f__eukaryota	g__lotharella	s__lotharella globosa	0	0	0	0	0.00139628	0.00126512	0	0	0
OTU_2253	96.1538	0.0581169	42.7638	k__fungi	p__basidiomycota	c__agaricomycetes	o__agaricales	f__strophariaceae	g__galerina	s__galerina atkinsoniana	0	0.00172488	0	0	0	0.00126512	0	0	0.0267423
OTU_4258	96.1538	0.0600482	42.7638	k__fungi	p__basidiomycota	c__agaricomycetes	o__agaricales	f__strophariaceae	g__galerina	s__galerina atkinsoniana	0	0	0	0	0.000698139	0.00379535	0.0148783	0.0125968	0.0267423
OTU_4074	96.1538	0.0603994	43.6655	k__fungi	p__basidiomycota	c__agaricomycetes	o__agaricales	f__strophariaceae	g__galerina	s__galerina atkinsoniana	0.000946414	0	0	0	0	0.00253024	0.00892698	0.00629842	0.0267423
OTU_4578	96.1538	0.0609261	42.7638	k__fungi	p__basidiomycota	c__agaricomycetes	o__agaricales	f__strophariaceae	g__galerina	s__galerina atkinsoniana	0	0	0	0	0	0	0.00595132	0.0125968	0.00534845
OTU_4106	96.1538	0.0611017	43.6655	k__fungi	p__basidiomycota	c__agaricomycetes	o__agaricales	f__strophariaceae	g__galerina	s__galerina atkinsoniana	0	0	0	0	0.00139628	0.00253024	0.0148783	0.0125968	0.0320907
OTU_1015	96.1538	0.0640866	42.7638	k__fungi	p__basidiomycota	c__agaricomycetes	o__agaricales	f__strophariaceae	g__galerina	s__galerina atkinsoniana	0	0	0	0	0.000698139	0.00253024	0.0119026	0.00629842	0.0267423
OTU_1642	96.1538	0.0656668	42.7638	k__fungi	p__basidiomycota	c__agaricomycetes	o__agaricales	f__strophariaceae	g__galerina	s__galerina atkinsoniana	0	0	0	0	0.000698139	0	0.00595132	0.0125968	0.00534845
OTU_2145	96.1538	0.0663691	42.7638	k__fungi	p__basidiomycota	c__agaricomycetes	o__agaricales	f__strophariaceae	g__galerina	s__galerina atkinsoniana	0.000946414	0	0	0	0.00209442	0.00506047	0.00297566	0.00629842	0.0160454
OTU_1888	96.1538	0.0675982	42.7638	k__fungi	p__basidiomycota	c__agaricomycetes	o__agaricales	f__strophariaceae	g__galerina	s__galerina atkinsoniana	0	0	0	0	0	0.00126512	0	0.00629842	0.0160454
OTU_3955	96.1538	0.0688272	43.6655	k__fungi	p__basidiomycota	c__agaricomycetes	o__agaricales	f__strophariaceae	g__galerina	s__galerina atkinsoniana	0	0	0	0	0.00139628	0.00253024	0.00892698	0.00629842	0.0320907
OTU_1215	96.1538	0.0690028	42.7638	k__bacteria	p__proteobacteria	c__alphaproteobacteria	o__rhodospirillales	f__rhodospirillaceae	g__rhodospirillum	s__rhodospirillum rubrum	0	0	0	0	0.00349069	0.00126512	0.00595132	0	0.00534845
OTU_4695	96.1538	0.0839271	42.7638	k__fungi	p__ascomycota	c__eurotiomycetes	o__verrucariales	f__verrucariaceae	g__sporodictyon	s__sporodictyon terrestre	0	0	0	0	0	0.00253024	0	0	0
OTU_1398	96.1364	0	717.224	k__bacteria	p__proteobacteria	c__betaproteobacteria	o__methylophilales	f__methylophilaceae	g__methylovorus	s__methylovorus spp.	0.00378566	0	0	0	0	0.00126512	0	0	0.0267423
OTU_600	96.1276	0	716.322	k__bacteria	p__verrucomicrobia	c__spartobacteria	o__spartobacteria	f__spartobacteria	g__chthoniobacter	s__chthoniobacter flavus	0	0.00172488	0	0	0	0	0	0	0
OTU_2858	96.1165	6.26007e-141	504.426	k__bacteria	p__bacteroidetes	c__flavobacteriia	o__flavobacteriales	f__flavobacteriaceae	g__flavobacterium	s__flavobacterium spp.	0	0	0	0	0	0	0	0	0
OTU_3685	96.1165	6.26007e-141	504.426	k__bacteria	p__bacteroidetes	c__flavobacteriia	o__flavobacteriales	f__flavobacteriaceae	g__flavobacterium	s__flavobacterium spp.	0	0	0	0	0	0	0	0	0
OTU_3414	96.0854	8.9988e-127	457.539	k__bacteria	p__bacteroidetes	c__bacteroidia	o__bacteroidales	f__bacteroidaceae	g__bacteroides	s__bacteroides spp.	0	0	0	0	0	0	0.00892698	0	0.00534845
OTU_1073	96.0784	0	664.926	k__bacteria	p__actinobacteria	c__actinobacteria	o__actinomycetales	f__corynebacteriaceae	g__corynebacterium	s__corynebacterium spp.	0	0	0	0	0	0	0	0	0
OTU_1479	96.0784	0	661.319	k__bacteria	p__actinobacteria	c__actinobacteria	o__actinomycetales	f__corynebacteriaceae	g__corynebacterium	s__corynebacterium spp.	0	0	0	0	0	0	0	0	0
OTU_683	96.0688	0	664.024	k__bacteria	p__actinobacteria	c__actinobacteria	o__actinomycetales	f__microbacteriaceae	g__clavibacter	s__clavibacter spp.	0.000946414	0.00172488	0.00563111	0.00830482	0.00418883	0.00126512	0.00297566	0	0
OTU_634	96.0688	0	663.123	k__bacteria	p__actinobacteria	c__actinobacteria	o__actinomycetales	f__actinomycetaceae	g__actinomyces	s__actinomyces spp.	0	0	0	0	0	0	0	0	0
OTU_3839	96.0688	0	663.123	k__bacteria	p__actinobacteria	c__actinobacteria	o__actinomycetales	f__micromonosporaceae	g__actinoplanes	s__actinoplanes liguriae	0	0	0	0	0	0	0	0	0
OTU_4559	96.0688	0	663.123	k__bacteria	p__actinobacteria	c__actinobacteria	o__candidatus nanopelagicales	f__candidatus nanopelagicales	g__candidatus planktophila	s__uncultured candidatus planktophila sp.	0	0	0	0	0	0	0	0	0
OTU_916	96.0494	0	660.418	k__bacteria	p__actinobacteria	c__actinobacteria	o__actinomycetales	f__microbacteriaceae	g__clavibacter	s__clavibacter spp.	0.000946414	0.0137991	0.00140778	0.00110731	0.0174535	0	0.00892698	0.0125968	0
OTU_4741	96.0396	0	657.713	k__bacteria	p__cyanobacteria	c__cyanobacteria	o__synechococcales	f__synechococcaceae	g__synechococcus	s__synechococcus spp.	0	0	0	0.00166096	0	0	0	0	0
OTU_3537	96.0298	0	655.909	k__bacteria	p__cyanobacteria	c__cyanobacteria	o__chroococcales	f__chroococcales	g__radiocystis	s__radiocystis sp.	0.00567848	0	0	0	0	0	0	0	0
OTU_4042	96.0298	0	655.909	k__bacteria	p__cyanobacteria	c__cyanobacteria	o__oscillatoriales	f__oscillatoriales	g__halospirulina	s__halospirulina sp.	0.00189283	0	0.00140778	0.00110731	0	0.00253024	0	0	0
OTU_1475	96.0298	0	648.696	k__bacteria	p__cyanobacteria	c__oscillatoriophycideae	o__chroococcales	f__cyanobacteriaceae	g__cyanobacterium	s__cyanobacterium spp.	0.00378566	0	0	0	0	0	0.00892698	0	0.0267423
OTU_4416	96.0298	0	648.696	k__bacteria	p__proteobacteria	c__alphaproteobacteria	o__sphingomonadales	f__sphingomonadaceae	g__sphingomonas	s__sphingomonas sp.	0	0	0	0	0.00349069	0	0	0.00629842	0
OTU_2629	96.028	0	696.485	k__bacteria	p__proteobacteria	c__deltaproteobacteria	o__syntrophobacterales	f__syntrophaceae	g__desulfomonile	s__desulfomonile spp.	0	0.172488	0	0	0.0963431	0	0	0.0188953	0.213938
OTU_814	96.0199	0	655.007	k__bacteria	p__firmicutes	c__clostridia	o__clostridiales	f__lachnospiraceae	g__sporobacterium	s__sporobacterium sp.	0	0	0	0	0.0181516	0	0	0	0
OTU_790	96.0199	0	654.106	k__bacteria	p__actinobacteria	c__actinobacteria	o__acidimicrobiales	f__iamiaceae	g__iamia	s__iamia spp.	0	0	0	0	0.0132646	0	0	0	0
OTU_895	96.0199	0	654.106	k__bacteria	p__proteobacteria	c__alphaproteobacteria	o__alphaproteobacteria	f__alphaproteobacteria	g__candidatus pelagibacter	s__candidatus pelagibacter sp. nan172	0.000946414	0.0224235	0.00281555	0.00775117	0.0230386	0	0.0148783	0.00629842	0
OTU_1135	96.0199	0	654.106	k__bacteria	p__firmicutes	c__clostridia	o__clostridiales	f__lachnospiraceae	g__sporobacterium	s__sporobacterium sp.	0	0	0	0	0.00767953	0	0	0	0
OTU_1920	96.0199	0	654.106	k__bacteria	p__proteobacteria	c__alphaproteobacteria	o__rhodospirillales	f__rhodospirillaceae	g__azospirillum	s__azospirillum sp.	0	0	0	0	0	0	0	0	0.00534845
OTU_2434	96.0199	0	654.106	k__bacteria	p__proteobacteria	c__alphaproteobacteria	o__sphingomonadales	f__sphingomonadaceae	g__novosphingobium	s__novosphingobium spp.	0	0	0	0	0.00279256	0	0	0	0
OTU_2788	96.0199	0	654.106	k__bacteria	p__proteobacteria	c__alphaproteobacteria	o__sphingomonadales	f__erythrobacteraceae	g__porphyrobacter	s__porphyrobacter spp.	0	0	0	0	0.00279256	0	0	0	0
OTU_2792	96.0199	0	654.106	k__bacteria	p__proteobacteria	c__alphaproteobacteria	o__sphingomonadales	f__sphingomonadaceae	g__sphingomonas	s__sphingomonas sp.	0	0	0	0	0.0844748	0.00126512	0	0	0
OTU_2856	96.0199	0	654.106	k__bacteria	p__actinobacteria	c__actinobacteria	o__acidimicrobiales	f__iamiaceae	g__iamia	s__iamia spp.	0.00189283	0	0	0	0.00139628	0	0	0	0
OTU_4055	96.0199	0	654.106	k__bacteria	p__firmicutes	c__clostridia	o__clostridiales	f__lachnospiraceae	g__roseburia	s__roseburia sp.	0	0	0	0	0	0	0.00892698	0	0
OTU_4129	96.0199	0	654.106	k__bacteria	p__actinobacteria	c__actinobacteria	o__acidimicrobiales	f__iamiaceae	g__iamia	s__iamia spp.	0.00378566	0.00689953	1.30923	0.405275	0.289029	0.42761	0.61001	0.0566858	0.0267423
OTU_995	96.0199	0	650.499	k__bacteria	p__firmicutes	c__clostridia	o__clostridiales	f__peptoniphilaceae	g__peptoniphilus	s__peptoniphilus asaccharolyticus	0.00378566	0	0	0	0.00628325	0	0.00297566	0	0
OTU_776	96.0187	0	694.682	k__bacteria	p__proteobacteria	c__betaproteobacteria	o__rhodocyclales	f__rhodocyclaceae	g__methyloversatilis	s__methyloversatilis spp.	0.000946414	0	0	0	0.0118684	0	0	0	0
OTU_277	96.0187	0	693.78	k__bacteria	p__firmicutes	c__negativicutes	o__selenomonadales	f__acidaminococcaceae	g__phascolarctobacterium	s__phascolarctobacterium succinatutens	0	0	0	0	0.365825	0.00126512	0	0	0.0641814
OTU_1059	96.0187	0	693.78	k__bacteria	p__proteobacteria	c__betaproteobacteria	o__burkholderiales	f__burkholderiales	g__thiomonas	s__thiomonas spp.	0.000946414	0	0	0	0.0390958	0	0	0	0
OTU_1327	96.0187	0	693.78	k__bacteria	p__proteobacteria	c__betaproteobacteria	o__neisseriales	f__neisseriaceae	g__neisseria	s__neisseria mucosa	0	0.00172488	0	0	0	0	0	0	0
OTU_4096	96.0094	0	692.878	k__bacteria	p__firmicutes	c__bacilli	o__bacillales	f__paenibacillaceae	g__paenibacillus	s__paenibacillus provencensis	0	0	0	0	0	0	0	0	0
OTU_632	96.0094	0	686.566	k__bacteria	p__firmicutes	c__bacilli	o__bacillales	f__staphylococcaceae	g__staphylococcus	s__staphylococcus spp.	0	0	0.00140778	0.00442924	0.00488697	0.00253024	0.00297566	0.00629842	0.00534845
OTU_2037	96	0.090182	41.8621	k__eukaryota	p__eukaryota	c__raphidophyceae	o__chattonellales	f__chattonellaceae	g__heterosigma	s__heterosigma akashiwo	0	0	0	0	0.000698139	0.00126512	0	0	0.0106969
OTU_3946	96	0.103679	40.9604	k__eukaryota	p__eukaryota	c__raphidophyceae	o__chattonellales	f__chattonellaceae	g__heterosigma	s__heterosigma akashiwo	0	0	0	0	0.000698139	0.00126512	0	0.00629842	0.00534845
OTU_499	96	0.104292	41.8621	k__bacteria	p__actinobacteria	c__actinobacteria	o__actinomycetales	f__streptomycetaceae	g__streptomyces	s__streptomyces tendae	0.00378566	0	0	0	0.00139628	0.0101209	0.0148783	0.390502	0.0213938
OTU_3421	96	0.194268	40.9604	k__bacteria	p__firmicutes	c__bacilli	o__bacillales	f__bacillaceae	g__bacillus	s__bacillus sp.	0	0	0	0	0	0	0	0.00629842	0
OTU_3408	96	0.200396	40.9604	k__eukaryota	p__eukaryota	c__raphidophyceae	o__chattonellales	f__chattonellaceae	g__heterosigma	s__heterosigma akashiwo	0	0	0	0	0	0.00126512	0.00297566	0	0
OTU_3033	96	0.201622	41.8621	k__fungi	p__ascomycota	c__sordariomycetes	o__xylariales	f__xylariaceae	g__nemania	s__nemania aenea	0.000946414	0	0	0	0.000698139	0	0	0	0.0106969
OTU_3880	96	0.213266	41.8621	k__bacteria	p__cyanobacteria	c__cyanobacteria	o__nostocales	f__nostocaceae	g__nostoc	s__nostoc ellipsosporum	0	0	0	0	0	0	0	0	0.0160454
OTU_2144	96	0.232264	40.9604	k__bacteria	p__actinobacteria	c__actinobacteria	o__actinomycetales	f__streptosporangiaceae	g__astrosporangium	s__astrosporangium hypotensionis	0	0	0	0	0.00139628	0	0.00297566	0	0
OTU_493	95.9906	0	685.665	k__bacteria	p__cyanobacteria	c__oscillatoriophycideae	o__chroococcales	f__cyanobacteriaceae	g__cyanobacterium	s__cyanobacterium spp.	0	0	0	0	0	0	0	0	0
OTU_1835	95.9906	0	681.156	k__bacteria	p__proteobacteria	c__alphaproteobacteria	o__rhodobacterales	f__rhodobacteraceae	g__amaricoccus	s__amaricoccus spp.	0	0	0	0.00830482	0	0	0	0	0
OTU_2613	95.9906	0	678.451	k__bacteria	p__actinobacteria	c__actinobacteria	o__actinomycetales	f__micrococcaceae	g__arthrobacter	s__arthrobacter spp.	0	0	0	0	0.00279256	0.0126512	0	0	0.00534845
OTU_294	95.9821	0	724.437	k__bacteria	p__actinobacteria	c__actinobacteria	o__solirubrobacterales	f__solirubrobacteraceae	g__solirubrobacter	s__solirubrobacter spp.	0	0	0	0	0.346277	0	0	0	0
OTU_779	95.9811	0	687.468	k__bacteria	p__bacteroidetes	c__bacteroidia	o__bacteroidales	f__bacteroidaceae	g__bacteroides	s__bacteroides sp.	0	0	0	0	0	0.00379535	0	0	0
OTU_4604	95.9799	0	646.892	k__bacteria	p__proteobacteria	c__betaproteobacteria	o__burkholderiales	f__oxalobacteraceae	g__undibacterium	s__undibacterium spp.	0.00378566	0	0	0	0	0	0	0	0
OTU_3777	95.9732	7.90803e-134	480.982	k__bacteria	p__proteobacteria	c__gammaproteobacteria	o__xanthomonadales	f__sinobacteraceae	g__steroidobacter	s__steroidobacter spp.	0	0	0	0	0.00209442	0	0	0	0
OTU_621	95.9716	0	685.665	k__bacteria	p__proteobacteria	c__betaproteobacteria	o__burkholderiales	f__burkholderiaceae	g__burkholderia	s__burkholderia spp.	0.00473207	0	0	0.00276827	0	0.0253024	0.0238053	0.0125968	0.0160454
OTU_3932	95.9716	0	684.763	k__bacteria	p__proteobacteria	c__betaproteobacteria	o__burkholderiales	f__burkholderiaceae	g__burkholderia	s__burkholderia spp.	0	0	0	0	0	0.00632559	0	0	0
OTU_813	95.9427	0	680.255	k__bacteria	p__chlorobi	c__chlorobia	o__chlorobiales	f__chlorobiaceae	g__chlorobium	s__chlorobium limicola	0	0.029323	0.00422333	0.00110731	0.00767953	0.0113861	0.0119026	0.0125968	0.0267423
OTU_3484	95.9427	0	679.353	k__bacteria	p__chlorobi	c__chlorobia	o__chlorobiales	f__chlorobiaceae	g__chlorobaculum	s__chlorobaculum sp.	0	0.00172488	0	0	0.00488697	0	0	0	0
OTU_3934	95.9427	0	679.353	k__bacteria	p__chlorobi	c__chlorobia	o__chlorobiales	f__chlorobiaceae	g__chlorobium	s__chlorobium limicola	0	0.00172488	0	0	0	0	0	0	0
OTU_4256	95.9427	0	679.353	k__bacteria	p__chlorobi	c__chlorobia	o__chlorobiales	f__chlorobiaceae	g__chlorobium	s__chlorobium limicola	0.000946414	0.00689953	0.00422333	0	0.000698139	0.00126512	0	0	0.0106969
OTU_4461	95.9427	0	679.353	k__bacteria	p__chlorobi	c__chlorobia	o__chlorobiales	f__chlorobiaceae	g__chlorobium	s__chlorobium sp.	0	0.0948685	0.03801	0.0238072	0.0132646	0.0139163	0.0624888	0.0188953	0
OTU_3140	95.9368	0	719.027	k__bacteria	p__bacteroidetes	c__bacteroidia	o__bacteroidales	f__prevotellaceae	g__prevotella	s__prevotella melaninogenica	0	0	0	0	0	0.00506047	0	0	0
OTU_1944	95.933	0	677.55	k__bacteria	p__chlorobi	c__chlorobia	o__chlorobiales	f__chlorobiaceae	g__chlorobium	s__chlorobium limicola	0.000946414	0.00517464	0	0	0.000698139	0.00126512	0	0	0
OTU_635	95.9233	0	676.648	k__bacteria	p__chlorobi	c__chlorobia	o__chlorobiales	f__chlorobiaceae	g__chlorobium	s__chlorobium limicola	0.000946414	0.00862441	0.00703888	0.00221462	0.00628325	0.00126512	0.0148783	0.00629842	0.0213938
OTU_134	95.9091	0	706.404	k__bacteria	p__proteobacteria	c__deltaproteobacteria	o__syntrophobacterales	f__syntrophaceae	g__desulfomonile	s__desulfomonile spp.	0.777006	0.00344976	0	0.000553655	0.00279256	0	0.00892698	0	0
OTU_4585	95.8937	0	670.336	k__bacteria	p__firmicutes	c__clostridia	o__clostridiales	f__peptoniphilaceae	g__peptoniphilus	s__peptoniphilus asaccharolyticus	0.00189283	0	0	0	0.000698139	0	0.00297566	0	0
OTU_27	95.8621	0	704.6	k__bacteria	p__bacteroidetes	c__flavobacteriia	o__flavobacteriales	f__flavobacteriaceae	g__bergeyella	s__bergeyella zoohelcum	0.000946414	0.0120742	0	0.00110731	0.00209442	0.00632559	0	1.08963	0.0213938
OTU_2866	95.8599	1.77753e-141	506.23	k__bacteria	p__proteobacteria	c__betaproteobacteria	o__burkholderiales	f__burkholderiales	g__sphaerotilus	s__sphaerotilus spp.	0	0.00689953	0	0	0	0	0	0	0
OTU_555	95.8333	0.567435	40.0587	k__bacteria	p__firmicutes	c__bacilli	o__lactobacillales	f__leuconostocaceae	g__leuconostoc	s__leuconostoc spp.	0.000946414	0.00172488	0	0	0.00139628	0.00759071	0.0119026	0.00629842	0.0909237
OTU_3280	95.8333	0.663089	39.157	k__bacteria	p__proteobacteria	c__gammaproteobacteria	o__alteromonadales	f__moritellaceae	g__moritella	s__moritella spp.	0	0	0	0	0	0	0	0	0
OTU_1449	95.8333	0.671645	40.0587	k__bacteria	p__firmicutes	c__bacilli	o__lactobacillales	f__leuconostocaceae	g__leuconostoc	s__leuconostoc palmae	0.000946414	0	0	0	0	0	0	0	0.0106969
OTU_2097	95.8333	0.671645	40.0587	k__bacteria	p__verrucomicrobia	c__verrucomicrobiae	o__verrucomicrobiales	f__verrucomicrobiaceae	g__prosthecobacter	s__prosthecobacter vanneervenii	0	0	0	0	0.00209442	0	0.0148783	0.00629842	0
OTU_1701	95.8333	0.701591	39.157	k__fungi	p__basidiomycota	c__agaricomycetes	o__agaricales	f__tricholomataceae	g__mycena	s__mycena galopus	0	0	0	0	0.00139628	0.00126512	0.0148783	0.00629842	0.0213938
OTU_4184	95.8333	0.708008	39.157	k__fungi	p__ascomycota	c__eurotiomycetes	o__onygenales	f__onygenales	g__paracoccidioides	s__paracoccidioides sp.	0	0	0	0	0	0.00126512	0.00297566	0	0.00534845
OTU_1921	95.8333	0.802124	39.157	k__fungi	p__ascomycota	c__saccharomycetes	o__saccharomycetales	f__phaffomycetaceae	g__cyberlindnera	s__cyberlindnera suaveolens	0	0	0	0	0.00209442	0.00126512	0	0	0.0106969
OTU_945	95.8333	0.83207	40.0587	k__fungi	p__ascomycota	c__dothideomycetes	o__pleosporales	f__sporormiaceae	g__preussia	s__preussia minima	0	0	0	0	0.00977394	0	0	0	0
OTU_4234	95.8333	0.83207	39.157	k__eukaryota	p__euglenida	c__euglenida	o__euglenales	f__phacaceae	g__phacus	s__phacus parvulus	0	0	0	0	0	0	0	0	0.00534845
OTU_3870	95.8333	0.87485	40.0587	k__eukaryota	p__euglenida	c__euglenida	o__euglenales	f__phacaceae	g__phacus	s__phacus parvulus	0.000946414	0	0	0	0.000698139	0	0	0	0
OTU_871	95.8333	0.909074	40.0587	k__bacteria	p__cyanobacteria	c__cyanobacteria	o__chroococcales	f__chroococcales	g__gloeocapsa	s__gloeocapsa spp.	0	0	0	0	0.00488697	0	0.00297566	0.0440889	0
OTU_3253	95.8333	6.70409	35.5503	k__fungi	p__ascomycota	c__eurotiomycetes	o__eurotiales	f__aspergillaceae	g__penicillium	s__penicillium urticae	0	0	0	0	0	0	0.00892698	0	0
OTU_1516	95.8333	7.53884	35.5503	k__bacteria	p__firmicutes	c__bacilli	o__bacillales	f__bacillaceae	g__bacillus	s__bacillus sp.	0	0	0	0	0	0	0.0208296	0	0
OTU_370	95.8237	0	697.387	k__bacteria	p__bacteroidetes	c__flavobacteriia	o__flavobacteriales	f__flavobacteriaceae	g__chryseobacterium	s__chryseobacterium benhlgensis	0	0	0	0	0	0.00126512	0	0	0
OTU_556	95.8231	0	659.516	k__bacteria	p__actinobacteria	c__actinobacteria	o__actinomycetales	f__microbacteriaceae	g__clavibacter	s__clavibacter spp.	0.00283924	0.0172488	0.00844666	0.0177169	0.0237367	0	0.0267809	0.0188953	0.0213938
OTU_534	95.8231	0	658.614	k__bacteria	p__actinobacteria	c__actinobacteria	o__actinomycetales	f__microbacteriaceae	g__microcella	s__microcella spp.	0	0.00689953	0.00140778	0.00221462	0.00837767	0.00126512	0.0119026	0	0.0427876
OTU_743	95.8231	0	658.614	k__eukaryota	p__eustigmatophyceae	c__eustigmatophyceae	o__eustigmatales	f__monodopsidaceae	g__nannochloropsis	s__nannochloropsis sp.	0.0141962	0	0.00703888	0	0	0	0	0	0
OTU_854	95.8231	0	658.614	k__bacteria	p__actinobacteria	c__actinobacteria	o__actinomycetales	f__geodermatophilaceae	g__modestobacter	s__modestobacter spp.	0	0	0	0	0	0	0	0	0.0855752
OTU_257	95.8231	0	657.713	k__bacteria	p__proteobacteria	c__gammaproteobacteria	o__pseudomonadales	f__pseudomonadaceae	g__pseudomonas	s__pseudomonas spp.	0.000946414	0	0	0	0.000698139	0	0	0.00629842	0
OTU_1583	95.8231	0	657.713	k__bacteria	p__actinobacteria	c__actinobacteria	o__actinomycetales	f__propionibacteriaceae	g__propionibacterium	s__propionibacterium sp.	0	0	0	0	0.00139628	0.179647	0	0	0
OTU_2374	95.8231	0	657.713	k__bacteria	p__actinobacteria	c__actinobacteria	o__actinomycetales	f__propionibacteriaceae	g__propionibacterium	s__propionibacterium acnes	0	0	0	0	0	0.0189768	0	0	0
OTU_3087	95.8231	0	657.713	k__bacteria	p__actinobacteria	c__actinobacteria	o__candidatus nanopelagicales	f__candidatus nanopelagicales	g__candidatus planktophila	s__uncultured candidatus planktophila sp.	0	0	0	0	0	0	0	0	0
OTU_2560	95.8231	0	654.106	k__bacteria	p__actinobacteria	c__actinobacteria	o__actinomycetales	f__promicromonosporaceae	g__cellulosimicrobium	s__cellulosimicrobium sp.	0	0	0	0	0.00558511	0	0	0	0
OTU_4251	95.8025	0	655.909	k__bacteria	p__actinobacteria	c__actinobacteria	o__actinomycetales	f__microbacteriaceae	g__clavibacter	s__clavibacter spp.	0	0.00172488	0	0.00166096	0.00279256	0	0.00297566	0.00629842	0
OTU_2733	95.8025	0	646.892	k__bacteria	p__cyanobacteria	c__cyanobacteria	o__nostocales	f__nostocaceae	g__aphanizomenon	s__aphanizomenon ovalisporum	0	0	0	0	0	0	0	0	0
OTU_1106	95.7944	0	691.977	k__bacteria	p__proteobacteria	c__gammaproteobacteria	o__pseudomonadales	f__moraxellaceae	g__acinetobacter	s__acinetobacter junii	0	0	0	0	0	0	0	0	0
OTU_3477	95.7944	0	691.977	k__bacteria	p__actinobacteria	c__actinobacteria	o__actinomycetales	f__propionibacteriaceae	g__propionibacterium	s__propionibacterium sp.	0	0	0	0	0	0.0822327	0	0	0
OTU_147	95.7944	0	688.37	k__bacteria	p__proteobacteria	c__deltaproteobacteria	o__syntrophobacterales	f__syntrophaceae	g__syntrophus	s__syntrophus spp.	0.339763	1.18327	0	0.00110731	0.00209442	0.00253024	0.00595132	0.163759	0.00534845
OTU_449	95.7845	0	690.173	k__bacteria	p__proteobacteria	c__betaproteobacteria	o__hydrogenophilales	f__hydrogenophilaceae	g__thiobacillus	s__thiobacillus spp.	0.0227139	0.0379474	0	0.0105194	0.0712102	0.0404838	0	0.0314921	0.0160454
OTU_735	95.7845	0	690.173	k__bacteria	p__proteobacteria	c__betaproteobacteria	o__rhodocyclales	f__rhodocyclaceae	g__methyloversatilis	s__methyloversatilis spp.	0.000946414	0	0	0	0.0146609	0	0	0	0
OTU_840	95.7845	0	690.173	k__bacteria	p__proteobacteria	c__betaproteobacteria	o__burkholderiales	f__oxalobacteraceae	g__undibacterium	s__undibacterium oligocarboniphilum	0	0.0344976	0	0.000553655	0	0	0	0.00629842	0
OTU_915	95.7845	0	690.173	k__bacteria	p__proteobacteria	c__betaproteobacteria	o__burkholderiales	f__burkholderiales	g__thiomonas	s__thiomonas spp.	0	0	0.00422333	0.00110731	0.0146609	0	0	0	0
OTU_1239	95.7845	0	690.173	k__bacteria	p__proteobacteria	c__betaproteobacteria	o__rhodocyclales	f__rhodocyclaceae	g__azovibrio	s__azovibrio spp.	0.00283924	0.0189737	0	0	0	0	0	0.00629842	0
OTU_1391	95.7845	0	690.173	k__bacteria	p__proteobacteria	c__betaproteobacteria	o__burkholderiales	f__burkholderiales	g__tepidimonas	s__tepidimonas spp.	0	0	0	0	0	0	0	0	0
OTU_1851	95.7845	0	690.173	k__bacteria	p__proteobacteria	c__betaproteobacteria	o__burkholderiales	f__oxalobacteraceae	g__massilia	s__massilia timonae	0	0	0	0	0	0	0	0	0
OTU_1931	95.7845	0	690.173	k__bacteria	p__firmicutes	c__bacilli	o__lactobacillales	f__streptococcaceae	g__streptococcus	s__streptococcus spp.	0.000946414	0	0.00281555	0	0	0	0	0	0
OTU_3445	95.7845	0	690.173	k__bacteria	p__proteobacteria	c__gammaproteobacteria	o__pseudomonadales	f__pseudomonadaceae	g__pseudomonas	s__pseudomonas sp.	0	0	0	0	0	0	0	0	0
OTU_3746	95.7845	0	690.173	k__bacteria	p__firmicutes	c__bacilli	o__bacillales	f__bacillaceae	g__bacillus	s__bacillus spp.	0	0	0	0	0	0	0	0	0
OTU_4510	95.7845	0	690.173	k__bacteria	p__firmicutes	c__bacilli	o__bacillales	f__bacillaceae	g__bacillus	s__bacillus pumilus	0.000946414	0	0	0	0	0	0	0	0
OTU_2553	95.7845	0	686.566	k__bacteria	p__chlorobi	c__chlorobia	o__chlorobiales	f__chlorobiaceae	g__chlorobium	s__chlorobium spp.	0	0.00344976	0	0	0.00209442	0	0	0	0
OTU_154	95.7816	0	648.696	k__archaea	p__euryarchaeota	c__methanomicrobia	o__methanomicrobiales	f__methanocorpusculaceae	g__methanocorpusculum	s__methanocorpusculum labreanum	0	0	0	0	0.748405	0.00379535	0.00297566	0	0
OTU_496	95.7711	0	649.597	k__bacteria	p__cyanobacteria	c__cyanobacteria	o__oscillatoriales	f__oscillatoriales	g__halospirulina	s__halospirulina sp.	0.000946414	0.0310479	0.00563111	0.0116267	0.00628325	0.00885583	0.0119026	0.0188953	0.00534845
OTU_584	95.7711	0	649.597	k__bacteria	p__actinobacteria	c__actinobacteria	o__acidimicrobiales	f__iamiaceae	g__iamia	s__iamia spp.	0.00283924	0.00517464	0.106991	0.0459533	0.0328125	0.0885583	0.0684402	0.0125968	0
OTU_712	95.7711	0	649.597	k__bacteria	p__proteobacteria	c__alphaproteobacteria	o__rhodobacterales	f__rhodobacteraceae	g__rhodobacter	s__rhodobacter sp.	0	0.0172488	0.00703888	0.0060902	0	0	0	0.0125968	0
OTU_3031	95.7711	0	649.597	k__bacteria	p__cyanobacteria	c__cyanobacteria	o__oscillatoriales	f__oscillatoriales	g__halospirulina	s__halospirulina sp.	0.00283924	0	0	0	0	0	0	0	0
OTU_300	95.7711	0	648.696	k__eukaryota	p__euglenida	c__euglenida	o__euglenales	f__euglenaceae	g__euglena	s__euglena cantabrica	0.000946414	0	0	0.00166096	0.000698139	0.00126512	0	0	0
OTU_1532	95.7711	0	648.696	k__bacteria	p__cyanobacteria	c__oscillatoriophycideae	o__chroococcales	f__microcystaceae	g__microcystis	s__microcystis spp.	0.125873	0	0	0	0.000698139	0	0.00595132	0	0.203241
OTU_1956	95.7711	0	648.696	k__bacteria	p__chloroflexi	c__anaerolineae	o__anaerolineales	f__anaerolineaceae	g__anaerolinea	s__anaerolinea spp.	0.0066249	0.00172488	0	0	0.156383	0	0	0.182654	0
OTU_2971	95.7711	0	648.696	k__bacteria	p__proteobacteria	c__alphaproteobacteria	o__rhodobacterales	f__rhodobacteraceae	g__rhodobacter	s__rhodobacter sp.	0	0	0	0.00221462	0	0	0	0	0
OTU_2935	95.7711	0	646.892	k__bacteria	p__actinobacteria	c__actinobacteria	o__acidimicrobiales	f__iamiaceae	g__iamia	s__iamia spp.	0	0.00172488	0	0	0.00209442	0	0	0.00629842	0
OTU_1358	95.7711	0	645.089	k__bacteria	p__firmicutes	c__clostridia	o__clostridiales	f__peptoniphilaceae	g__peptoniphilus	s__peptoniphilus asaccharolyticus	0.00283924	0	0	0	0.00279256	0	0	0	0
OTU_3299	95.7606	0	646.892	k__bacteria	p__actinobacteria	c__actinobacteria	o__acidimicrobiales	f__iamiaceae	g__iamia	s__iamia spp.	0	0.00172488	0	0	0.00139628	0	0	0	0
OTU_547	95.7589	0	719.929	k__bacteria	p__spirochaetes	c__spirochaetia	o__spirochaetales	f__spirochaetaceae	g__treponema	s__spirochaeta caldaria	0	0	0	0	0	0	0	0	0.294165
OTU_857	95.7547	0	684.763	k__bacteria	p__planctomycetes	c__planctomycetia	o__planctomycetales	f__planctomycetaceae	g__candidatus anammoximicrobium	s__candidatus anammoximicrobium moscowii	0	0	0	0.000553655	0	0	0	0	0
OTU_4402	95.7494	0	721.732	k__bacteria	p__firmicutes	c__bacilli	o__bacillales	f__planococcaceae	g__planococcus	s__planococcus sp.	0.000946414	0	0	0.00387558	0	0	0	0	0
OTU_3857	95.7447	0	682.96	k__bacteria	p__bacteroidetes	c__bacteroidia	o__bacteroidales	f__bacteroidaceae	g__bacteroides	s__bacteroides sp.	0	0	0	0	0	0	0	0	0
OTU_4452	95.7447	0	679.353	k__bacteria	p__bacteroidetes	c__bacteroidia	o__bacteroidales	f__bacteroidaceae	g__bacteroides	s__bacteroides sp.	0	0	0	0	0	0.00126512	0	0	0
OTU_4201	95.7346	0	681.156	k__bacteria	p__bacteroidetes	c__sphingobacteriia	o__sphingobacteriales	f__sphingobacteriaceae	g__sphingobacterium	s__sphingobacterium spp.	0	0	0	0	0.000698139	0.00126512	0	0	0
OTU_4372	95.7179	0	639.679	k__bacteria	p__chloroflexi	c__anaerolineae	o__anaerolineales	f__anaerolineaceae	g__anaerolinea	s__anaerolinea spp.	0	0.00172488	0	0	0	0.00379535	0	0	0
OTU_2390	95.7143	0	677.55	k__bacteria	p__proteobacteria	c__betaproteobacteria	o__burkholderiales	f__burkholderiaceae	g__burkholderia	s__burkholderia spp.	0.00189283	0	0	0.000553655	0	0.00126512	0	0	0
OTU_4027	95.7143	0	670.336	k__bacteria	p__chlorobi	c__chlorobia	o__chlorobiales	f__chlorobiaceae	g__chlorobium	s__chlorobium spp.	0.000946414	0.00344976	0.00140778	0.0177169	0.00418883	0	0.00595132	0.00629842	0
OTU_1812	95.7041	0	675.746	k__bacteria	p__actinobacteria	c__actinobacteria	o__actinomycetales	f__actinomycetaceae	g__flaviflexus	s__flaviflexus sp.	0	0	0	0	0	0	0	0	0
OTU_3976	95.7041	0	675.746	k__bacteria	p__chlorobi	c__chlorobia	o__chlorobiales	f__chlorobiaceae	g__chlorobium	s__chlorobium limicola	0.000946414	0.00344976	0.01267	0.00775117	0.00698139	0	0.00297566	0.00629842	0.0160454
OTU_96	95.6818	0	704.6	k__bacteria	p__proteobacteria	c__gammaproteobacteria	o__xanthomonadales	f__sinobacteraceae	g__steroidobacter	s__steroidobacter spp.	0.000946414	0	0	0.00110731	0.602494	0.00126512	0	0.00629842	0
OTU_2119	95.6633	7.38352e-179	630.662	k__bacteria	p__verrucomicrobia	c__verrucomicrobiae	o__verrucomicrobiales	f__verrucomicrobiaceae	g__verrucomicrobium	s__verrucomicrobium spp.	0	0	0	0	0	0	0	0	0
OTU_350	95.6522	0	663.123	k__bacteria	p__proteobacteria	c__alphaproteobacteria	o__rhodospirillales	f__rhodospirillaceae	g__defluviicoccus	s__defluviicoccus spp.	0.000946414	0	0	0.000553655	0.00139628	0	0	0	0
OTU_4126	95.6522	1.00148	38.2554	k__eukaryota	p__apicomplexa	c__coccidia	o__eucoccidiorida	f__eimeriidae	g__atoxoplasma	s__atoxoplasma sp.	0	0	0	0	0.00139628	0	0	0	0
OTU_3846	95.6522	1.30043	37.3537	k__bacteria	p__proteobacteria	c__betaproteobacteria	o__burkholderiales	f__comamonadaceae	g__curvibacter	s__curvibacter spp.	0.000946414	0.00172488	0	0	0	0.00379535	0	0	0.00534845
OTU_1477	95.6522	1.63675	38.2554	k__fungi	p__basidiomycota	c__agaricomycetes	o__agaricales	f__cortinariaceae	g__astrosporina	s__astrosporina alpigenes	0	0.00172488	0.00281555	0	0.00209442	0.0139163	0.00892698	0.0251937	0.0320907
OTU_833	95.6522	2.18981	38.2554	k__eukaryota	p__eukaryota	c__florideophyceae	o__hildenbrandiales	f__hildenbrandiaceae	g__apophlaea	s__apophlaea lyallii	0	0	0	0	0.00209442	0.00126512	0	0.00629842	0
OTU_3890	95.6522	2.26961	38.2554	k__eukaryota	p__eukaryota	c__florideophyceae	o__hildenbrandiales	f__hildenbrandiaceae	g__apophlaea	s__apophlaea lyallii	0	0	0	0	0.00209442	0.00253024	0.00297566	0.0566858	0.0160454
OTU_483	95.6522	2.30694	38.2554	k__bacteria	p__spirochaetes	c__spirochaetia	o__spirochaetales	f__spirochaetaceae	g__spirochaeta	s__spirochaeta sp.	0.00378566	0.00172488	0.00563111	0.000553655	0.0160572	0.0151814	0.139856	0.0440889	0.123014
OTU_1166	95.6522	2.31441	37.3537	k__fungi	p__basidiomycota	c__agaricomycetes	o__agaricales	f__hygrophoraceae	g__hygrophorus	s__hygrophorus fuligineus	0	0.00172488	0.00140778	0	0.00628325	0.00126512	0.00595132	0	0.0267423
OTU_2834	95.6522	2.4264	37.3537	k__bacteria	p__firmicutes	c__bacilli	o__bacillales	f__bacillaceae	g__bacillus	s__bacillus subtilis	0	0	0.00140778	0	0.00279256	0	0.00595132	0	0
OTU_744	95.6522	2.50106	38.2554	k__fungi	p__ascomycota	c__saccharomycetes	o__saccharomycetales	f__debaryomycetaceae	g__candida	s__candida tropicalis	0.000946414	0.00344976	0	0	0.0104721	0.00885583	0.0119026	0.0188953	0.0267423
OTU_3036	95.6522	2.54585	38.2554	k__bacteria	p__proteobacteria	c__gammaproteobacteria	o__enterobacteriales	f__enterobacteriaceae	g__kluyvera	s__kluyvera intermedia	0	0	0	0	0	0	0.00595132	0.00629842	0
OTU_1210	95.6522	2.86688	37.3537	k__fungi	p__ascomycota	c__saccharomycetes	o__saccharomycetales	f__saccharomycetaceae	g__saccharomyces	s__saccharomyces cerevisiae	0	0	0	0	0.00139628	0.00253024	0.00892698	0.00629842	0.0106969
OTU_3891	95.6522	2.91914	38.2554	k__fungi	p__ascomycota	c__sordariomycetes	o__xylariales	f__xylariaceae	g__nemania	s__nemania aenea	0	0	0	0	0.00139628	0	0	0.00629842	0
OTU_2809	95.6522	3.36709	37.3537	k__bacteria	p__actinobacteria	c__actinobacteria	o__actinomycetales	f__actinomycetaceae	g__actinomyces	s__actinomyces dentalis	0	0	0	0.00276827	0	0	0	0	0
OTU_2528	95.599	0	654.106	k__bacteria	p__actinobacteria	c__actinobacteria	o__actinomycetales	f__corynebacteriaceae	g__corynebacterium	s__corynebacterium spp.	0	0	0	0	0	0.00126512	0	0	0
OTU_2828	95.5774	0	655.909	k__bacteria	p__actinobacteria	c__actinobacteria	o__actinomycetales	f__streptomycetaceae	g__streptomyces	s__streptomyces glaucescens	0	0	0	0	0	0.00253024	0	0	0.326256
OTU_454	95.5774	0	654.106	k__bacteria	p__actinobacteria	c__actinobacteria	o__candidatus nanopelagicales	f__candidatus nanopelagicales	g__candidatus planktophila	s__uncultured candidatus planktophila sp.	0	0.00172488	0	0	0.000698139	0	0	0	0.839707
OTU_1359	95.5774	0	654.106	k__bacteria	p__actinobacteria	c__actinobacteria	o__actinomycetales	f__micrococcaceae	g__arthrobacter	s__arthrobacter sulfureus	0	0.00172488	0	0	0.020246	0	0	0	0.0267423
OTU_2264	95.5774	0	654.106	k__bacteria	p__actinobacteria	c__actinobacteria	o__actinomycetales	f__micromonosporaceae	g__actinoplanes	s__actinoplanes philippinensis	0	0	0	0.000553655	0	0	0	0	0.00534845
OTU_2980	95.5774	0	654.106	k__bacteria	p__actinobacteria	c__actinobacteria	o__actinomycetales	f__propionibacteriaceae	g__propionibacterium	s__propionibacterium sp.	0	0	0	0	0	0.00253024	0	0	0
OTU_4295	95.5774	0	654.106	k__bacteria	p__actinobacteria	c__actinobacteria	o__actinomycetales	f__microbacteriaceae	g__clavibacter	s__clavibacter spp.	0.0132498	0.129366	0.0112622	0.00664386	0.0474734	0	0.0357079	0.0440889	0.00534845
OTU_4427	95.5774	0	652.302	k__bacteria	p__actinobacteria	c__actinobacteria	o__actinomycetales	f__nocardiaceae	g__rhodococcus	s__rhodococcus spp.	0	0.00689953	0	0	0	0.00253024	0	0	0
OTU_3207	95.5752	7.64618e-153	544.1	k__bacteria	p__proteobacteria	c__deltaproteobacteria	o__syntrophobacterales	f__syntrophaceae	g__desulfomonile	s__desulfomonile spp.	0	0	0	0.00221462	0	0	0	0	0
OTU_839	95.5711	0	683.861	k__bacteria	p__proteobacteria	c__betaproteobacteria	o__burkholderiales	f__oxalobacteraceae	g__herminiimonas	s__herminiimonas saxobsidens	0	0	0	0	0	0.0151814	0	0	0
OTU_3022	95.5665	0	652.302	k__bacteria	p__actinobacteria	c__actinobacteria	o__actinomycetales	f__propionibacteriaceae	g__propionibacterium	s__propionibacterium sp.	0	0	0	0	0	0.00379535	0	0	0
OTU_1252	95.5556	0	650.499	k__eukaryota	p__eustigmatophyceae	c__eustigmatophyceae	o__eustigmatales	f__monodopsidaceae	g__nannochloropsis	s__nannochloropsis sp.	0	0	0	0	0	0	0	0	0
OTU_1552	95.5556	0	650.499	k__bacteria	p__bacteroidetes	c__bacteroidia	o__bacteroidales	f__porphyromonadaceae	g__paludibacter	s__paludibacter spp.	0	0	0	0	0	0	0	0.0440889	0
OTU_441	95.5504	0	685.665	k__bacteria	p__proteobacteria	c__betaproteobacteria	o__rhodocyclales	f__rhodocyclaceae	g__methyloversatilis	s__methyloversatilis spp.	0.016089	0.0448469	0	0	0.040492	0.0253024	0	0	0
OTU_612	95.5504	0	685.665	k__bacteria	p__proteobacteria	c__betaproteobacteria	o__rhodocyclales	f__rhodocyclaceae	g__propionivibrio	s__propionivibrio spp.	0.0066249	0.0534713	0	0.000553655	0.00418883	0.00506047	0.0119026	0	0
OTU_692	95.5504	0	685.665	k__bacteria	p__proteobacteria	c__betaproteobacteria	o__rhodocyclales	f__rhodocyclaceae	g__sulfuritalea	s__sulfuritalea spp.	0.00851773	0.00689953	0	0	0	0.0113861	0.00297566	0	0
OTU_2649	95.5504	0	685.665	k__bacteria	p__proteobacteria	c__betaproteobacteria	o__burkholderiales	f__burkholderiales	g__piscinibacter	s__piscinibacter sp.	0	0	0	0	0	0	0	0	0
OTU_3933	95.5504	0	684.763	k__bacteria	p__proteobacteria	c__betaproteobacteria	o__burkholderiales	f__burkholderiaceae	g__ralstonia	s__ralstonia sp.	0	0	0	0	0	0	0.00892698	0	0
OTU_4500	95.5504	0	684.763	k__bacteria	p__proteobacteria	c__betaproteobacteria	o__hydrogenophilales	f__hydrogenophilaceae	g__thiobacillus	s__thiobacillus spp.	0	0	0	0	0	0	0	0	0.0160454
OTU_1672	95.5504	0	681.156	k__bacteria	p__actinobacteria	c__actinobacteria	o__solirubrobacterales	f__solirubrobacteraceae	g__solirubrobacter	s__solirubrobacter spp.	0	0	0	0	0.00628325	0	0	0	0
OTU_3439	95.5446	0	645.089	k__eukaryota	p__eukaryota	c__cryptophyta	o__pyrenomonadales	f__pyrenomonadaceae	g__rhodomonas	s__rhodomonas salina	0	0	0	0	0	0.00126512	0.00595132	0	0
OTU_932	95.5335	0	646.892	k__bacteria	p__actinobacteria	c__actinobacteria	o__acidimicrobiales	f__acidimicrobiaceae	g__ilumatobacter	s__ilumatobacter spp.	0	0	0	0	0.0160572	0	0	0.00629842	0
OTU_4605	95.5335	0	646.892	k__bacteria	p__actinobacteria	c__actinobacteria	o__acidimicrobiales	f__acidimicrobiaceae	g__ilumatobacter	s__ilumatobacter spp.	0	0	0	0	0.00209442	0	0	0	0
OTU_3131	95.5294	0	671.238	k__bacteria	p__proteobacteria	c__alphaproteobacteria	o__sphingomonadales	f__sphingomonadaceae	g__novosphingobium	s__novosphingobium spp.	0	0	0	0	0.00418883	0	0	0	0
OTU_485	95.5224	0	645.089	k__bacteria	p__actinobacteria	c__actinobacteria	o__acidimicrobiales	f__iamiaceae	g__iamia	s__iamia spp.	0	0	0.0647577	0.0193779	0.0370014	0.0999443	0.0386836	0.00629842	0
OTU_4573	95.5224	0	645.089	k__bacteria	p__proteobacteria	c__alphaproteobacteria	o__caulobacterales	f__caulobacteraceae	g__brevundimonas	s__brevundimonas sp.	0	0	0	0	0	0	0.00892698	0	0
OTU_2926	95.5189	0	680.255	k__bacteria	p__verrucomicrobia	c__opitutae	o__opitutales	f__opitutaceae	g__opitutus	s__opitutus spp.	0	0	0	0	0	0	0	0.00629842	0
OTU_1772	95.5083	0	671.238	k__bacteria	p__bacteroidetes	c__sphingobacteriia	o__sphingobacteriales	f__chitinophagaceae	g__chitinophaga	s__chitinophaga spp.	0	0	0	0.000553655	0	0	0	0.00629842	0.00534845
OTU_1505	95.5083	0	670.336	k__bacteria	p__bacteroidetes	c__sphingobacteriia	o__sphingobacteriales	f__sphingobacteriaceae	g__sphingobacterium	s__sphingobacterium spp.	0	0	0	0	0.000698139	0.00759071	0	0	0
OTU_4191	95.5	0	641.482	k__bacteria	p__proteobacteria	c__alphaproteobacteria	o__sphingomonadales	f__sphingomonadaceae	g__sphingomonas	s__sphingomonas spp.	0	0	0	0	0	0	0	0	0
OTU_507	95.4976	0	676.648	k__bacteria	p__bacteroidetes	c__sphingobacteriia	o__sphingobacteriales	f__sphingobacteriaceae	g__sphingobacterium	s__sphingobacterium spp.	0	0	0	0	0.0244349	0.00126512	0	0	0.0748783
OTU_696	95.4976	0	676.648	k__bacteria	p__proteobacteria	c__betaproteobacteria	o__burkholderiales	f__burkholderiaceae	g__burkholderia	s__burkholderia spp.	0.011357	0	0	0.00221462	0	0.0164465	0	0	0
OTU_1043	95.4762	0	672.139	k__bacteria	p__planctomycetes	c__planctomycetia	o__planctomycetales	f__planctomycetaceae	g__candidatus anammoximicrobium	s__candidatus anammoximicrobium moscowii	0.000946414	0.00172488	0	0.952286	0.00139628	0	0	0	0
OTU_2228	95.4654	0	670.336	k__bacteria	p__chlorobi	c__chlorobia	o__chlorobiales	f__chlorobiaceae	g__chlorobium	s__chlorobium limicola	0	0.00344976	0	0	0.00139628	0.00126512	0	0	0
OTU_2495	95.4654	0	666.729	k__bacteria	p__chlorobi	c__chlorobia	o__chlorobiales	f__chlorobiaceae	g__chlorobium	s__chlorobium spp.	0.000946414	0.00344976	0.00422333	0.00332193	0.00418883	0.00885583	0	0	0
OTU_3699	95.4649	0	706.404	k__bacteria	p__proteobacteria	c__deltaproteobacteria	o__desulfobacterales	f__desulfobacteraceae	g__desulfobacterium	s__desulfobacterium spp.	0	0	0	0	0	0	0	0.132267	0
OTU_3565	95.4545	0	665.828	k__bacteria	p__chlorobi	c__chlorobia	o__chlorobiales	f__chlorobiaceae	g__chlorobium	s__chlorobium limicola	0	0	0	0	0	0	0	0	0
OTU_2009	95.4545	3.62595	36.452	k__archaea	p__euryarchaeota	c__halobacteria	o__halobacteriales	f__halobacteriaceae	g__natrialba	s__natrialba sp.	0	0	0	0	0.000698139	0.00379535	0	0	0.00534845
OTU_3510	95.4545	3.70421	35.5503	k__fungi	p__ascomycota	c__eurotiomycetes	o__eurotiales	f__trichocomaceae	g__talaromyces	s__penicillium purpurogenum	0	0	0	0	0	0.00126512	0	0.00629842	0
OTU_3469	95.4545	4.35636	35.5503	k__fungi	p__ascomycota	c__eurotiomycetes	o__onygenales	f__arthrodermataceae	g__arthroderma	s__arthroderma otae	0	0	0	0	0	0	0.00297566	0.00629842	0.00534845
OTU_2697	95.4545	4.90416	36.452	k__bacteria	p__tenericutes	c__mollicutes	o__mycoplasmatales	f__mycoplasmataceae	g__mycoplasma	s__mycoplasma synoviae	0	0	0	0	0	0.00126512	0	0.00629842	0
OTU_2332	95.4545	6.36497	35.5503	k__bacteria	p__firmicutes	c__clostridia	o__clostridiales	f__clostridiaceae	g__clostridium	s__clostridium spp.	0	0.00172488	0	0	0	0.00126512	0.00297566	0	0.0160454
OTU_3000	95.4545	6.59975	35.5503	k__bacteria	p__proteobacteria	c__gammaproteobacteria	o__pseudomonadales	f__pseudomonadaceae	g__pseudomonas	s__pseudomonas aeruginosa	0	0	0	0	0.00139628	0.00126512	0	0.00629842	0.0320907
OTU_2564	95.4545	7.12147	35.5503	k__fungi	p__ascomycota	c__eurotiomycetes	o__onygenales	f__arthrodermataceae	g__arthroderma	s__arthroderma otae	0	0	0	0	0	0.00379535	0	0	0.0106969
OTU_2965	95.4545	7.38233	35.5503	k__bacteria	p__bacteroidetes	c__bacteroidia	o__bacteroidales	f__bacteroidaceae	g__bacteroides	s__bacteroides ovatus	0	0	0	0	0	0	0.00297566	0	0.0160454
OTU_1754	95.4545	7.4345	36.452	k__bacteria	p__proteobacteria	c__gammaproteobacteria	o__pseudomonadales	f__pseudomonadaceae	g__pseudomonas	s__pseudomonas aeruginosa	0	0	0	0	0.000698139	0.00126512	0	0	0
OTU_912	95.4545	7.53884	36.452	k__fungi	p__basidiomycota	c__microbotryomycetes	o__microbotryales	f__microbotryaceae	g__microbotryum	s__microbotryum kuehneanum	0	0.00344976	0	0	0.00209442	0.00126512	0.0119026	0	0.0267423
OTU_4160	95.4545	7.6171	35.5503	k__bacteria	p__bacteroidetes	c__sphingobacteriia	o__sphingobacteriales	f__chitinophagaceae	g__chitinophaga	s__chitinophaga spp.	0	0	0	0	0	0	0	0	0
OTU_2372	95.4545	8.23443	35.5503	k__bacteria	p__proteobacteria	c__alphaproteobacteria	o__rhodobacterales	f__rhodobacteraceae	g__ruegeria	s__ruegeria spp.	0	0.00172488	0	0	0.000698139	0.00379535	0	0	0.00534845
OTU_2108	95.4545	8.70348	36.452	k__bacteria	p__bacteroidetes	c__flavobacteriia	o__flavobacteriales	f__flavobacteriaceae	g__winogradskyella	s__winogradskyella thalassocola	0	0	0	0	0.000698139	0.00126512	0.00297566	0	0.0106969
OTU_2166	95.4545	9.19859	35.5503	k__bacteria	p__firmicutes	c__bacilli	o__lactobacillales	f__enterococcaceae	g__enterococcus	s__enterococcus faecalis	0	0	0	0	0.00279256	0.00379535	0	0.0188953	0.0160454
OTU_1991	95.4545	9.82399	36.452	k__eukaryota	p__eukaryota	c__oomycetes	o__pythiales	f__pythiaceae	g__pythium	s__pythium insidiosum	0	0	0	0	0	0.00126512	0.00297566	0.00629842	0
OTU_3252	95.4545	9.87611	35.5503	k__fungi	p__basidiomycota	c__agaricomycetes	o__gomphales	f__gomphaceae	g__ramaria	s__ramaria formosa	0.000946414	0	0	0	0	0.00126512	0	0	0.00534845
OTU_2716	95.4545	9.92822	36.452	k__bacteria	p__proteobacteria	c__gammaproteobacteria	o__enterobacteriales	f__enterobacteriaceae	g__serratia	s__serratia sp.	0	0.00172488	0	0	0.000698139	0.00126512	0	0	0.00534845
OTU_1183	95.4545	9.95428	35.5503	k__bacteria	p__firmicutes	c__bacilli	o__lactobacillales	f__enterococcaceae	g__enterococcus	s__enterococcus faecalis	0	0.00172488	0	0	0.00209442	0.00253024	0.00297566	0.00629842	0.00534845
OTU_2090	95.4436	0	667.631	k__bacteria	p__chlorobi	c__chlorobia	o__chlorobiales	f__chlorobiaceae	g__chlorobium	s__chlorobium spp.	0.00283924	0.00344976	0	0.00387558	0.00139628	0.00506047	0.00297566	0	0
OTU_2230	95.3901	1.33554e-124	450.325	k__bacteria	p__proteobacteria	c__gammaproteobacteria	o__methylococcales	f__methylococcaceae	g__methylocaldum	s__methylocaldum spp.	0.000946414	0	0	0	0	0	0.00297566	0	0
OTU_3353	95.3704	0	690.173	k__bacteria	p__proteobacteria	c__betaproteobacteria	o__burkholderiales	f__burkholderiaceae	g__burkholderia	s__burkholderia spp.	0.00283924	0	0	0	0	0	0	0	0
OTU_4050	95.3545	0	649.597	k__bacteria	p__actinobacteria	c__actinobacteria	o__actinomycetales	f__corynebacteriaceae	g__corynebacterium	s__corynebacterium spp.	0.000946414	0.0120742	0	0	0.000698139	0	0.00297566	0.00629842	0
OTU_4649	95.3333	2.94567e-133	479.179	k__bacteria	p__proteobacteria	c__alphaproteobacteria	o__rhodospirillales	f__acetobacteraceae	g__roseomonas	s__roseomonas aquatica	0	0	0	0	0	0	0	0.00629842	0
OTU_675	95.3317	0	650.499	k__bacteria	p__actinobacteria	c__actinobacteria	o__actinomycetales	f__microbacteriaceae	g__clavibacter	s__clavibacter spp.	0	0.00344976	0	0.000553655	0.0314162	0	0.00595132	0	0
OTU_1070	95.3317	0	650.499	k__bacteria	p__actinobacteria	c__actinobacteria	o__actinomycetales	f__microbacteriaceae	g__clavibacter	s__clavibacter spp.	0	0.00172488	0.00281555	0.00387558	0.00139628	0	0.00297566	0	0.00534845
OTU_1268	95.3317	0	650.499	k__bacteria	p__actinobacteria	c__actinobacteria	o__actinomycetales	f__microbacteriaceae	g__clavibacter	s__clavibacter spp.	0.00189283	0.0103493	0.00563111	0.00553655	0.00349069	0	0.0238053	0	0.0106969
OTU_2262	95.3317	0	650.499	k__bacteria	p__actinobacteria	c__actinobacteria	o__actinomycetales	f__microbacteriaceae	g__clavibacter	s__clavibacter spp.	0	0.00689953	0.00563111	0.00664386	0.00139628	0	0.0119026	0	0
OTU_1745	95.3317	0	649.597	k__bacteria	p__actinobacteria	c__actinobacteria	o__actinomycetales	f__nocardiaceae	g__rhodococcus	s__rhodococcus spp.	0	0.00172488	0	0.000553655	0	0.00379535	0	0	0
OTU_2399	95.3317	0	649.597	k__bacteria	p__actinobacteria	c__actinobacteria	o__actinomycetales	f__propionibacteriaceae	g__propionibacterium	s__propionibacterium sp.	0	0	0	0	0	0.0101209	0	0	0
OTU_1121	95.3317	0	648.696	k__bacteria	p__actinobacteria	c__actinobacteria	o__actinomycetales	f__dietziaceae	g__dietzia	s__dietzia spp.	0	0.0120742	0	0	0	0	0	0.00629842	0
OTU_1231	95.3317	0	648.696	k__bacteria	p__actinobacteria	c__actinobacteria	o__bifidobacteriales	f__bifidobacteriaceae	g__bifidobacterium	s__bifidobacterium mongoliense	0	0	0.0112622	0	0	0	0	0.00629842	0
OTU_4240	95.3317	0	648.696	k__bacteria	p__proteobacteria	c__alphaproteobacteria	o__sphingomonadales	f__sphingomonadaceae	g__sphingomonas	s__sphingomonas spp.	0	0	0	0	0	0	0	0	0
OTU_3150	95.3317	0	642.384	k__bacteria	p__actinobacteria	c__actinobacteria	o__bifidobacteriales	f__bifidobacteriaceae	g__bifidobacterium	s__bifidobacterium mongoliense	0.00378566	0	0.00281555	0	0	0	0	0	0
OTU_2750	95.3317	0	641.482	k__eukaryota	p__eustigmatophyceae	c__eustigmatophyceae	o__eustigmatales	f__monodopsidaceae	g__nannochloropsis	s__nannochloropsis sp.	0.00378566	0	0	0.000553655	0	0	0	0	0
OTU_308	95.3271	0	679.353	k__bacteria	p__actinobacteria	c__actinobacteria	o__candidatus nanopelagicales	f__candidatus nanopelagicales	g__candidatus planktophila	s__uncultured candidatus planktophila sp.	0.000946414	0.00344976	0.00140778	0.00221462	0.284142	0	0	0.00629842	0
OTU_73	95.3229	0	715.42	k__bacteria	p__proteobacteria	c__deltaproteobacteria	o__desulfobacterales	f__desulfobacteraceae	g__desulfobacterium	s__desulfobacterium spp.	0.000946414	0.453644	0.00563111	0.00110731	0.60389	0.00253024	0	0.0629842	0
OTU_20	95.3229	0	713.617	k__bacteria	p__proteobacteria	c__deltaproteobacteria	o__syntrophobacterales	f__syntrophaceae	g__desulfomonile	s__desulfomonile tiedjei	0.00851773	0.867615	0.335051	0.707571	0.580153	0.0113861	1.09802	0.182654	0.502754
OTU_1617	95.3202	0	646.892	k__eukaryota	p__bacillariophyta	c__bacillariophyceae	o__bacillariales	f__bacillariaceae	g__nitzschia	s__nitzschia sp.	0.0066249	0	0	0	0	0	0	0	0
OTU_1664	95.3202	0	646.892	k__bacteria	p__actinobacteria	c__actinobacteria	o__actinomycetales	f__micromonosporaceae	g__luedemannella	s__luedemannella flava	0	0	0	0	0	0	0.0119026	0	0
OTU_431	95.3162	0	681.156	k__bacteria	p__firmicutes	c__bacilli	o__lactobacillales	f__lactobacillaceae	g__lactobacillus	s__lactobacillus sp.	0.153319	0	0	0	0	0	0.00297566	0	0
OTU_626	95.3162	0	681.156	k__bacteria	p__proteobacteria	c__betaproteobacteria	o__rhodocyclales	f__rhodocyclaceae	g__methyloversatilis	s__methyloversatilis spp.	0.00851773	0	0	0.00276827	0	0.00379535	0	0	0.0160454
OTU_1783	95.3162	0	681.156	k__bacteria	p__proteobacteria	c__betaproteobacteria	o__hydrogenophilales	f__hydrogenophilaceae	g__thiobacillus	s__thiobacillus spp.	0	0	0	0	0	0	0	0	0
OTU_3791	95.3162	0	681.156	k__bacteria	p__proteobacteria	c__betaproteobacteria	o__rhodocyclales	f__rhodocyclaceae	g__methyloversatilis	s__methyloversatilis spp.	0.0189283	0	0	0	0.0851729	0.00885583	0	0	0.0106969
OTU_1555	95.3086	0	646.892	k__bacteria	p__actinobacteria	c__actinobacteria	o__actinomycetales	f__microbacteriaceae	g__clavibacter	s__clavibacter spp.	0.00283924	0.0241483	0.00563111	0.00498289	0.0118684	0.00126512	0.0208296	0.0188953	0.0106969
OTU_4333	95.3052	0	675.746	k__bacteria	p__verrucomicrobia	c__verrucomicrobiae	o__verrucomicrobiales	f__verrucomicrobiaceae	g__verrucomicrobium	s__verrucomicrobium spp.	0	0.00172488	0	0	0.00209442	0	0	0	0
OTU_23	95.302	0	711.814	k__bacteria	p__proteobacteria	c__gammaproteobacteria	o__methylococcales	f__methylococcaceae	g__methylocaldum	s__methylocaldum spp.	2.55343	0.0103493	1.35991	0.986613	1.47237	0.0240372	1.51163	1.38565	1.7436
OTU_3001	95.2978	5.23034e-142	508.033	k__bacteria	p__bacteroidetes	c__sphingobacteriia	o__sphingobacteriales	f__sphingobacteriaceae	g__sphingobacterium	s__sphingobacterium spp.	0	0	0	0	0.000698139	0	0	0.00629842	0
OTU_705	95.297	0	640.581	k__bacteria	p__cyanobacteria	c__cyanobacteria	o__nostocales	f__nostocaceae	g__aphanizomenon	s__aphanizomenon ovalisporum	0	0	0	0	0	0	0	0	0
OTU_2876	95.297	1.64021e-180	636.072	k__bacteria	p__cyanobacteria	c__cyanobacteria	o__synechococcales	f__synechococcaceae	g__synechococcus	s__synechococcus sp.	0.00378566	0	0	0	0	0	0	0	0
OTU_3948	95.2854	0	641.482	k__bacteria	p__cyanobacteria	c__cyanobacteria	o__chroococcales	f__chroococcales	g__radiocystis	s__radiocystis sp.	0.00378566	0	0	0	0	0	0	0	0
OTU_2167	95.2854	0	637.875	k__bacteria	p__actinobacteria	c__actinobacteria	o__acidimicrobiales	f__acidimicrobiaceae	g__ilumatobacter	s__ilumatobacter spp.	0	0	0	0	0.00698139	0	0	0	0
OTU_1886	95.283	0	661.319	k__bacteria	p__bacteroidetes	c__bacteroidia	o__bacteroidales	f__bacteroidaceae	g__bacteroides	s__bacteroides spp.	0	0	0	0	0.00349069	0	0	0	0
OTU_2755	95.2809	0	691.977	k__bacteria	p__bacteroidetes	c__bacteroidia	o__bacteroidales	f__bacteroidaceae	g__bacteroides	s__bacteroides spp.	0	0	0	0	0.00767953	0	0	0	0
OTU_639	95.2736	0	640.581	k__bacteria	p__actinobacteria	c__actinobacteria	o__acidimicrobiales	f__iamiaceae	g__iamia	s__iamia spp.	0.00283924	0.00344976	0.00422333	0.00110731	0.00558511	0.0202419	0.0238053	0.0377905	0
OTU_777	95.2736	0	640.581	k__bacteria	p__actinobacteria	c__actinobacteria	o__acidimicrobiales	f__iamiaceae	g__iamia	s__iamia spp.	0	0	0.00140778	0.00166096	0.00279256	0.00379535	0.00595132	0	0
OTU_1749	95.2736	0	640.581	k__bacteria	p__cyanobacteria	c__oscillatoriophycideae	o__chroococcales	f__cyanobacteriaceae	g__cyanobacterium	s__cyanobacterium spp.	0	0	0	0.00110731	0.00209442	0.00253024	0	0	0
OTU_1762	95.2736	0	640.581	k__bacteria	p__cyanobacteria	c__oscillatoriophycideae	o__chroococcales	f__cyanobacteriaceae	g__cyanobacterium	s__cyanobacterium spp.	0	0	0	0.00664386	0.00139628	0	0	0.00629842	0.0106969
OTU_4088	95.2736	0	640.581	k__bacteria	p__proteobacteria	c__alphaproteobacteria	o__rhodobacterales	f__rhodobacteraceae	g__amaricoccus	s__amaricoccus spp.	0	0	0	0.00830482	0	0	0	0	0
OTU_4414	95.2736	0	640.581	k__bacteria	p__proteobacteria	c__alphaproteobacteria	o__rhizobiales	f__phyllobacteriaceae	g__aquamicrobium	s__aquamicrobium spp.	0	0	0	0	0	0	0.00892698	0	0
OTU_1017	95.2736	0	639.679	k__bacteria	p__proteobacteria	c__alphaproteobacteria	o__rhizobiales	f__rhizobiaceae	g__rhizobium	s__rhizobium spp.	0	0	0	0	0	0	0	0	0
OTU_1243	95.2736	0	639.679	k__bacteria	p__proteobacteria	c__alphaproteobacteria	o__rhodobacterales	f__rhodobacteraceae	g__amaricoccus	s__amaricoccus spp.	0	0	0	0.0060902	0	0	0	0	0
OTU_2774	95.2736	0	639.679	k__bacteria	p__proteobacteria	c__alphaproteobacteria	o__sphingomonadales	f__sphingomonadaceae	g__sphingomonas	s__sphingomonas sp.	0	0	0	0	0.0104721	0	0	0	0
OTU_2846	95.2736	0	639.679	k__bacteria	p__actinobacteria	c__actinobacteria	o__acidimicrobiales	f__iamiaceae	g__iamia	s__iamia spp.	0.0473207	0.0569211	0.0140778	0.000553655	0.055153	0.0113861	0.0416592	0.0251937	0.0320907
OTU_4311	95.2736	0	639.679	k__bacteria	p__proteobacteria	c__alphaproteobacteria	o__rhodobacterales	f__rhodobacteraceae	g__rhodobacter	s__rhodobacter gluconicum	0	0	0.0154855	0	0	0	0.00297566	0	0
OTU_1326	95.2736	1.61834e-180	636.072	k__bacteria	p__proteobacteria	c__alphaproteobacteria	o__rhodospirillales	f__rhodospirillaceae	g__azospirillum	s__azospirillum thiophilum	0	0	0	0	0.00628325	0	0	0	0
OTU_2304	95.2719	0	673.943	k__bacteria	p__planctomycetes	c__planctomycetia	o__planctomycetales	f__planctomycetaceae	g__rhodopirellula	s__rhodopirellula spp.	0	0	0	0	0	0.00126512	0.163661	0	0.00534845
OTU_4238	95.2719	0	666.729	k__bacteria	p__bacteroidetes	c__sphingobacteriia	o__sphingobacteriales	f__sphingobacteriaceae	g__sphingobacterium	s__sphingobacterium spp.	0	0	0	0	0.000698139	0	0	0	0
OTU_588	95.2607	0	672.139	k__bacteria	p__bacteroidetes	c__flavobacteriia	o__flavobacteriales	f__flavobacteriaceae	g__chryseobacterium	s__chryseobacterium kwangyangense	0	0	0	0	0	0	0	0.00629842	0
OTU_1086	95.2607	0	672.139	k__bacteria	p__proteobacteria	c__betaproteobacteria	o__burkholderiales	f__burkholderiaceae	g__burkholderia	s__burkholderia spp.	0.000946414	0	0	0.000553655	0	0.00126512	0.00892698	0.0125968	0.00534845
OTU_1211	95.2607	0	672.139	k__bacteria	p__proteobacteria	c__betaproteobacteria	o__burkholderiales	f__burkholderiaceae	g__burkholderia	s__burkholderia spp.	0.00283924	0	0	0	0	0	0.00297566	0.00629842	0.00534845
OTU_1730	95.2607	0	672.139	k__bacteria	p__bacteroidetes	c__flavobacteriia	o__flavobacteriales	f__flavobacteriaceae	g__cloacibacterium	s__cloacibacterium normanense	0	0	0	0	0	0	0	0	0
OTU_3623	95.2607	0	672.139	k__bacteria	p__proteobacteria	c__betaproteobacteria	o__burkholderiales	f__burkholderiaceae	g__burkholderia	s__burkholderia spp.	0	0	0	0.00166096	0	0	0	0	0
OTU_3787	95.2607	0	672.139	k__bacteria	p__proteobacteria	c__betaproteobacteria	o__burkholderiales	f__burkholderiaceae	g__burkholderia	s__burkholderia spp.	0	0	0	0.00110731	0	0.00253024	0.00297566	0.0125968	0
OTU_676	95.2607	0	668.533	k__bacteria	p__bacteroidetes	c__flavobacteriia	o__flavobacteriales	f__flavobacteriaceae	g__cloacibacterium	s__cloacibacterium rupense	0	0	0	0	0	0.00379535	0	0	0
OTU_1194	95.25	1.62272e-180	636.072	k__bacteria	p__proteobacteria	c__alphaproteobacteria	o__sphingomonadales	f__sphingomonadaceae	g__sphingomonas	s__sphingomonas sp.	0	0	0	0	0.00488697	0	0	0	0
OTU_1280	95.25	1.62272e-180	636.072	k__bacteria	p__proteobacteria	c__alphaproteobacteria	o__alphaproteobacteria	f__alphaproteobacteria	g__candidatus pelagibacter	s__candidatus pelagibacter sp. nan172	0.000946414	0.00344976	0	0.00498289	0.000698139	0	0	0	0.0160454
OTU_2141	95.2494	0	666.729	k__bacteria	p__planctomycetes	c__planctomycetia	o__planctomycetales	f__planctomycetaceae	g__rhodopirellula	s__rhodopirellula spp.	0.00189283	0	0	0.00166096	0	0	0	0	0.00534845
OTU_4464	95.2267	0	666.729	k__bacteria	p__bacteroidetes	c__sphingobacteriia	o__sphingobacteriales	f__sphingobacteriaceae	g__sphingobacterium	s__sphingobacterium spp.	0	0	0	0	0.00139628	0.00506047	0	0	0
OTU_199	95.1613	0	688.37	k__bacteria	p__bacteroidetes	c__flavobacteriia	o__flavobacteriales	f__flavobacteriaceae	g__chryseobacterium	s__chryseobacterium moechotypicola	0	0	0	0	0	0.00126512	0	0.00629842	0
OTU_3079	95.1542	1.02277e-97	360.157	k__bacteria	p__actinobacteria	c__actinobacteria	o__acidimicrobiales	f__acidimicrobiaceae	g__ilumatobacter	s__ilumatobacter spp.	0	0	0	0	0	0.00126512	0	0	0
OTU_1630	95.11	0	648.696	k__bacteria	p__actinobacteria	c__actinobacteria	o__actinomycetales	f__corynebacteriaceae	g__corynebacterium	s__corynebacterium pseudogenitalium	0	0	0.00140778	0	0.00139628	0.00379535	0.00297566	0	0
OTU_3591	95.1049	0	676.648	k__bacteria	p__proteobacteria	c__gammaproteobacteria	o__pseudomonadales	f__moraxellaceae	g__acinetobacter	s__acinetobacter spp.	0	0	0	0.000553655	0	0	0	0	0
OTU_1254	95.1049	0	673.943	k__bacteria	p__proteobacteria	c__betaproteobacteria	o__rhodocyclales	f__rhodocyclaceae	g__methyloversatilis	s__methyloversatilis spp.	0.00378566	0.00517464	0	0	0.0090758	0.0151814	0	0	0
OTU_2056	95.098	1.64021e-180	636.072	k__bacteria	p__actinobacteria	c__actinobacteria	o__candidatus nanopelagicales	f__candidatus nanopelagicales	g__candidatus planktophila	s__uncultured candidatus planktophila sp.	0	0.00344976	0	0	0	0	0	0	0
OTU_381	95.0935	0	677.55	k__bacteria	p__proteobacteria	c__gammaproteobacteria	o__pseudomonadales	f__moraxellaceae	g__alkanindiges	s__alkanindiges sp.	0	0	0	0	0	0	0	0	0
OTU_2461	95.0935	0	677.55	k__bacteria	p__proteobacteria	c__deltaproteobacteria	o__desulfuromonadales	f__geobacteraceae	g__geobacter	s__geobacter spp.	0	0	0	0	0	0	0	0	0
OTU_248	95.0935	0	670.336	k__bacteria	p__chlamydiae	c__chlamydiia	o__chlamydiales	f__chlamydiaceae	g__chlamydia	s__chlamydia spp.	0.545134	0	0	0.000553655	0.00139628	0.00379535	0.0119026	0.00629842	0
OTU_1098	95.086	0	645.089	k__bacteria	p__actinobacteria	c__actinobacteria	o__acidimicrobiales	f__iamiaceae	g__iamia	s__iamia spp.	0.00189283	0.00172488	0.00140778	0	0.00139628	0	0.0119026	0.0188953	0
OTU_4647	95.086	0	645.089	k__bacteria	p__actinobacteria	c__actinobacteria	o__candidatus nanopelagicales	f__candidatus nanopelagicales	g__candidatus planktophila	s__uncultured candidatus planktophila sp.	0	0.00517464	0	0	0	0	0	0	0
OTU_701	95.082	0	676.648	k__bacteria	p__proteobacteria	c__betaproteobacteria	o__rhodocyclales	f__rhodocyclaceae	g__methyloversatilis	s__methyloversatilis spp.	0.016089	0	0	0	0.00139628	0.0151814	0	0	0
OTU_1369	95.082	0	675.746	k__bacteria	p__proteobacteria	c__betaproteobacteria	o__burkholderiales	f__burkholderiales	g__thiomonas	s__thiomonas spp.	0	0	0	0	0.00488697	0	0	0	0
OTU_1590	95.082	0	675.746	k__bacteria	p__proteobacteria	c__betaproteobacteria	o__burkholderiales	f__comamonadaceae	g__comamonas	s__comamonas denitrificans	0	0	0	0	0	0	0	0	0
OTU_4139	95.082	0	675.746	k__bacteria	p__proteobacteria	c__gammaproteobacteria	o__pasteurellales	f__pasteurellaceae	g__haemophilus	s__haemophilus parainfluenzae	0	0	0.00281555	0	0	0	0	0	0
OTU_4175	95.082	0	675.746	k__bacteria	p__proteobacteria	c__gammaproteobacteria	o__xanthomonadales	f__xanthomonadaceae	g__stenotrophomonas	s__stenotrophomonas maltophilia	0.00283924	0	0	0	0	0	0	0	0
OTU_3827	95.082	0	672.139	k__bacteria	p__cyanobacteria	c__oscillatoriophycideae	o__chroococcales	f__microcystaceae	g__microcystis	s__microcystis spp.	0.0066249	0	0	0	0	0	0	0	0.00534845
OTU_4364	95.082	0	672.139	k__bacteria	p__proteobacteria	c__gammaproteobacteria	o__pseudomonadales	f__pseudomonadaceae	g__cellvibrio	s__cellvibrio spp.	0	0	0	0	0	0	0	0	0
OTU_4100	95.082	2.40577e-134	483.687	k__bacteria	p__proteobacteria	c__alphaproteobacteria	o__rhodobacterales	f__hyphomonadaceae	g__hyphomonas	s__hyphomonas spp.	0	0	0	0	0.00209442	0	0	0	0
OTU_3104	95.0739	1.64021e-180	636.072	k__bacteria	p__cyanobacteria	c__cyanobacteria	o__synechococcales	f__synechococcaceae	g__synechococcus	s__synechococcus sp.	0.00283924	0	0	0	0	0	0	0	0
OTU_3089	95.0739	1.64459e-180	636.072	k__eukaryota	p__eustigmatophyceae	c__eustigmatophyceae	o__eustigmatales	f__monodopsidaceae	g__nannochloropsis	s__nannochloropsis sp.	0	0	0	0	0	0	0	0	0
OTU_922	95.0588	0	673.041	k__bacteria	p__proteobacteria	c__betaproteobacteria	o__rhodocyclales	f__rhodocyclaceae	g__methyloversatilis	s__methyloversatilis spp.	0.0104106	0.00344976	0	0	0.00488697	0.00759071	0	0	0
OTU_3029	95.0588	0	673.041	k__bacteria	p__firmicutes	c__bacilli	o__lactobacillales	f__leuconostocaceae	g__leuconostoc	s__leuconostoc pseudomesenteroides	0.00378566	0	0.0168933	0	0	0	0.00297566	0.00629842	0.0213938
OTU_1026	95.0495	0	639.679	k__bacteria	p__cyanobacteria	c__oscillatoriophycideae	o__chroococcales	f__microcystaceae	g__microcystis	s__microcystis spp.	0.00851773	0	0	0	0	0	0	0	0.00534845
OTU_3569	95.0495	0	639.679	k__bacteria	p__cyanobacteria	c__cyanobacteria	o__pleurocapsales	f__pleurocapsales	g__chroococcidiopsis	s__chroococcidiopsis spp.	0.00189283	0	0	0.0060902	0	0	0	0	0
OTU_2640	95.0495	1.9822e-179	632.465	k__bacteria	p__actinobacteria	c__actinobacteria	o__actinomycetales	f__micrococcaceae	g__arthrobacter	s__arthrobacter spp.	0	0	0	0	0.00767953	0	0	0	0
OTU_2906	95.0495	1.98753e-179	632.465	k__bacteria	p__cyanobacteria	c__cyanobacteria	o__oscillatoriales	f__oscillatoriales	g__halospirulina	s__halospirulina spp.	0	0	0.00703888	0.000553655	0	0	0.0119026	0	0
OTU_4408	95.0355	0	669.434	k__bacteria	p__bacteroidetes	c__bacteroidia	o__bacteroidales	f__bacteroidaceae	g__bacteroides	s__bacteroides sp.	0	0	0	0	0	0.00253024	0	0	0
OTU_4222	95.0355	0	662.221	k__bacteria	p__bacteroidetes	c__sphingobacteriia	o__sphingobacteriales	f__chitinophagaceae	g__chitinophaga	s__chitinophaga spp.	0	0	0.00703888	0	0	0	0	0	0.00534845
OTU_92	95.0339	0	697.387	k__bacteria	p__bacteroidetes	c__flavobacteriia	o__flavobacteriales	f__flavobacteriaceae	g__flavobacterium	s__flavobacterium spp.	0.000946414	0.00517464	0	0.000553655	0	0.00126512	0	0	0
OTU_238	95.0262	1.17473e-169	600.005	k__eukaryota	p__eukaryota	c__chrysophyceae	o__chromulinales	f__chromulinaceae	g__ochromonas	s__ochromonas distigma	0	0.00172488	0	0.000553655	0.00139628	0	0	0	0
OTU_595	95.0249	1.62272e-180	636.072	k__bacteria	p__proteobacteria	c__alphaproteobacteria	o__alphaproteobacteria	f__alphaproteobacteria	g__candidatus pelagibacter	s__candidatus pelagibacter sp. nan172	0	0	0	0.000553655	0.0272274	0.00506047	0.00297566	0.00629842	0
OTU_1247	95.0249	1.62272e-180	636.072	k__bacteria	p__actinobacteria	c__actinobacteria	o__acidimicrobiales	f__iamiaceae	g__iamia	s__iamia spp.	0.00473207	0.00344976	0	0	0.00279256	0.00126512	0.00595132	0.00629842	0
OTU_2418	95.0249	1.62272e-180	636.072	k__bacteria	p__proteobacteria	c__alphaproteobacteria	o__rhodospirillales	f__acetobacteraceae	g__roseomonas	s__roseomonas sp.	0.00378566	0	0	0	0.00698139	0	0	0	0
OTU_2632	95.0237	0	667.631	k__bacteria	p__bacteroidetes	c__sphingobacteriia	o__sphingobacteriales	f__sphingobacteriaceae	g__sphingobacterium	s__sphingobacterium spp.	0	0	0	0	0.000698139	0.00253024	0	0	0.00534845
OTU_2389	95.0237	0	666.729	k__bacteria	p__bacteroidetes	c__sphingobacteriia	o__sphingobacteriales	f__sphingobacteriaceae	g__sphingobacterium	s__sphingobacterium spp.	0	0	0	0	0.000698139	0.00379535	0	0	0.00534845
OTU_3795	95.0237	0	666.729	k__bacteria	p__proteobacteria	c__betaproteobacteria	o__burkholderiales	f__burkholderiaceae	g__burkholderia	s__burkholderia spp.	0	0	0	0	0	0	0.00297566	0	0
OTU_4339	95.0237	0	666.729	k__bacteria	p__proteobacteria	c__betaproteobacteria	o__burkholderiales	f__burkholderiaceae	g__burkholderia	s__burkholderia spp.	0	0	0	0	0	0	0	0	0
OTU_3765	95.0178	5.70948e-123	444.915	k__bacteria	p__firmicutes	c__clostridia	o__thermoanaerobacterales	f__thermoanaerobacteraceae	g__moorella	s__moorella spp.	0	0	0	0.00166096	0	0	0	0	0
OTU_2481	95	1.97687e-179	632.465	k__bacteria	p__proteobacteria	c__alphaproteobacteria	o__alphaproteobacteria	f__alphaproteobacteria	g__candidatus pelagibacter	s__candidatus pelagibacter sp. nan172	0	0.00344976	0	0.00166096	0.00349069	0	0.00297566	0	0
OTU_2570	95	1.97687e-179	632.465	k__bacteria	p__proteobacteria	c__alphaproteobacteria	o__caulobacterales	f__caulobacteraceae	g__brevundimonas	s__brevundimonas sp.	0	0	0	0	0	0	0.00892698	0	0
OTU_3868	95	1.97687e-179	632.465	k__bacteria	p__actinobacteria	c__actinobacteria	o__acidimicrobiales	f__iamiaceae	g__iamia	s__iamia spp.	0	0	0.00281555	0.00166096	0.00209442	0.00126512	0	0	0
OTU_4052	95	1.97687e-179	632.465	k__bacteria	p__proteobacteria	c__alphaproteobacteria	o__rhizobiales	f__hyphomicrobiaceae	g__hyphomicrobium	s__hyphomicrobium hollandicum	0	0	0	0	0	0	0.0119026	0.00629842	0
OTU_3107	94.9881	0	662.221	k__bacteria	p__chlorobi	c__chlorobia	o__chlorobiales	f__chlorobiaceae	g__chlorobium	s__chlorobium spp.	0	0	0.00140778	0	0.00139628	0.00126512	0.00297566	0	0.00534845
OTU_3241	94.9875	6.86277e-179	630.662	k__bacteria	p__firmicutes	c__clostridia	o__clostridiales	f__peptoniphilaceae	g__anaerococcus	s__anaerococcus sp.	0	0	0	0	0	0	0	0	0.00534845
OTU_3368	94.9761	0	659.516	k__bacteria	p__chlorobi	c__chlorobia	o__chlorobiales	f__chlorobiaceae	g__chlorobium	s__chlorobium spp.	0.00283924	0.0172488	0.00563111	0.0293437	0.0153591	0.00379535	0.00595132	0.0188953	0.00534845
OTU_3141	94.964	0	658.614	k__bacteria	p__chlorobi	c__chlorobia	o__chlorobiales	f__chlorobiaceae	g__chlorobium	s__chlorobium limicola	0	0	0	0.00110731	0.000698139	0	0	0	0
OTU_237	94.9275	0	652.302	k__bacteria	p__chloroflexi	c__anaerolineae	o__anaerolineales	f__anaerolineaceae	g__leptolinea	s__leptolinea sp.	0	0	0.00140778	0	0.00139628	0	0.464203	0.0125968	0
OTU_296	94.9153	0	650.499	k__bacteria	p__firmicutes	c__clostridia	o__clostridiales	f__peptostreptococcaceae	g__peptoclostridium	s__clostridium hiranonis	0	0	0.00140778	0	0.000698139	0	0	0	0
OTU_3550	94.8837	0	673.943	k__bacteria	p__proteobacteria	c__betaproteobacteria	o__neisseriales	f__neisseriaceae	g__neisseria	s__neisseria subflava	0	0.00172488	0	0	0	0	0	0	0
OTU_1265	94.8718	0	666.729	k__bacteria	p__proteobacteria	c__betaproteobacteria	o__burkholderiales	f__oxalobacteraceae	g__herminiimonas	s__herminiimonas sp.	0	0	0	0	0	0	0	0	0
OTU_2664	94.8718	0	661.319	k__bacteria	p__proteobacteria	c__betaproteobacteria	o__burkholderiales	f__oxalobacteraceae	g__herbaspirillum	s__herbaspirillum frisingense	0.00378566	0	0	0	0	0	0.00595132	0	0
OTU_364	94.8655	0	643.286	k__bacteria	p__firmicutes	c__clostridia	o__clostridiales	f__eubacteriaceae	g__eubacterium	s__eubacterium sp.	0	0.00172488	0.00140778	0	0	0	0.00297566	0	0
OTU_707	94.8598	0	673.943	k__bacteria	p__actinobacteria	c__actinobacteria	o__candidatus nanopelagicales	f__candidatus nanopelagicales	g__candidatus planktophila	s__uncultured candidatus planktophila sp.	0.00283924	0.0258732	0	0	0	0	0	0.0125968	0
OTU_2054	94.8598	0	673.943	k__bacteria	p__proteobacteria	c__deltaproteobacteria	o__desulfuromonadales	f__geobacteraceae	g__geobacter	s__geobacter spp.	0	0	0	0	0	0	0	0	0
OTU_4356	94.8598	0	666.729	k__bacteria	p__proteobacteria	c__betaproteobacteria	o__burkholderiales	f__burkholderiales	g__thiomonas	s__thiomonas spp.	0	0	0.00140778	0	0.00349069	0	0	0	0
OTU_4018	94.8529	0	641.482	k__bacteria	p__actinobacteria	c__actinobacteria	o__actinomycetales	f__corynebacteriaceae	g__corynebacterium	s__corynebacterium felinum	0	0	0	0	0	0.0189768	0	0	0
OTU_1938	94.8529	0	639.679	k__bacteria	p__actinobacteria	c__actinobacteria	o__actinomycetales	f__microbacteriaceae	g__clavibacter	s__clavibacter spp.	0	0.00689953	0	0	0.00139628	0	0	0	0
OTU_552	94.8478	0	672.139	k__bacteria	p__proteobacteria	c__betaproteobacteria	o__burkholderiales	f__burkholderiaceae	g__limnobacter	s__limnobacter sp.	0.0321781	0.00172488	0	0	0.0111702	0.0227721	0	0	0
OTU_1432	94.8478	0	672.139	k__bacteria	p__proteobacteria	c__betaproteobacteria	o__rhodocyclales	f__rhodocyclaceae	g__rhodocyclus	s__rhodocyclus tenuis	0	0.00172488	0	0	0	0	0.0267809	0	0.0160454
OTU_1612	94.8478	0	672.139	k__bacteria	p__proteobacteria	c__betaproteobacteria	o__rhodocyclales	f__rhodocyclaceae	g__dechloromonas	s__dechloromonas spp.	0.00283924	0	0.00140778	0	0	0.00253024	0	0.0440889	0
OTU_2361	94.8478	0	672.139	k__bacteria	p__proteobacteria	c__betaproteobacteria	o__gallionellales	f__gallionellaceae	g__sideroxydans	s__sideroxydans lithotrophicus	0	0.00862441	0	0	0	0	0	0	0
OTU_2932	94.8478	0	668.533	k__bacteria	p__proteobacteria	c__gammaproteobacteria	o__pseudomonadales	f__pseudomonadaceae	g__cellvibrio	s__cellvibrio spp.	0	0	0	0	0	0	0	0	0
OTU_3978	94.8478	0	668.533	k__bacteria	p__proteobacteria	c__betaproteobacteria	o__rhodocyclales	f__rhodocyclaceae	g__dechloromonas	s__dechloromonas spp.	0.00567848	0.00689953	0.00140778	0.000553655	0.00139628	0.00253024	0	0.00629842	0
OTU_505	94.8478	0	666.729	k__bacteria	p__bacteroidetes	c__sphingobacteriia	o__sphingobacteriales	f__sphingobacteriaceae	g__sphingobacterium	s__sphingobacterium spp.	0	0	0	0	0.0244349	0	0	0	0.0855752
OTU_798	94.8403	0	641.482	k__bacteria	p__actinobacteria	c__actinobacteria	o__actinomycetales	f__microbacteriaceae	g__clavibacter	s__clavibacter spp.	0.00189283	0	0.00422333	0.00276827	0.00488697	0	0.00297566	0	0
OTU_1861	94.8403	0	641.482	k__bacteria	p__actinobacteria	c__actinobacteria	o__actinomycetales	f__microbacteriaceae	g__clavibacter	s__clavibacter spp.	0.000946414	0.00517464	0.00140778	0.00332193	0.00279256	0.00126512	0.0416592	0	0.00534845
OTU_1049	94.8403	0	639.679	k__bacteria	p__actinobacteria	c__actinobacteria	o__acidimicrobiales	f__iamiaceae	g__iamia	s__iamia spp.	0	0.00172488	0	0	0.00977394	0.00126512	0.00595132	0.0188953	0
OTU_1624	94.8403	0	639.679	k__bacteria	p__actinobacteria	c__actinobacteria	o__actinomycetales	f__streptomycetaceae	g__streptomyces	s__streptomyces glaucescens	0	0.0155239	0	0	0	0	0.00297566	0.00629842	0.00534845
OTU_4159	94.8403	0	639.679	k__bacteria	p__actinobacteria	c__actinobacteria	o__actinomycetales	f__propionibacteriaceae	g__propionibacterium	s__propionibacterium sp.	0	0	0	0	0.000698139	0.00885583	0	0	0
OTU_3602	94.8276	0	638.777	k__bacteria	p__actinobacteria	c__actinobacteria	o__actinomycetales	f__nocardiaceae	g__rhodococcus	s__rhodococcus spp.	0	0	0	0	0	0	0	0.0188953	0
OTU_1496	94.8276	8.4965e-178	627.055	k__eukaryota	p__eustigmatophyceae	c__eustigmatophyceae	o__eustigmatales	f__monodopsidaceae	g__nannochloropsis	s__nannochloropsis sp.	0.0066249	0	0.00140778	0	0	0	0	0	0
OTU_1348	94.8235	0	668.533	k__bacteria	p__proteobacteria	c__betaproteobacteria	o__burkholderiales	f__burkholderiaceae	g__limnobacter	s__limnobacter spp.	0	0.00172488	0	0	0.00279256	0	0.00297566	0	0
OTU_4503	94.8235	0	661.319	k__bacteria	p__verrucomicrobia	c__opitutae	o__opitutales	f__opitutaceae	g__opitutus	s__opitutus spp.	0	0	0	0	0	0	0	0	0
OTU_2136	94.8148	0	637.875	k__bacteria	p__actinobacteria	c__actinobacteria	o__actinomycetales	f__microbacteriaceae	g__clavibacter	s__clavibacter spp.	0	0.0155239	0	0	0.000698139	0	0	0	0
OTU_2739	94.8148	1.64459e-180	636.072	k__eukaryota	p__eustigmatophyceae	c__eustigmatophyceae	o__eustigmatales	f__monodopsidaceae	g__nannochloropsis	s__nannochloropsis sp.	0.00567848	0	0.00140778	0	0	0	0	0	0
OTU_4399	94.8113	0	666.729	k__bacteria	p__planctomycetes	c__planctomycetia	o__planctomycetales	f__planctomycetaceae	g__rhodopirellula	s__rhodopirellula spp.	0.000946414	0	0	0.00221462	0	0	0	0	0
OTU_1361	94.7991	0	664.926	k__bacteria	p__planctomycetes	c__planctomycetia	o__planctomycetales	f__planctomycetaceae	g__rhodopirellula	s__rhodopirellula spp.	0.00567848	0	0.00140778	0.0060902	0	0.00126512	0	0	0
OTU_3285	94.7891	2.93394e-177	625.252	k__bacteria	p__proteobacteria	c__alphaproteobacteria	o__rhodospirillales	f__acetobacteraceae	g__roseomonas	s__roseomonas sp.	0	0	0.00985444	0	0	0	0	0	0.0160454
OTU_571	94.7867	0	663.123	k__bacteria	p__bacteroidetes	c__flavobacteriia	o__flavobacteriales	f__flavobacteriaceae	g__bergeyella	s__bergeyella zoohelcum	0	0	0	0	0	0	0	0	0
OTU_1334	94.7867	0	663.123	k__bacteria	p__bacteroidetes	c__sphingobacteriia	o__sphingobacteriales	f__sphingobacteriaceae	g__sphingobacterium	s__sphingobacterium spp.	0	0	0	0	0.000698139	0.00885583	0	0	0
OTU_4048	94.7867	0	663.123	k__bacteria	p__proteobacteria	c__betaproteobacteria	o__burkholderiales	f__burkholderiaceae	g__burkholderia	s__burkholderia spp.	0	0	0	0.00166096	0	0	0	0	0
OTU_4149	94.7867	0	659.516	k__bacteria	p__bacteroidetes	c__bacteroidia	o__bacteroidales	f__bacteroidaceae	g__bacteroides	s__bacteroides spp.	0	0	0	0	0.00628325	0	0	0	0
OTU_791	94.7761	6.89996e-179	631.564	k__bacteria	p__actinobacteria	c__actinobacteria	o__acidimicrobiales	f__iamiaceae	g__iamia	s__iamia spp.	0.00283924	0	0.00985444	0.00553655	0.00977394	0.00126512	0.0238053	0.00629842	0
OTU_2208	94.7761	6.89996e-179	630.662	k__bacteria	p__proteobacteria	c__alphaproteobacteria	o__sphingomonadales	f__sphingomonadaceae	g__novosphingobium	s__novosphingobium spp.	0	0	0	0	0.00628325	0	0	0	0
OTU_2839	94.7761	6.89996e-179	630.662	k__bacteria	p__proteobacteria	c__alphaproteobacteria	o__rhodospirillales	f__acetobacteraceae	g__roseomonas	s__roseomonas sp.	0	0	0.00844666	0	0	0	0	0	0.0374392
OTU_4574	94.7761	6.89996e-179	630.662	k__bacteria	p__proteobacteria	c__alphaproteobacteria	o__caulobacterales	f__caulobacteraceae	g__brevundimonas	s__brevundimonas sp.	0	0	0	0	0	0	0	0	0
OTU_400	94.7761	6.93716e-179	630.662	k__eukaryota	p__euglenida	c__euglenida	o__euglenales	f__euglenaceae	g__euglena	s__euglena cantabrica	0.183604	0.00172488	0.00140778	0.000553655	0.000698139	0	0.00297566	0.00629842	0.00534845
OTU_164	94.7727	0	690.173	k__bacteria	p__proteobacteria	c__deltaproteobacteria	o__myxococcales	f__sandaracinaceae	g__sandaracinus	s__sandaracinus amylolyticus	0.000946414	0	0.00281555	0.00110731	0.686969	0.00379535	0	0	0.00534845
OTU_407	94.7727	0	690.173	k__bacteria	p__proteobacteria	c__betaproteobacteria	o__rhodocyclales	f__rhodocyclaceae	g__azoarcus	s__azoarcus sp.	0	0.00172488	0	0	0.000698139	0.00253024	0.574302	0	0.00534845
OTU_2104	94.7619	0	659.516	k__bacteria	p__planctomycetes	c__planctomycetia	o__planctomycetales	f__planctomycetaceae	g__planctomyces	s__planctomyces spp.	0	0	0	0	0.00418883	0	0	0	0
OTU_3646	94.7619	0	656.811	k__bacteria	p__planctomycetes	c__planctomycetia	o__planctomycetales	f__planctomycetaceae	g__rhodopirellula	s__rhodopirellula spp.	0	0	0	0	0	0.00126512	0	0.00629842	0
OTU_709	94.75	8.40588e-178	627.957	k__bacteria	p__proteobacteria	c__alphaproteobacteria	o__alphaproteobacteria	f__alphaproteobacteria	g__candidatus pelagibacter	s__candidatus pelagibacter sp. nan172	0.00189283	0.00862441	0.00140778	0.00110731	0.00349069	0.00506047	0.0208296	0	0.00534845
OTU_3864	94.75	8.40588e-178	627.957	k__bacteria	p__proteobacteria	c__alphaproteobacteria	o__alphaproteobacteria	f__alphaproteobacteria	g__candidatus pelagibacter	s__candidatus pelagibacter sp. nan172	0	0.00344976	0.00140778	0	0	0	0	0	0
OTU_3229	94.75	8.45119e-178	627.055	k__bacteria	p__cyanobacteria	c__cyanobacteria	o__synechococcales	f__synechococcaceae	g__synechococcus	s__synechococcus spp.	0	0	0.00422333	0	0	0	0	0	0
OTU_3541	94.75	1.02129e-176	624.35	k__bacteria	p__proteobacteria	c__alphaproteobacteria	o__alphaproteobacteria	f__alphaproteobacteria	g__candidatus pelagibacter	s__candidatus pelagibacter sp. nan172	0	0.00517464	0	0.000553655	0	0	0	0	0
OTU_1959	94.7494	0	657.713	k__bacteria	p__chlorobi	c__chlorobia	o__chlorobiales	f__chlorobiaceae	g__chlorobium	s__chlorobium limicola	0	0	0	0	0.00279256	0	0	0	0.0106969
OTU_3403	94.7494	0	657.713	k__bacteria	p__chlorobi	c__chlorobia	o__chlorobiales	f__chlorobiaceae	g__chlorobium	s__chlorobium spp.	0	0	0	0	0.00139628	0.00126512	0	0	0
OTU_3008	94.7368	3.56464e-176	621.645	k__bacteria	p__actinobacteria	c__actinobacteria	o__acidimicrobiales	f__iamiaceae	g__iamia	s__iamia spp.	0	0	0	0	0	0	0	0	0
OTU_1747	94.7242	0	655.007	k__bacteria	p__actinobacteria	c__actinobacteria	o__actinomycetales	f__propionibacteriaceae	g__propionibacterium	s__propionibacterium acnes	0	0	0	0	0	0	0.00297566	0	0
OTU_2922	94.7214	3.82879e-150	535.083	k__bacteria	p__proteobacteria	c__gammaproteobacteria	o__methylococcales	f__methylococcaceae	g__methylocaldum	s__methylocaldum spp.	0.000946414	0	0	0	0.00139628	0	0.00297566	0	0.00534845
OTU_1619	94.6835	4.29567e-175	618.038	k__bacteria	p__bacteroidetes	c__sphingobacteriia	o__sphingobacteriales	f__sphingobacteriaceae	g__sphingobacterium	s__sphingobacterium spp.	0	0	0	0	0.00209442	0.0101209	0	0	0.0160454
OTU_1012	94.6701	1.48705e-174	616.235	k__bacteria	p__actinobacteria	c__actinobacteria	o__actinomycetales	f__micromonosporaceae	g__micromonospora	s__micromonospora narathiwatensis	0	0.00172488	0	0.000553655	0	0.00379535	0	0	0
OTU_288	94.6636	0	670.336	k__bacteria	p__actinobacteria	c__actinobacteria	o__solirubrobacterales	f__solirubrobacteraceae	g__solirubrobacter	s__solirubrobacter spp.	0.000946414	0	0.00140778	0.000553655	0.351862	0	0.00297566	0	0
OTU_4458	94.6588	5.86204e-148	527.87	k__bacteria	p__proteobacteria	c__gammaproteobacteria	o__methylococcales	f__methylococcaceae	g__methylocaldum	s__methylocaldum spp.	0	0	0	0	0.00139628	0	0	0	0
OTU_2197	94.6262	0	668.533	k__bacteria	p__proteobacteria	c__deltaproteobacteria	o__desulfobacterales	f__desulfobacteraceae	g__desulfobacula	s__desulfobacula spp.	0	0.00517464	0	0	0	0	0	0	0
OTU_537	94.6262	0	665.828	k__bacteria	p__proteobacteria	c__gammaproteobacteria	o__methylococcales	f__methylothermaceae	g__methylothermus	s__methylothermus spp.	0	0	0	0.032112	0	0	0	0	0
OTU_538	94.6262	0	662.221	k__bacteria	p__proteobacteria	c__betaproteobacteria	o__neisseriales	f__neisseriaceae	g__neisseria	s__neisseria perflava	0	0.0103493	0.01267	0	0.000698139	0	0	0.0125968	0
OTU_160	94.6262	0	657.713	k__eukaryota	p__eustigmatophyceae	c__eustigmatophyceae	o__eustigmatales	f__monodopsidaceae	g__nannochloropsis	s__nannochloropsis sp.	0	0.00344976	0.00281555	0	0.00139628	0.00126512	0	0	0
OTU_742	94.6136	0	667.631	k__bacteria	p__proteobacteria	c__betaproteobacteria	o__rhodocyclales	f__rhodocyclaceae	g__methyloversatilis	s__methyloversatilis spp.	0.00189283	0.00517464	0	0	0.000698139	0.00253024	0	0	0
OTU_416	94.6136	0	666.729	k__bacteria	p__firmicutes	c__negativicutes	o__selenomonadales	f__veillonellaceae	g__veillonella	s__veillonella montpellierensis	0	0.00172488	0	0	0.00139628	0.169526	0	0.283429	0
OTU_1168	94.6136	0	666.729	k__bacteria	p__proteobacteria	c__gammaproteobacteria	o__xanthomonadales	f__xanthomonadaceae	g__xanthomonas	s__xanthomonas spp.	0	0	0	0	0	0	0	0	0
OTU_1879	94.6136	0	666.729	k__bacteria	p__proteobacteria	c__betaproteobacteria	o__burkholderiales	f__burkholderiales	g__thiomonas	s__thiomonas spp.	0	0	0.00140778	0	0	0	0	0	0
OTU_2299	94.6136	0	666.729	k__bacteria	p__proteobacteria	c__betaproteobacteria	o__burkholderiales	f__oxalobacteraceae	g__herbaspirillum	s__herbaspirillum spp.	0	0	0	0	0	0	0	0	0
OTU_2561	94.6136	0	666.729	k__bacteria	p__proteobacteria	c__betaproteobacteria	o__rhodocyclales	f__rhodocyclaceae	g__rhodocyclus	s__rhodocyclus tenuis	0.00283924	0.00172488	0.00140778	0.00276827	0.000698139	0.00253024	0	0	0
OTU_2899	94.6136	0	666.729	k__bacteria	p__proteobacteria	c__betaproteobacteria	o__burkholderiales	f__burkholderiaceae	g__burkholderia	s__burkholderia spp.	0.00189283	0	0	0	0	0.00126512	0	0	0
OTU_1926	94.6078	7.01155e-179	630.662	k__bacteria	p__actinobacteria	c__actinobacteria	o__actinomycetales	f__corynebacteriaceae	g__corynebacterium	s__corynebacterium spp.	0	0	0	0	0	0	0	0	0
OTU_446	94.6009	0	665.828	k__bacteria	p__proteobacteria	c__deltaproteobacteria	o__myxococcales	f__nannocystaceae	g__nannocystis	s__nannocystis spp.	0	0	0	0	0.000698139	0.175851	0	0	0
OTU_977	94.5946	1.64459e-180	636.072	k__bacteria	p__actinobacteria	c__actinobacteria	o__candidatus nanopelagicales	f__candidatus nanopelagicales	g__candidatus planktophila	s__uncultured candidatus planktophila sp.	0	0.0120742	0	0	0	0.00126512	0	0.0125968	0
OTU_1840	94.5946	1.64459e-180	636.072	k__bacteria	p__actinobacteria	c__actinobacteria	o__actinomycetales	f__microbacteriaceae	g__clavibacter	s__clavibacter spp.	0	0	0	0.00221462	0.00139628	0	0	0	0
OTU_2241	94.5946	1.64459e-180	636.072	k__bacteria	p__actinobacteria	c__actinobacteria	o__actinomycetales	f__microbacteriaceae	g__clavibacter	s__clavibacter spp.	0.000946414	0.00689953	0.00422333	0.00442924	0.00209442	0	0.0119026	0	0
OTU_3355	94.5946	1.64459e-180	636.072	k__bacteria	p__actinobacteria	c__actinobacteria	o__actinomycetales	f__microbacteriaceae	g__clavibacter	s__clavibacter spp.	0	0.00862441	0	0.00221462	0	0	0.00297566	0	0
OTU_2663	94.5882	0	664.024	k__bacteria	p__proteobacteria	c__gammaproteobacteria	o__pseudomonadales	f__pseudomonadaceae	g__pseudomonas	s__pseudomonas sp.	0	0	0	0	0	0	0	0	0
OTU_3568	94.5813	6.95576e-179	630.662	k__bacteria	p__cyanobacteria	c__oscillatoriophycideae	o__chroococcales	f__microcystaceae	g__microcystis	s__microcystis spp.	0.00283924	0	0	0	0	0	0	0	0
OTU_2225	94.5679	2.00351e-179	632.465	k__bacteria	p__actinobacteria	c__actinobacteria	o__actinomycetales	f__microbacteriaceae	g__clavibacter	s__clavibacter spp.	0.000946414	0.00344976	0	0.00110731	0.00209442	0	0	0	0
OTU_1867	94.5679	2.42131e-178	628.859	k__bacteria	p__cyanobacteria	c__cyanobacteria	o__chroococcales	f__chroococcales	g__radiocystis	s__radiocystis sp.	0.0151426	0	0	0	0	0	0	0	0
OTU_4082	94.5626	0	660.418	k__bacteria	p__bacteroidetes	c__bacteroidia	o__bacteroidales	f__bacteroidaceae	g__bacteroides	s__bacteroides sp.	0	0	0	0	0	0.00379535	0	0	0
OTU_529	94.5545	1.02957e-176	623.449	k__bacteria	p__cyanobacteria	c__cyanobacteria	o__oscillatoriales	f__oscillatoriales	g__halospirulina	s__halospirulina spp.	0.00378566	0.0120742	0.00703888	0.0105194	0.00558511	0.00759071	0.00892698	0.0818794	0.0106969
OTU_468	94.5498	0	658.614	k__bacteria	p__proteobacteria	c__betaproteobacteria	o__burkholderiales	f__burkholderiaceae	g__burkholderia	s__burkholderia spp.	0.00473207	0.00172488	0	0.00664386	0.000698139	0.0177117	0.0148783	0.0440889	0.0267423
OTU_1152	94.5498	0	657.713	k__bacteria	p__proteobacteria	c__betaproteobacteria	o__burkholderiales	f__burkholderiaceae	g__burkholderia	s__burkholderia spp.	0.000946414	0	0	0	0	0	0	0	0.00534845
OTU_1140	94.5498	0	654.106	k__bacteria	p__proteobacteria	c__betaproteobacteria	o__burkholderiales	f__burkholderiaceae	g__burkholderia	s__burkholderia spp.	0.000946414	0	0	0.00110731	0	0.00506047	0.00595132	0.0188953	0.0160454
OTU_1037	94.5455	0	700.993	k__bacteria	p__chlorobi	c__chlorobia	o__chlorobiales	f__chlorobiaceae	g__chlorobium	s__chlorobium spp.	0	0.00172488	0	0.00110731	0.00349069	0	0	0.00629842	0.00534845
OTU_3043	94.5409	8.47385e-178	627.055	k__bacteria	p__actinobacteria	c__actinobacteria	o__actinomycetales	f__microbacteriaceae	g__clavibacter	s__clavibacter spp.	0	0	0	0.00166096	0	0	0.00297566	0	0
OTU_843	94.5409	2.94185e-177	625.252	k__bacteria	p__actinobacteria	c__actinobacteria	o__acidimicrobiales	f__iamiaceae	g__iamia	s__iamia spp.	0	0.00172488	0.00140778	0.00166096	0.00279256	0.00126512	0.00297566	0	0
OTU_4471	94.5409	3.57427e-176	621.645	k__bacteria	p__proteobacteria	c__alphaproteobacteria	o__sphingomonadales	f__sphingomonadaceae	g__novosphingobium	s__novosphingobium spp.	0	0	0	0	0.00349069	0	0	0	0
OTU_123	94.533	0	684.763	k__bacteria	p__acidobacteria	c__holophagae	o__holophagales	f__holophagaceae	g__holophaga	s__holophaga spp.	0.830005	0.00172488	0.00281555	0.00166096	0.00209442	0.00632559	0.0148783	0.00629842	0.0160454
OTU_3878	94.5274	8.40588e-178	627.957	k__bacteria	p__firmicutes	c__clostridia	o__clostridiales	f__lachnospiraceae	g__sporobacterium	s__sporobacterium sp.	0	0	0	0	0.00139628	0	0	0	0
OTU_1421	94.5274	8.42853e-178	627.055	k__bacteria	p__chloroflexi	c__anaerolineae	o__anaerolineales	f__anaerolineaceae	g__anaerolinea	s__anaerolinea spp.	0.0151426	0	0	0	0	0	0	0	0
OTU_4371	94.5274	8.42853e-178	627.055	k__bacteria	p__chloroflexi	c__anaerolineae	o__anaerolineales	f__anaerolineaceae	g__longilinea	s__longilinea spp.	0	0.00172488	0	0	0	0	0	0	0
OTU_4347	94.5238	0	654.106	k__bacteria	p__proteobacteria	c__betaproteobacteria	o__burkholderiales	f__burkholderiaceae	g__burkholderia	s__burkholderia spp.	0.00189283	0	0	0.00221462	0	0.00253024	0	0.0125968	0
OTU_4190	94.5137	2.93394e-177	625.252	k__bacteria	p__proteobacteria	c__alphaproteobacteria	o__sphingomonadales	f__sphingomonadaceae	g__sphingomonas	s__sphingomonas spp.	0	0	0	0	0	0	0	0	0
OTU_3894	94.5107	0	653.204	k__bacteria	p__chlorobi	c__chlorobia	o__chlorobiales	f__chlorobiaceae	g__chlorobium	s__chlorobium limicola	0	0	0	0	0.000698139	0	0	0	0
OTU_2324	94.5107	0	652.302	k__bacteria	p__chlorobi	c__chlorobia	o__chlorobiales	f__chlorobiaceae	g__chlorobium	s__chlorobium limicola	0.000946414	0	0	0.000553655	0.000698139	0.00126512	0.00297566	0	0
OTU_2675	94.5	1.02405e-176	623.449	k__bacteria	p__proteobacteria	c__alphaproteobacteria	o__alphaproteobacteria	f__alphaproteobacteria	g__candidatus pelagibacter	s__candidatus pelagibacter sp. nan172	0	0.00517464	0	0	0	0	0	0	0
OTU_3091	94.5	1.02405e-176	623.449	k__bacteria	p__proteobacteria	c__alphaproteobacteria	o__alphaproteobacteria	f__alphaproteobacteria	g__candidatus pelagibacter	s__candidatus pelagibacter sp. nan172	0	0	0	0	0	0	0	0	0
OTU_3282	94.5	1.02405e-176	623.449	k__bacteria	p__actinobacteria	c__actinobacteria	o__acidimicrobiales	f__iamiaceae	g__iamia	s__iamia spp.	0.000946414	0	0	0	0	0	0.00297566	0	0
OTU_3082	94.5	1.24754e-175	619.842	k__bacteria	p__chloroflexi	c__dehalococcoidia	o__dehalococcoidia	f__dehalococcoidia	g__dehalogenimonas	s__dehalogenimonas spp.	0	0.00172488	0	0.00719751	0	0	0.00892698	0.00629842	0
OTU_3589	94.4862	3.62244e-176	621.645	k__bacteria	p__actinobacteria	c__actinobacteria	o__actinomycetales	f__corynebacteriaceae	g__corynebacterium	s__corynebacterium spp.	0	0	0	0	0	0	0	0	0
OTU_548	94.4844	0	649.597	k__bacteria	p__chlorobi	c__chlorobia	o__chlorobiales	f__chlorobiaceae	g__chlorobium	s__chlorobium spp.	0	0.00172488	0.00563111	0.00387558	0.00628325	0.00379535	0.00892698	0	0
OTU_1451	94.4724	1.23409e-175	619.842	k__bacteria	p__cyanobacteria	c__cyanobacteria	o__synechococcales	f__synechococcaceae	g__synechococcus	s__synechococcus sp.	0.000946414	0	0	0	0	0	0	0	0
OTU_420	94.4444	0	645.089	k__bacteria	p__actinobacteria	c__actinobacteria	o__actinomycetales	f__microbacteriaceae	g__clavibacter	s__clavibacter spp.	0.00189283	0.0241483	0.0112622	0.000553655	0.00279256	0.00126512	0.0119026	0.0125968	0.00534845
OTU_993	94.4444	1.52391e-174	616.235	k__bacteria	p__chloroflexi	c__dehalococcoidia	o__dehalococcoidia	f__dehalococcoidia	g__dehalogenimonas	s__dehalogenimonas spp.	0	0	0	0.00442924	0	0	0.00892698	0	0
OTU_1961	94.4321	0	697.387	k__bacteria	p__proteobacteria	c__deltaproteobacteria	o__desulfuromonadales	f__geobacteraceae	g__geobacter	s__geobacter spp.	0	0	0	0	0	0	0	0	0
OTU_3611	94.4262	1.25253e-131	474.671	k__bacteria	p__proteobacteria	c__alphaproteobacteria	o__alphaproteobacteria	f__alphaproteobacteria	g__candidatus pelagibacter	s__candidatus pelagibacter sp. nan172	0	0.00172488	0	0	0	0	0	0	0
OTU_3832	94.4186	0	663.123	k__bacteria	p__proteobacteria	c__deltaproteobacteria	o__desulfobacterales	f__desulfobacteraceae	g__desulfobacula	s__desulfobacula spp.	0	0.00344976	0	0	0	0	0	0	0
OTU_558	94.3946	0	692.878	k__bacteria	p__firmicutes	c__bacilli	o__bacillales	f__paenibacillaceae	g__paenibacillus	s__paenibacillus sp.	0	0	0	0	0	0	0	0	0
OTU_1685	94.3925	0	664.926	k__bacteria	p__proteobacteria	c__deltaproteobacteria	o__desulfobacterales	f__desulfobacteraceae	g__desulfobacula	s__desulfobacula spp.	0	0.0103493	0	0	0	0	0	0	0
OTU_894	94.3794	0	663.123	k__bacteria	p__proteobacteria	c__gammaproteobacteria	o__pseudomonadales	f__pseudomonadaceae	g__pseudomonas	s__pseudomonas sp.	0	0	0	0	0	0	0	0	0
OTU_1319	94.3794	0	663.123	k__bacteria	p__proteobacteria	c__betaproteobacteria	o__rhodocyclales	f__rhodocyclaceae	g__methyloversatilis	s__methyloversatilis spp.	0.00567848	0	0	0	0.00698139	0.00632559	0	0	0
OTU_1321	94.3794	0	663.123	k__bacteria	p__proteobacteria	c__betaproteobacteria	o__hydrogenophilales	f__hydrogenophilaceae	g__thiobacillus	s__thiobacillus spp.	0	0	0.00703888	0	0.000698139	0	0	0	0
OTU_1635	94.3794	0	663.123	k__bacteria	p__proteobacteria	c__betaproteobacteria	o__neisseriales	f__neisseriaceae	g__neisseria	s__neisseria perflava	0	0	0	0	0	0	0	0	0
OTU_1876	94.3794	0	663.123	k__bacteria	p__proteobacteria	c__betaproteobacteria	o__rhodocyclales	f__rhodocyclaceae	g__methyloversatilis	s__methyloversatilis spp.	0	0	0	0	0.00139628	0	0	0	0
OTU_2327	94.3794	0	663.123	k__bacteria	p__proteobacteria	c__betaproteobacteria	o__burkholderiales	f__burkholderiales	g__thiomonas	s__thiomonas spp.	0	0	0	0	0.00279256	0	0	0	0
OTU_3125	94.3794	0	663.123	k__bacteria	p__proteobacteria	c__betaproteobacteria	o__rhodocyclales	f__rhodocyclaceae	g__rhodocyclus	s__rhodocyclus tenuis	0.00946414	0.0189737	0.00844666	0.0116267	0.0111702	0.0101209	0.00595132	0.00629842	0.0160454
OTU_4512	94.3794	0	663.123	k__bacteria	p__proteobacteria	c__betaproteobacteria	o__burkholderiales	f__comamonadaceae	g__hydrogenophaga	s__hydrogenophaga spp.	0	0.00172488	0	0.000553655	0	0	0	0	0
OTU_2498	94.3765	6.91856e-179	630.662	k__bacteria	p__actinobacteria	c__actinobacteria	o__actinomycetales	f__nocardioidaceae	g__nocardioides	s__nocardioides spp.	0	0	0	0	0	0	0	0	0
OTU_289	94.3567	0	684.763	k__bacteria	p__bacteroidetes	c__bacteroidia	o__bacteroidales	f__bacteroidaceae	g__bacteroides	s__bacteroides spp.	0	0	0.00140778	0	0.00209442	0.00379535	0.666548	0.00629842	0.454618
OTU_2801	94.3489	2.00351e-179	632.465	k__bacteria	p__actinobacteria	c__actinobacteria	o__actinomycetales	f__microbacteriaceae	g__clavibacter	s__clavibacter spp.	0.000946414	0.00517464	0.00281555	0.00442924	0.00209442	0	0.00297566	0.0125968	0
OTU_2370	94.3489	1.02129e-176	623.449	k__eukaryota	p__eustigmatophyceae	c__eustigmatophyceae	o__eustigmatales	f__monodopsidaceae	g__nannochloropsis	s__nannochloropsis sp.	0	0	0	0	0	0	0	0	0
OTU_1438	94.3489	1.26436e-175	619.842	k__bacteria	p__cyanobacteria	c__cyanobacteria	o__synechococcales	f__synechococcaceae	g__synechococcus	s__synechococcus sp.	0	0	0	0	0	0	0	0	0
OTU_613	94.3396	0	657.713	k__bacteria	p__planctomycetes	c__planctomycetia	o__planctomycetales	f__planctomycetaceae	g__candidatus anammoximicrobium	s__candidatus anammoximicrobium moscowii	0	0	0	0	0	0	0	0	0
OTU_21	94.3396	0	650.499	k__bacteria	p__actinobacteria	c__actinobacteria	o__acidimicrobiales	f__acidimicrobiaceae	g__ilumatobacter	s__ilumatobacter spp.	0.978592	1.08323	0.40544	0.00442924	0.948771	0.331461	0.806404	0.207848	0.711344
OTU_2490	94.3333	6.48827e-129	464.752	k__bacteria	p__proteobacteria	c__alphaproteobacteria	o__alphaproteobacteria	f__alphaproteobacteria	g__candidatus pelagibacter	s__candidatus pelagibacter sp. nan172	0	0	0	0.00110731	0	0	0	0	0
OTU_1435	94.3262	0	655.909	k__bacteria	p__bacteroidetes	c__bacteroidia	o__bacteroidales	f__bacteroidaceae	g__bacteroides	s__bacteroides sp.	0	0	0	0	0	0.00632559	0	0	0
OTU_1774	94.3262	0	648.696	k__bacteria	p__bacteroidetes	c__bacteroidia	o__bacteroidales	f__bacteroidaceae	g__bacteroides	s__bacteroides spp.	0	0	0	0	0.00418883	0	0	0	0
OTU_1964	94.321	2.95766e-177	625.252	k__bacteria	p__actinobacteria	c__actinobacteria	o__actinomycetales	f__microbacteriaceae	g__clavibacter	s__clavibacter spp.	0	0	0	0.00110731	0	0	0.00892698	0	0
OTU_4148	94.3128	0	654.106	k__bacteria	p__bacteroidetes	c__sphingobacteriia	o__sphingobacteriales	f__sphingobacteriaceae	g__sphingobacterium	s__sphingobacterium spp.	0	0	0	0	0.00209442	0	0	0	0
OTU_2258	94.3069	2.94976e-177	625.252	k__bacteria	p__cyanobacteria	c__oscillatoriophycideae	o__chroococcales	f__cyanobacteriaceae	g__cyanobacterium	s__cyanobacterium spp.	0	0	0	0.00332193	0	0	0	0	0
OTU_796	94.3069	1.02681e-176	624.35	k__bacteria	p__actinobacteria	c__actinobacteria	o__actinomycetales	f__dietziaceae	g__dietzia	s__dietzia spp.	0	0	0	0	0	0.0227721	0	0	0
OTU_1401	94.2993	0	652.302	k__bacteria	p__proteobacteria	c__alphaproteobacteria	o__rhodospirillales	f__acetobacteraceae	g__roseomonas	s__roseomonas vinaceus	0.00283924	0	0	0.000553655	0.0146609	0	0	0	0
OTU_4376	94.2928	1.02681e-176	624.35	k__bacteria	p__chloroflexi	c__anaerolineae	o__anaerolineales	f__anaerolineaceae	g__longilinea	s__longilinea spp.	0	0	0	0	0	0.00632559	0	0	0
OTU_4608	94.2928	1.02681e-176	623.449	k__bacteria	p__actinobacteria	c__actinobacteria	o__acidimicrobiales	f__acidimicrobiaceae	g__ilumatobacter	s__ilumatobacter spp.	0	0	0	0	0.00349069	0	0	0	0
OTU_2635	94.2928	1.03233e-176	624.35	k__bacteria	p__cyanobacteria	c__cyanobacteria	o__chroococcales	f__chroococcales	g__radiocystis	s__radiocystis sp.	0.00378566	0	0	0	0	0	0	0	0
OTU_611	94.2857	5.76823e-05	51.7806	k__fungi	p__ascomycota	c__lecanoromycetes	o__lecanorales	f__parmeliaceae	g__parmeliopsis	s__parmeliopsis ambigua	0	0	0	0	0.0090758	0.00126512	0.00892698	0	0.0481361
OTU_3872	94.2786	3.57427e-176	622.547	k__bacteria	p__actinobacteria	c__actinobacteria	o__acidimicrobiales	f__iamiaceae	g__iamia	s__iamia spp.	0.000946414	0	0.00281555	0	0	0	0	0	0
OTU_1503	94.2786	3.57427e-176	621.645	k__bacteria	p__actinobacteria	c__actinobacteria	o__acidimicrobiales	f__iamiaceae	g__iamia	s__iamia spp.	0	0	0.00703888	0.000553655	0.000698139	0	0.00892698	0	0
OTU_2313	94.2786	3.57427e-176	621.645	k__bacteria	p__proteobacteria	c__alphaproteobacteria	o__alphaproteobacteria	f__alphaproteobacteria	g__candidatus pelagibacter	s__candidatus pelagibacter sp. nan172	0.000946414	0	0	0.00166096	0	0.00379535	0.0297566	0	0
OTU_3520	94.2786	3.57427e-176	621.645	k__bacteria	p__proteobacteria	c__alphaproteobacteria	o__rhodospirillales	f__acetobacteraceae	g__roseomonas	s__roseomonas sp.	0.000946414	0	0	0	0.00418883	0	0	0	0
OTU_3805	94.2786	3.57427e-176	621.645	k__bacteria	p__actinobacteria	c__actinobacteria	o__acidimicrobiales	f__iamiaceae	g__iamia	s__iamia spp.	0	0	0	0	0.000698139	0.00126512	0.00892698	0	0
OTU_4694	94.2786	3.57427e-176	621.645	k__bacteria	p__proteobacteria	c__alphaproteobacteria	o__sphingomonadales	f__sphingomonadaceae	g__sphingomonas	s__sphingomonas sp.	0	0	0	0	0.000698139	0	0	0	0
OTU_1082	94.2786	3.5839e-176	621.645	k__bacteria	p__chloroflexi	c__anaerolineae	o__anaerolineales	f__anaerolineaceae	g__longilinea	s__longilinea spp.	0.000946414	0	0	0	0	0	0	0	0
OTU_2001	94.2786	3.59354e-176	622.547	k__bacteria	p__cyanobacteria	c__cyanobacteria	o__synechococcales	f__synechococcaceae	g__synechococcus	s__synechococcus spp.	0	0	0	0.0127341	0	0	0	0.00629842	0
OTU_4089	94.2786	4.34261e-175	618.94	k__bacteria	p__actinobacteria	c__actinobacteria	o__acidimicrobiales	f__iamiaceae	g__iamia	s__iamia spp.	0	0	0	0	0	0	0.00297566	0	0
OTU_344	94.2643	1.25427e-175	619.842	k__bacteria	p__proteobacteria	c__alphaproteobacteria	o__rhodospirillales	f__acetobacteraceae	g__saccharibacter	s__saccharibacter spp.	0	0	0	0.000553655	0	0	0	0	0
OTU_3818	94.2584	0	643.286	k__bacteria	p__bacteroidetes	c__sphingobacteriia	o__sphingobacteriales	f__chitinophagaceae	g__chitinophaga	s__chitinophaga spp.	0	0	0.00140778	0	0	0	0	0.00629842	0
OTU_3554	94.25	4.35435e-175	618.94	k__bacteria	p__proteobacteria	c__alphaproteobacteria	o__alphaproteobacteria	f__alphaproteobacteria	g__candidatus pelagibacter	s__candidatus pelagibacter sp. nan172	0.000946414	0	0	0	0	0	0	0	0.00534845
OTU_2283	94.2446	0	645.089	k__bacteria	p__chlorobi	c__chlorobia	o__chlorobiales	f__chlorobiaceae	g__chlorobium	s__chlorobium spp.	0.00567848	0	0	0.000553655	0	0.00126512	0	0	0
OTU_186	94.2263	0	668.533	k__bacteria	p__proteobacteria	c__deltaproteobacteria	o__syntrophobacterales	f__syntrophaceae	g__desulfomonile	s__desulfomonile spp.	0.77322	0.00344976	0	0.000553655	0.00139628	0.00632559	0.00892698	0	0.0106969
OTU_3284	94.2222	0	688.37	k__bacteria	p__firmicutes	c__bacilli	o__lactobacillales	f__enterococcaceae	g__enterococcus	s__enterococcus columbae	0.000946414	0	0.00281555	0	0	0	0	0	0
OTU_230	94.1995	0	664.926	k__bacteria	p__proteobacteria	c__betaproteobacteria	o__burkholderiales	f__burkholderiales	g__sphaerotilus	s__sphaerotilus spp.	0	1.01596	0	0	0.000698139	0	0.00297566	0.283429	0
OTU_8	94.1964	0	691.977	k__bacteria	p__proteobacteria	c__betaproteobacteria	o__hydrogenophilales	f__hydrogenophilaceae	g__thiobacillus	s__thiobacillus spp.	2.28654	3.14791	3.15624	3.30975	2.61104	1.72309	1.95203	5.42924	1.77569
OTU_508	94.1964	0	688.37	k__bacteria	p__proteobacteria	c__betaproteobacteria	o__burkholderiales	f__burkholderiaceae	g__burkholderia	s__burkholderia sp.	0	0.00344976	0	0	0	0	0.00595132	0.781004	0
OTU_307	94.1834	0	690.173	k__bacteria	p__actinobacteria	c__actinobacteria	o__gaiellales	f__gaiellaceae	g__gaiella	s__gaiella spp.	0	0	0	0.00110731	0.481716	0.00379535	0	0	0
OTU_1433	94.1748	2.46675e-178	628.859	k__bacteria	p__firmicutes	c__clostridia	o__clostridiales	f__lachnospiraceae	g__sporobacterium	s__sporobacterium sp.	0	0	0	0	0.00628325	0	0	0	0
OTU_4642	94.1589	0	659.516	k__bacteria	p__proteobacteria	c__deltaproteobacteria	o__desulfobacterales	f__desulfobacteraceae	g__desulfobacula	s__desulfobacula spp.	0	0.0137991	0	0	0	0	0	0	0
OTU_820	94.1589	0	657.713	k__bacteria	p__bacteroidetes	c__sphingobacteriia	o__sphingobacteriales	f__sphingobacteriaceae	g__sphingobacterium	s__sphingobacterium spp.	0	0	0	0	0	0	0	0	0
OTU_1338	94.1463	2.0195e-179	632.465	k__bacteria	p__nitrospirae	c__nitrospira	o__nitrospirales	f__nitrospiraceae	g__nitrospira	s__nitrospira spp.	0	0	0	0	0	0	0	0	0
OTU_616	94.1452	0	658.614	k__bacteria	p__proteobacteria	c__betaproteobacteria	o__burkholderiales	f__burkholderiales	g__thiomonas	s__thiomonas spp.	0	0	0.00703888	0	0.0125665	0	0	0	0
OTU_670	94.1452	0	658.614	k__bacteria	p__proteobacteria	c__betaproteobacteria	o__neisseriales	f__neisseriaceae	g__neisseria	s__neisseria mucosa	0	0.00172488	0.0211166	0	0	0	0	0	0
OTU_891	94.1452	0	658.614	k__bacteria	p__proteobacteria	c__betaproteobacteria	o__methylophilales	f__methylophilaceae	g__methylovorus	s__methylovorus spp.	0.00283924	0	0	0	0	0.00506047	0	0	0.0374392
OTU_956	94.1452	0	658.614	k__bacteria	p__proteobacteria	c__betaproteobacteria	o__methylophilales	f__methylophilaceae	g__methylovorus	s__methylovorus spp.	0.00946414	0	0	0	0	0.00379535	0	0	0
OTU_1742	94.1452	0	658.614	k__bacteria	p__proteobacteria	c__betaproteobacteria	o__burkholderiales	f__burkholderiaceae	g__burkholderia	s__burkholderia spp.	0	0	0	0	0	0	0	0	0
OTU_4044	94.1452	0	658.614	k__bacteria	p__proteobacteria	c__deltaproteobacteria	o__syntrophobacterales	f__syntrophaceae	g__desulfomonile	s__desulfomonile spp.	0	0.101768	0	0	0.0698139	0	0	0.0125968	0.0909237
OTU_4418	94.1452	0	658.614	k__bacteria	p__proteobacteria	c__betaproteobacteria	o__rhodocyclales	f__rhodocyclaceae	g__methyloversatilis	s__methyloversatilis spp.	0.00567848	0.00517464	0	0	0.00628325	0.00253024	0	0	0
OTU_1717	94.1452	0	657.713	k__bacteria	p__proteobacteria	c__betaproteobacteria	o__rhodocyclales	f__rhodocyclaceae	g__thauera	s__thauera sp.	0	0	0	0	0	0	0	0	0
OTU_2351	94.1452	0	657.713	k__bacteria	p__proteobacteria	c__betaproteobacteria	o__burkholderiales	f__burkholderiaceae	g__burkholderia	s__burkholderia spp.	0.00189283	0	0	0	0	0.00126512	0	0	0
OTU_2468	94.1452	0	657.713	k__bacteria	p__proteobacteria	c__betaproteobacteria	o__burkholderiales	f__burkholderiaceae	g__limnobacter	s__limnobacter spp.	0	0	0	0	0	0	0	0	0
OTU_4589	94.1452	0	657.713	k__bacteria	p__proteobacteria	c__betaproteobacteria	o__neisseriales	f__neisseriaceae	g__neisseria	s__neisseria subflava	0	0	0.00422333	0	0	0	0	0	0
OTU_3655	94.1452	0	655.007	k__bacteria	p__proteobacteria	c__betaproteobacteria	o__rhodocyclales	f__rhodocyclaceae	g__dechloromonas	s__dechloromonas spp.	0.0132498	0.00517464	0.00703888	0	0.0216423	0	0.0208296	0	0
OTU_2910	94.1452	0	654.106	k__bacteria	p__verrucomicrobia	c__verrucomicrobiae	o__verrucomicrobiales	f__verrucomicrobiaceae	g__verrucomicrobium	s__verrucomicrobium spp.	0	0.00689953	0	0	0	0	0	0	0
OTU_4499	94.1315	0	655.909	k__bacteria	p__proteobacteria	c__deltaproteobacteria	o__desulfobacterales	f__desulfobacteraceae	g__desulfobacula	s__desulfobacula spp.	0	0.00689953	0	0	0	0	0	0	0
OTU_157	94.1315	0	650.499	k__bacteria	p__firmicutes	c__clostridia	o__clostridiales	f__clostridiaceae	g__clostridium	s__clostridium spp.	0	0	0	0	0.670911	0.00379535	0	0.00629842	0
OTU_657	94.1038	0	653.204	k__bacteria	p__planctomycetes	c__planctomycetia	o__planctomycetales	f__planctomycetaceae	g__rhodopirellula	s__rhodopirellula spp.	0	0	0	0.00276827	0	0	0	0	0
OTU_3755	94.1038	0	652.302	k__bacteria	p__planctomycetes	c__planctomycetia	o__planctomycetales	f__planctomycetaceae	g__rhodopirellula	s__rhodopirellula spp.	0	0	0	0.000553655	0	0	0	0	0
OTU_4167	94.1032	8.51916e-178	627.055	k__bacteria	p__actinobacteria	c__actinobacteria	o__actinomycetales	f__propionibacteriaceae	g__propionibacterium	s__propionibacterium sp.	0	0	0	0	0	0.00759071	0	0	0
OTU_4407	94.1032	8.51916e-178	627.055	k__bacteria	p__actinobacteria	c__actinobacteria	o__bifidobacteriales	f__bifidobacteriaceae	g__bifidobacterium	s__bifidobacterium mongoliense	0	0	0	0	0	0.00126512	0	0	0
OTU_3016	94.1003	7.16132e-147	524.263	k__bacteria	p__proteobacteria	c__deltaproteobacteria	o__syntrophobacterales	f__syntrophobacteraceae	g__desulforhabdus	s__desulforhabdus amnigena	0	0.00172488	0	0	0	0	0	0	0
OTU_502	94.0909	0	677.55	k__bacteria	p__proteobacteria	c__betaproteobacteria	o__hydrogenophilales	f__hydrogenophilaceae	g__thiobacillus	s__thiobacillus aquaesulis	0	0	0	0	0.000698139	0	0	0	0
OTU_4216	94.0898	0	651.401	k__bacteria	p__proteobacteria	c__alphaproteobacteria	o__rhodospirillales	f__acetobacteraceae	g__roseomonas	s__roseomonas sp.	0	0	0.00563111	0.000553655	0	0	0	0	0.00534845
OTU_2554	94.0898	0	650.499	k__bacteria	p__bacteroidetes	c__bacteroidia	o__bacteroidales	f__porphyromonadaceae	g__porphyromonas	s__porphyromonas bennonis	0	0	0	0	0.00279256	0	0	0	0
OTU_4430	94.0898	0	650.499	k__bacteria	p__planctomycetes	c__planctomycetia	o__planctomycetales	f__planctomycetaceae	g__rhodopirellula	s__rhodopirellula spp.	0	0.00172488	0	0.00442924	0.000698139	0	0	0	0
OTU_3359	94.0898	1.71894e-180	636.072	k__bacteria	p__cyanobacteria	c__cyanobacteria	o__chroococcales	f__chroococcales	g__radiocystis	s__radiocystis spp.	0.00283924	0	0	0	0	0	0	0	0
OTU_1815	94.0758	0	649.597	k__bacteria	p__bacteroidetes	c__sphingobacteriia	o__sphingobacteriales	f__sphingobacteriaceae	g__sphingobacterium	s__sphingobacterium spp.	0	0	0	0	0.00209442	0.00126512	0	0	0.00534845
OTU_3782	94.0758	0	648.696	k__bacteria	p__bacteroidetes	c__bacteroidia	o__bacteroidales	f__prevotellaceae	g__prevotella	s__prevotella melaninogenica	0	0	0	0	0	0.00126512	0.00297566	0	0
OTU_4530	94.0758	0	648.696	k__bacteria	p__planctomycetes	c__planctomycetia	o__planctomycetales	f__planctomycetaceae	g__candidatus anammoximicrobium	s__candidatus anammoximicrobium moscowii	0	0	0	0.000553655	0	0	0	0	0
OTU_4101	94.0741	1.03785e-176	624.35	k__bacteria	p__actinobacteria	c__actinobacteria	o__actinomycetales	f__microbacteriaceae	g__clavibacter	s__clavibacter spp.	0	0	0	0	0	0	0	0	0
OTU_573	94.0741	1.86649e-173	612.628	k__bacteria	p__cyanobacteria	c__cyanobacteria	o__oscillatoriales	f__oscillatoriales	g__halospirulina	s__halospirulina spp.	0	0	0	0	0	0	0	0	0
OTU_2944	94.0618	1.6927e-180	636.974	k__bacteria	p__proteobacteria	c__betaproteobacteria	o__hydrogenophilales	f__hydrogenophilaceae	g__thiobacillus	s__thiobacillus spp.	0.000946414	0.00172488	0	0	0.000698139	0	0	0	0
OTU_1893	94.0594	3.59354e-176	621.645	k__eukaryota	p__eukaryota	c__cryptophyta	o__pyrenomonadales	f__pyrenomonadaceae	g__rhodomonas	s__rhodomonas salina	0	0	0	0	0	0	0.017854	0	0
OTU_2284	94.0594	3.60317e-176	621.645	k__bacteria	p__verrucomicrobia	c__verrucomicrobiae	o__verrucomicrobiales	f__verrucomicrobiaceae	g__verrucomicrobium	s__verrucomicrobium spp.	0	0	0	0	0	0	0.017854	0	0
OTU_3618	94.0594	3.60317e-176	621.645	k__bacteria	p__firmicutes	c__clostridia	o__clostridiales	f__ruminococcaceae	g__acetivibrio	s__acetivibrio spp.	0	0	0	0	0	0	0	0	0
OTU_3690	94.0447	1.85152e-173	612.628	k__archaea	p__thaumarchaeota	c__thaumarchaeota	o__nitrosopumilales	f__nitrosopumilaceae	g__candidatus nitrosoarchaeum	s__candidatus nitrosoarchaeum limnia	0	0	0	0	0	0	0.0119026	0	0
OTU_4036	94.0447	1.8615e-173	612.628	k__bacteria	p__cyanobacteria	c__cyanobacteria	o__oscillatoriales	f__oscillatoriales	g__halospirulina	s__halospirulina sp.	0	0.00172488	0.00844666	0.0110731	0.00139628	0.00506047	0.00892698	0.0125968	0
OTU_4523	94.0334	0	643.286	k__bacteria	p__chlorobi	c__chlorobia	o__chlorobiales	f__chlorobiaceae	g__chlorobium	s__chlorobium limicola	0	0.0172488	0.0112622	0.00664386	0.00698139	0	0.00595132	0.00629842	0.00534845
OTU_961	94.0299	4.35435e-175	618.038	k__bacteria	p__proteobacteria	c__alphaproteobacteria	o__alphaproteobacteria	f__alphaproteobacteria	g__candidatus pelagibacter	s__candidatus pelagibacter sp. nan172	0	0	0	0.000553655	0	0	0.0208296	0	0
OTU_1939	94.0299	4.35435e-175	618.038	k__bacteria	p__proteobacteria	c__alphaproteobacteria	o__sphingomonadales	f__sphingomonadaceae	g__novosphingobium	s__novosphingobium spp.	0	0	0	0	0.00279256	0.00126512	0	0	0
OTU_1118	94.0299	4.36609e-175	618.038	k__bacteria	p__chloroflexi	c__anaerolineae	o__anaerolineales	f__anaerolineaceae	g__longilinea	s__longilinea spp.	0.000946414	0	0	0	0.000698139	0.00379535	0	0	0
OTU_1283	94.0299	4.36609e-175	618.038	k__bacteria	p__chloroflexi	c__anaerolineae	o__anaerolineales	f__anaerolineaceae	g__anaerolinea	s__anaerolinea spp.	0.000946414	0.00344976	0	0	0	0.00253024	0	0	0
OTU_1190	94	5.30469e-174	614.432	k__bacteria	p__actinobacteria	c__actinobacteria	o__acidimicrobiales	f__iamiaceae	g__iamia	s__iamia spp.	0	0.00689953	0	0	0.00209442	0.00126512	0.00595132	0.0188953	0
OTU_47	93.9866	0	688.37	k__bacteria	p__proteobacteria	c__deltaproteobacteria	o__syntrophobacterales	f__syntrophobacteraceae	g__desulforhabdus	s__desulforhabdus amnigena	1.22182	0.826218	0.00140778	0.00332193	0.00698139	0.0126512	0.0267809	0.484978	0.0106969
OTU_506	93.9866	0	685.665	k__bacteria	p__actinobacteria	c__actinobacteria	o__actinomycetales	f__sporichthyaceae	g__sporichthya	s__sporichthya spp.	0	0	0	0	0	0.00126512	0	0.497575	0
OTU_512	93.9394	0	652.302	k__bacteria	p__proteobacteria	c__betaproteobacteria	o__burkholderiales	f__oxalobacteraceae	g__herminiimonas	s__herminiimonas spp.	0.016089	0	0	0.00442924	0	0.0164465	0.0267809	0.0629842	0.0106969
OTU_34	93.9252	0	652.302	k__bacteria	p__actinobacteria	c__actinobacteria	o__actinomycetales	f__sporichthyaceae	g__sporichthya	s__sporichthya spp.	0.00283924	0.284605	0.00140778	1.09513	0.00628325	1.01842	0.00297566	0.0251937	0
OTU_383	93.9252	0	652.302	k__bacteria	p__verrucomicrobia	c__verrucomicrobiae	o__verrucomicrobiales	f__verrucomicrobiaceae	g__verrucomicrobium	s__verrucomicrobium spp.	0.214836	0.00172488	0	0	0.000698139	0.00253024	0.00297566	0	0.00534845
OTU_2431	93.9252	0	648.696	k__bacteria	p__proteobacteria	c__betaproteobacteria	o__burkholderiales	f__burkholderiaceae	g__burkholderia	s__burkholderia spp.	0	0	0	0	0	0	0	0	0
OTU_1881	93.911	0	654.106	k__bacteria	p__proteobacteria	c__betaproteobacteria	o__rhodocyclales	f__rhodocyclaceae	g__dechloromonas	s__dechloromonas spp.	0	0	0	0	0	0	0	0	0.0374392
OTU_2470	93.911	0	654.106	k__bacteria	p__proteobacteria	c__betaproteobacteria	o__burkholderiales	f__burkholderiaceae	g__limnobacter	s__limnobacter spp.	0	0	0	0	0.00139628	0	0.00297566	0	0
OTU_4732	93.911	0	654.106	k__bacteria	p__proteobacteria	c__betaproteobacteria	o__rhodocyclales	f__rhodocyclaceae	g__sterolibacterium	s__sterolibacterium spp.	0.00283924	0	0	0	0.00139628	0	0	0	0
OTU_2043	93.911	0	650.499	k__bacteria	p__proteobacteria	c__gammaproteobacteria	o__methylococcales	f__methylococcaceae	g__methylocaldum	s__methylocaldum spp.	0	0	0	0	0	0	0	0	0
OTU_4470	93.911	0	650.499	k__bacteria	p__proteobacteria	c__gammaproteobacteria	o__xanthomonadales	f__sinobacteraceae	g__solimonas	s__solimonas sp.	0	0	0	0	0	0	0	0	0
OTU_402	93.9052	0	673.943	k__bacteria	p__bacteroidetes	c__sphingobacteriia	o__sphingobacteriales	f__saprospiraceae	g__haliscomenobacter	s__haliscomenobacter spp.	0.000946414	0	0	0	0	0	0	0	0
OTU_435	93.8679	0	648.696	k__bacteria	p__chloroflexi	c__anaerolineae	o__anaerolineales	f__anaerolineaceae	g__bellilinea	s__bellilinea spp.	0	0.00172488	0	0	0	0.00253024	0.446349	0	0
OTU_2256	93.8575	1.03785e-176	623.449	k__bacteria	p__actinobacteria	c__actinobacteria	o__actinomycetales	f__microbacteriaceae	g__clavibacter	s__clavibacter spp.	0.000946414	0	0	0.000553655	0.000698139	0	0	0	0
OTU_3245	93.8575	1.03785e-176	623.449	k__bacteria	p__actinobacteria	c__actinobacteria	o__actinomycetales	f__microbacteriaceae	g__clavibacter	s__clavibacter spp.	0	0.00862441	0	0.00166096	0.000698139	0	0.00297566	0	0
OTU_2795	93.8575	3.57427e-176	621.645	k__bacteria	p__actinobacteria	c__actinobacteria	o__actinomycetales	f__streptomycetaceae	g__streptomyces	s__streptomyces glaucescens	0	0.00689953	0	0	0	0	0	0	0.00534845
OTU_2620	93.8389	0	645.089	k__bacteria	p__bacteroidetes	c__sphingobacteriia	o__sphingobacteriales	f__chitinophagaceae	g__sediminibacterium	s__sediminibacterium spp.	0.00378566	0	0	0	0	0	0	0	0
OTU_3895	93.8389	0	645.089	k__bacteria	p__bacteroidetes	c__sphingobacteriia	o__sphingobacteriales	f__chitinophagaceae	g__sediminibacterium	s__sediminibacterium spp.	0	0	0	0	0	0	0.00892698	0	0
OTU_467	93.8272	1.24754e-175	619.842	k__bacteria	p__actinobacteria	c__actinobacteria	o__actinomycetales	f__microbacteriaceae	g__clavibacter	s__clavibacter spp.	0.00473207	0.0155239	0.0225244	0.000553655	0.0125665	0.00126512	0.0327323	0	0.00534845
OTU_1592	93.8272	1.26436e-175	619.842	k__bacteria	p__actinobacteria	c__actinobacteria	o__actinomycetales	f__microbacteriaceae	g__clavibacter	s__clavibacter spp.	0	0	0	0.000553655	0.00139628	0	0	0	0
OTU_4257	93.8272	4.38956e-175	618.038	k__bacteria	p__firmicutes	c__clostridia	o__clostridiales	f__ruminococcaceae	g__acetivibrio	s__acetivibrio spp.	0	0	0	0	0	0	0	0	0
OTU_663	93.8242	0	639.679	k__bacteria	p__bacteroidetes	c__bacteroidia	o__bacteroidales	f__porphyromonadaceae	g__proteiniphilum	s__proteiniphilum acetatigenes	0	0	0	0	0	0	0	0	0
OTU_209	93.8215	0	659.516	k__bacteria	p__bacteroidetes	c__sphingobacteriia	o__sphingobacteriales	f__chitinophagaceae	g__terrimonas	s__terrimonas lutea	0.000946414	1.16429	0.00140778	0.00110731	0.000698139	0.00253024	0.00595132	0.138565	0.00534845
OTU_1033	93.8119	5.31898e-174	614.432	k__bacteria	p__actinobacteria	c__actinobacteria	o__actinomycetales	f__dietziaceae	g__dietzia	s__dietzia spp.	0	0	0	0.000553655	0	0.0126512	0	0	0
OTU_394	93.8095	1.71019e-180	636.072	k__bacteria	p__actinobacteria	c__actinobacteria	o__actinomycetales	f__propionibacteriaceae	g__propionibacterium	s__propionibacterium sp.	0	0	0	0	0	0	0	0	0
OTU_432	93.8073	0	664.926	k__bacteria	p__actinobacteria	c__actinobacteria	o__solirubrobacterales	f__conexibacteraceae	g__conexibacter	s__conexibacter spp.	0	0	0	0	0	0.00379535	0.360055	0.251937	0
OTU_4586	93.7965	6.47985e-173	610.825	k__bacteria	p__proteobacteria	c__alphaproteobacteria	o__rhodospirillales	f__acetobacteraceae	g__roseomonas	s__roseomonas sp.	0	0	0	0	0.00558511	0	0	0	0
OTU_2552	93.7965	9.61695e-171	603.611	k__bacteria	p__cyanobacteria	c__cyanobacteria	o__oscillatoriales	f__oscillatoriales	g__halospirulina	s__halospirulina sp.	0	0	0	0.00166096	0	0	0.00297566	0	0
OTU_429	93.7811	1.85152e-173	612.628	k__bacteria	p__proteobacteria	c__gammaproteobacteria	o__pseudomonadales	f__pseudomonadaceae	g__pseudomonas	s__pseudomonas spp.	0	0	0	0	0	0.00126512	0	0	0.893191
OTU_1838	93.7811	1.85152e-173	612.628	k__bacteria	p__proteobacteria	c__alphaproteobacteria	o__rhodospirillales	f__acetobacteraceae	g__acidisphaera	s__acidisphaera spp.	0	0	0	0.00664386	0	0	0.00595132	0	0
OTU_3081	93.7811	1.85152e-173	612.628	k__bacteria	p__firmicutes	c__clostridia	o__clostridiales	f__peptoniphilaceae	g__peptoniphilus	s__peptoniphilus asaccharolyticus	0	0	0	0	0.00279256	0	0	0	0
OTU_1871	93.7811	2.26169e-172	609.022	k__bacteria	p__cyanobacteria	c__cyanobacteria	o__oscillatoriales	f__oscillatoriales	g__halospirulina	s__halospirulina sp.	0	0.00172488	0	0	0.00209442	0.00126512	0	0.0125968	0
OTU_3225	93.7778	0	675.746	k__bacteria	p__verrucomicrobia	c__verrucomicrobiae	o__verrucomicrobiales	f__verrucomicrobiaceae	g__luteolibacter	s__luteolibacter sp.	0	0	0	0	0	0.00379535	0	0	0
OTU_104	93.75	0	679.353	k__bacteria	p__proteobacteria	c__gammaproteobacteria	o__methylococcales	f__methylococcaceae	g__methylocaldum	s__methylocaldum sp.	0.000946414	0.00172488	0	0.00276827	0.00209442	0.532615	0	0	0.406482
OTU_1755	93.75	2.25561e-172	609.923	k__bacteria	p__proteobacteria	c__alphaproteobacteria	o__alphaproteobacteria	f__alphaproteobacteria	g__candidatus pelagibacter	s__candidatus pelagibacter sp. nan172	0	0.00172488	0	0.000553655	0	0	0.00297566	0	0
OTU_3904	93.75	2.25561e-172	609.022	k__bacteria	p__proteobacteria	c__alphaproteobacteria	o__alphaproteobacteria	f__alphaproteobacteria	g__candidatus pelagibacter	s__candidatus pelagibacter sp. nan172	0	0	0	0	0	0	0.00595132	0	0
OTU_2794	93.75	2.26777e-172	609.022	k__bacteria	p__cyanobacteria	c__cyanobacteria	o__synechococcales	f__synechococcaceae	g__synechococcus	s__synechococcus spp.	0	0	0.00703888	0	0	0	0	0.00629842	0
OTU_1581	93.75	0.000325683	49.9773	k__fungi	p__ascomycota	c__eurotiomycetes	o__onygenales	f__onygenales	g__paracoccidioides	s__paracoccidioides sp.	0	0	0	0	0.000698139	0	0.00595132	0.0125968	0.0213938
OTU_280	93.7355	0	655.909	k__bacteria	p__bacteroidetes	c__sphingobacteriia	o__sphingobacteriales	f__chitinophagaceae	g__niabella	s__niabella sp.	0	0.00172488	0	0	0	0	0	0	0
OTU_212	93.7198	7.14174e-179	630.662	k__bacteria	p__firmicutes	c__clostridia	o__clostridiales	f__ruminococcaceae	g__acetivibrio	s__acetivibrio spp.	0.000946414	0	0	0	0	0	0.00297566	0	0
OTU_3088	93.7063	0	645.089	k__bacteria	p__firmicutes	c__clostridia	o__clostridiales	f__lachnospiraceae	g__sporobacterium	s__sporobacterium sp.	0	0	0	0	0.00209442	0	0	0	0
OTU_4594	93.7028	9.61695e-171	603.611	k__bacteria	p__chloroflexi	c__anaerolineae	o__anaerolineales	f__anaerolineaceae	g__anaerolinea	s__anaerolinea spp.	0.000946414	0.00172488	0	0	0.000698139	0.00126512	0	0	0
OTU_4675	93.6916	0	650.499	k__bacteria	p__proteobacteria	c__deltaproteobacteria	o__desulfobacterales	f__desulfobacteraceae	g__desulfobacula	s__desulfobacula spp.	0	0.00689953	0	0	0	0	0	0.00629842	0
OTU_180	93.6795	0	670.336	k__bacteria	p__bacteroidetes	c__sphingobacteriia	o__sphingobacteriales	f__sphingobacteriaceae	g__sphingobacterium	s__sphingobacterium spp.	0.00189283	0	0.00281555	0.000553655	0.309974	0.361824	0.00297566	0	0.00534845
OTU_1686	93.6768	0	648.696	k__bacteria	p__actinobacteria	c__actinobacteria	o__actinomycetales	f__micrococcaceae	g__arthrobacter	s__arthrobacter sp.	0	0	0	0	0.00279256	0.00885583	0	0	0
OTU_3905	93.6768	0	648.696	k__bacteria	p__proteobacteria	c__betaproteobacteria	o__rhodocyclales	f__rhodocyclaceae	g__methyloversatilis	s__methyloversatilis spp.	0	0	0	0	0	0	0	0	0
OTU_1680	93.6768	0	645.089	k__bacteria	p__proteobacteria	c__gammaproteobacteria	o__xanthomonadales	f__sinobacteraceae	g__solimonas	s__solimonas sp.	0	0	0	0	0	0	0	0	0
OTU_2263	93.6768	0	645.089	k__bacteria	p__proteobacteria	c__gammaproteobacteria	o__xanthomonadales	f__sinobacteraceae	g__solimonas	s__solimonas sp.	0	0	0	0	0	0	0	0	0
OTU_3337	93.6709	7.82111e-133	477.376	k__bacteria	p__actinobacteria	c__actinobacteria	o__acidimicrobiales	f__acidimicrobiaceae	g__ilumatobacter	s__ilumatobacter spp.	0.000946414	0	0	0	0.000698139	0	0	0	0
OTU_2518	93.6548	2.50428e-165	585.578	k__bacteria	p__actinobacteria	c__actinobacteria	o__actinomycetales	f__microbacteriaceae	g__clavibacter	s__clavibacter spp.	0.000946414	0	0	0.000553655	0	0	0.00297566	0	0.00534845
OTU_2240	93.6471	0	645.089	k__bacteria	p__cyanobacteria	c__cyanobacteria	o__oscillatoriales	f__oscillatoriales	g__halospirulina	s__halospirulina sp.	0	0	0	0.000553655	0	0.00253024	0.00297566	0	0.00534845
OTU_331	93.6364	0	664.926	k__bacteria	p__proteobacteria	c__deltaproteobacteria	o__syntrophobacterales	f__syntrophaceae	g__desulfomonile	s__desulfomonile spp.	0	0	0.467382	0	0.00209442	0	0	0.00629842	0
OTU_4428	93.6321	0	643.286	k__bacteria	p__planctomycetes	c__planctomycetia	o__planctomycetales	f__planctomycetaceae	g__rhodopirellula	s__rhodopirellula spp.	0	0	0	0	0	0	0	0	0
OTU_2954	93.6321	1.71894e-180	636.974	k__bacteria	p__planctomycetes	c__planctomycetia	o__planctomycetales	f__planctomycetaceae	g__rhodopirellula	s__rhodopirellula spp.	0.000946414	0	0	0	0	0	0	0	0
OTU_1599	93.6321	2.53815e-178	628.859	k__bacteria	p__bacteroidetes	c__bacteroidia	o__bacteroidales	f__bacteroidaceae	g__bacteroides	s__bacteroides spp.	0	0	0	0	0.00349069	0	0	0	0
OTU_152	93.6219	0	666.729	k__bacteria	p__verrucomicrobia	c__verrucomicrobiae	o__verrucomicrobiales	f__verrucomicrobiaceae	g__verrucomicrobium	s__verrucomicrobium spp.	0	0	0.394177	0.00110731	0.00209442	0.00126512	0.00297566	0	0.294165
OTU_113	93.617	0	637.875	k__bacteria	p__proteobacteria	c__alphaproteobacteria	o__alphaproteobacteria	f__alphaproteobacteria	g__candidatus alysiosphaera	s__candidatus alysiosphaera europeae	0	0.00172488	0.00140778	0.00166096	1.00392	0.00632559	0.00297566	0	0
OTU_4533	93.617	5.9997e-180	634.269	k__bacteria	p__planctomycetes	c__planctomycetia	o__planctomycetales	f__planctomycetaceae	g__candidatus anammoximicrobium	s__candidatus anammoximicrobium moscowii	0	0	0	0.000553655	0	0	0	0	0
OTU_1240	93.6118	4.35435e-175	618.038	k__bacteria	p__actinobacteria	c__actinobacteria	o__candidatus nanopelagicales	f__candidatus nanopelagicales	g__candidatus planktophila	s__uncultured candidatus planktophila sp.	0.00189283	0.00517464	0	0	0.000698139	0	0.00297566	0.00629842	0
OTU_1450	93.6118	4.41304e-175	618.038	k__bacteria	p__actinobacteria	c__actinobacteria	o__actinomycetales	f__actinomycetaceae	g__actinomyces	s__actinomyces spp.	0	0.0103493	0	0.00442924	0	0.0139163	0	0	0
OTU_3487	93.6118	4.41304e-175	618.038	k__bacteria	p__actinobacteria	c__actinobacteria	o__actinomycetales	f__nocardiaceae	g__rhodococcus	s__rhodococcus spp.	0	0	0	0.00166096	0	0.00253024	0	0	0
OTU_4144	93.6019	0	639.679	k__bacteria	p__bacteroidetes	c__bacteroidia	o__bacteroidales	f__bacteroidaceae	g__bacteroides	s__bacteroides spp.	0	0	0	0	0.00488697	0	0	0	0
OTU_4179	93.5802	5.37618e-174	614.432	k__bacteria	p__actinobacteria	c__actinobacteria	o__actinomycetales	f__nocardiaceae	g__rhodococcus	s__rhodococcus spp.	0	0	0	0.00110731	0	0.00126512	0	0.0125968	0
OTU_889	93.5644	1.8615e-173	612.628	k__bacteria	p__cyanobacteria	c__oscillatoriophycideae	o__chroococcales	f__cyanobacteriaceae	g__cyanobacterium	s__cyanobacterium spp.	0	0.00517464	0.00140778	0	0	0.00126512	0.00297566	0.0377905	0.00534845
OTU_1335	93.5644	1.8615e-173	612.628	k__eukaryota	p__eukaryota	c__cryptophyta	o__pyrenomonadales	f__pyrenomonadaceae	g__rhodomonas	s__rhodomonas salina	0	0	0	0	0	0	0.0297566	0	0
OTU_746	93.5644	2.76271e-171	605.415	k__bacteria	p__cyanobacteria	c__cyanobacteria	o__oscillatoriales	f__oscillatoriales	g__halospirulina	s__halospirulina spp.	0	0	0	0	0.00139628	0.0240372	0	0	0
OTU_1284	93.5583	9.93735e-138	493.606	k__eukaryota	p__eustigmatophyceae	c__eustigmatophyceae	o__eustigmatales	f__monodopsidaceae	g__nannochloropsis	s__nannochloropsis sp.	0.0123034	0	0	0	0	0	0	0	0
OTU_715	93.5484	6.47985e-173	610.825	k__bacteria	p__chloroflexi	c__anaerolineae	o__anaerolineales	f__anaerolineaceae	g__anaerolinea	s__anaerolinea spp.	0	0	0	0	0	0	0	0	0
OTU_726	93.5323	2.25561e-172	609.022	k__bacteria	p__actinobacteria	c__actinobacteria	o__acidimicrobiales	f__iamiaceae	g__iamia	s__iamia spp.	0.00189283	0.00689953	0	0	0.00767953	0.00885583	0.00595132	0	0
OTU_963	93.5323	2.25561e-172	609.022	k__bacteria	p__proteobacteria	c__alphaproteobacteria	o__rhodospirillales	f__acetobacteraceae	g__roseomonas	s__roseomonas vinaceus	0.00189283	0	0	0	0.0307181	0	0	0	0
OTU_1420	93.5323	2.25561e-172	609.022	k__bacteria	p__proteobacteria	c__alphaproteobacteria	o__rhodospirillales	f__acetobacteraceae	g__roseomonas	s__roseomonas vinaceus	0	0	0	0	0.00349069	0	0	0	0
OTU_2682	93.5323	2.25561e-172	609.022	k__bacteria	p__proteobacteria	c__alphaproteobacteria	o__rhodospirillales	f__acetobacteraceae	g__roseomonas	s__roseomonas vinaceus	0.000946414	0	0	0	0.000698139	0	0	0	0
OTU_3295	93.5323	2.25561e-172	609.022	k__bacteria	p__actinobacteria	c__actinobacteria	o__acidimicrobiales	f__iamiaceae	g__iamia	s__iamia spp.	0	0	0	0	0.000698139	0	0	0	0
OTU_3909	93.5323	2.74049e-171	605.415	k__bacteria	p__proteobacteria	c__alphaproteobacteria	o__rhodospirillales	f__acetobacteraceae	g__rhodovastum	s__rhodovastum spp.	0	0	0	0.000553655	0	0	0.00595132	0	0
OTU_551	93.5185	0	654.106	k__bacteria	p__bacteroidetes	c__sphingobacteriia	o__sphingobacteriales	f__sphingobacteriaceae	g__sphingobacterium	s__sphingobacterium spp.	0	0	0	0.00110731	0.0132646	0.0227721	0	0	0.0106969
OTU_1564	93.5162	7.89407e-172	607.218	k__bacteria	p__chloroflexi	c__dehalococcoidia	o__dehalococcoidia	f__dehalococcoidia	g__dehalogenimonas	s__dehalogenimonas spp.	0	0	0	0.00498289	0	0	0.00297566	0	0
OTU_503	93.5035	0	652.302	k__bacteria	p__actinobacteria	c__actinobacteria	o__actinomycetales	f__micrococcaceae	g__renibacterium	s__renibacterium salmoninarum	0.000946414	0	0	0	0.0747008	0.0151814	0	0	0.0213938
OTU_3117	93.5	2.7479e-171	605.415	k__bacteria	p__proteobacteria	c__alphaproteobacteria	o__alphaproteobacteria	f__alphaproteobacteria	g__candidatus pelagibacter	s__candidatus pelagibacter sp. nan172	0.000946414	0.00172488	0.00140778	0.000553655	0.00488697	0.00126512	0.00892698	0	0.00534845
OTU_1970	93.5	4.10022e-169	598.201	k__bacteria	p__cyanobacteria	c__cyanobacteria	o__oscillatoriales	f__oscillatoriales	g__halospirulina	s__halospirulina spp.	0	0	0	0	0	0	0	0.0314921	0
OTU_1006	93.4884	0	646.892	k__bacteria	p__firmicutes	c__bacilli	o__bacillales	f__bacillaceae	g__bacillus	s__bacillus sp.	0	0	0	0	0	0	0	0	0
OTU_2959	93.4685	0	660.418	k__bacteria	p__bacteroidetes	c__flavobacteriia	o__flavobacteriales	f__cryomorphaceae	g__fluviicola	s__fluviicola spp.	0	0	0	0	0.00279256	0	0	0	0
OTU_2472	93.4579	0	639.679	k__bacteria	p__proteobacteria	c__gammaproteobacteria	o__pseudomonadales	f__pseudomonadaceae	g__cellvibrio	s__cellvibrio spp.	0	0	0	0	0	0	0	0	0
OTU_3985	93.4426	0	641.482	k__bacteria	p__proteobacteria	c__gammaproteobacteria	o__xanthomonadales	f__sinobacteraceae	g__solimonas	s__solimonas sp.	0	0	0	0	0	0	0	0	0
OTU_218	93.4426	5.9997e-180	634.269	k__bacteria	p__firmicutes	c__clostridia	o__clostridiales	f__ruminococcaceae	g__acetivibrio	s__acetivibrio spp.	0.340709	0.00172488	0	0	0.00279256	0.00253024	0.00892698	0	0
OTU_968	93.4272	2.08344e-179	632.465	k__bacteria	p__bacteroidetes	c__sphingobacteriia	o__sphingobacteriales	f__chitinophagaceae	g__chitinophaga	s__chitinophaga spp.	0	0	0.0168933	0	0	0	0	0	0.0106969
OTU_3095	93.3962	0	639.679	k__bacteria	p__planctomycetes	c__planctomycetia	o__planctomycetales	f__planctomycetaceae	g__planctomyces	s__planctomyces spp.	0	0	0	0	0.00139628	0	0	0	0
OTU_98	93.3962	1.71457e-180	636.072	k__bacteria	p__chloroflexi	c__anaerolineae	o__anaerolineales	f__anaerolineaceae	g__bellilinea	s__bellilinea spp.	0	0.00172488	0	0.00166096	0.00349069	0.490866	0.00892698	0	0.00534845
OTU_1171	93.3962	2.53166e-178	628.859	k__bacteria	p__bacteroidetes	c__bacteroidia	o__bacteroidales	f__bacteroidaceae	g__bacteroides	s__bacteroides sp.	0	0	0	0	0	0.00379535	0	0	0
OTU_4389	93.3806	0	637.875	k__bacteria	p__planctomycetes	c__planctomycetia	o__planctomycetales	f__planctomycetaceae	g__rhodopirellula	s__rhodopirellula spp.	0.000946414	0	0	0.00332193	0	0	0	0	0
OTU_1512	93.3806	5.96916e-180	634.269	k__bacteria	p__bacteroidetes	c__flavobacteriia	o__flavobacteriales	f__cryomorphaceae	g__fluviicola	s__fluviicola spp.	0	0	0	0	0.00488697	0	0	0	0
OTU_82	93.3806	5.98443e-180	634.269	k__bacteria	p__actinobacteria	c__actinobacteria	o__acidimicrobiales	f__acidimicrobiaceae	g__aciditerrimonas	s__aciditerrimonas spp.	0.613276	0.00172488	0.657432	0.00166096	0.559907	0.00632559	0.0119026	0	0.00534845
OTU_210	93.3806	5.98443e-180	634.269	k__bacteria	p__chloroflexi	c__caldilineae	o__caldilineales	f__caldilineaceae	g__caldilinea	s__caldilinea sp.	0.179819	0.00344976	0.00140778	0	0.00209442	0.00126512	0.00595132	0	0
OTU_2257	93.3806	8.83637e-178	627.055	k__bacteria	p__bacteroidetes	c__bacteroidia	o__bacteroidales	f__prevotellaceae	g__prevotella	s__prevotella spp.	0	0	0	0	0	0.00632559	0	0	0
OTU_2853	93.3661	1.85152e-173	612.628	k__bacteria	p__actinobacteria	c__actinobacteria	o__actinomycetales	f__dietziaceae	g__dietzia	s__dietzia spp.	0	0.00344976	0	0	0	0.00126512	0	0.00629842	0
OTU_3047	93.3661	1.87647e-173	613.53	k__bacteria	p__proteobacteria	c__alphaproteobacteria	o__rhodospirillales	f__rhodospirillales	g__elioraea	s__elioraea spp.	0	0	0	0	0	0	0	0	0
OTU_1176	93.3661	1.87647e-173	612.628	k__bacteria	p__actinobacteria	c__actinobacteria	o__actinomycetales	f__propionibacteriaceae	g__propionibacterium	s__propionibacterium acnes	0	0	0	0	0	0	0	0	0.0855752
OTU_1718	93.3661	1.87647e-173	612.628	k__bacteria	p__actinobacteria	c__actinobacteria	o__actinomycetales	f__propionibacteriaceae	g__propionibacterium	s__propionibacterium sp.	0	0	0	0	0	0	0	0	0
OTU_2526	93.3661	1.87647e-173	612.628	k__bacteria	p__actinobacteria	c__actinobacteria	o__actinomycetales	f__propionibacteriaceae	g__brooklawnia	s__brooklawnia spp.	0	0	0	0	0	0.00253024	0	0	0
OTU_4557	93.3661	1.87647e-173	612.628	k__bacteria	p__actinobacteria	c__actinobacteria	o__candidatus nanopelagicales	f__candidatus nanopelagicales	g__candidatus planktophila	s__uncultured candidatus planktophila sp.	0	0	0	0	0.00418883	0	0	0	0
OTU_1491	93.3661	4.08923e-169	598.201	k__eukaryota	p__eustigmatophyceae	c__eustigmatophyceae	o__eustigmatales	f__monodopsidaceae	g__nannochloropsis	s__nannochloropsis sp.	0	0	0	0	0	0	0	0	0
OTU_596	93.3649	1.71019e-180	636.072	k__bacteria	p__bacteroidetes	c__sphingobacteriia	o__sphingobacteriales	f__sphingobacteriaceae	g__sphingobacterium	s__sphingobacterium spp.	0	0	0	0	0.0104721	0.0126512	0	0	0.0160454
OTU_4443	93.3498	9.61695e-171	603.611	k__bacteria	p__actinobacteria	c__actinobacteria	o__actinomycetales	f__microbacteriaceae	g__clavibacter	s__clavibacter spp.	0	0.0189737	0	0	0	0	0.00595132	0.0125968	0
OTU_2589	93.3481	0	666.729	k__bacteria	p__proteobacteria	c__gammaproteobacteria	o__chromatiales	f__chromatiaceae	g__rheinheimera	s__rheinheimera tangshanensis	0	0	0	0	0	0	0	0	0
OTU_1250	93.3333	0	645.089	k__bacteria	p__proteobacteria	c__betaproteobacteria	o__rhodocyclales	f__rhodocyclaceae	g__azoarcus	s__azoarcus communis	0.0066249	0	0	0	0	0	0	0	0
OTU_716	93.3333	5.93863e-180	634.269	k__bacteria	p__actinobacteria	c__actinobacteria	o__actinomycetales	f__pseudonocardiaceae	g__pseudonocardia	s__pseudonocardia sp.	0	0	0	0	0	0.0328931	0	0	0
OTU_1224	93.3333	2.27385e-172	609.022	k__bacteria	p__firmicutes	c__clostridia	o__clostridiales	f__clostridiaceae	g__clostridium	s__clostridium spp.	0	0	0	0	0	0	0	0	0
OTU_521	93.3333	2.28601e-172	609.923	k__bacteria	p__actinobacteria	c__actinobacteria	o__acidimicrobiales	f__iamiaceae	g__iamia	s__iamia spp.	0.00283924	0.0137991	0.00281555	0	0.0146609	0	0.00892698	0.00629842	0
OTU_540	93.3333	2.28601e-172	609.923	k__bacteria	p__actinobacteria	c__actinobacteria	o__acidimicrobiales	f__iamiaceae	g__iamia	s__iamia spp.	0	0.00862441	0.00985444	0.000553655	0.00837767	0	0.0208296	0	0
OTU_216	93.3333	2.29209e-172	609.022	k__bacteria	p__chloroflexi	c__dehalococcoidia	o__dehalococcoidales	f__dehalococcoidaceae	g__dehalococcoides	s__dehalococcoides spp.	0.600973	0	0	0.000553655	0.000698139	0.00126512	0.00297566	0	0.00534845
OTU_874	93.3333	0.0507963	42.7638	k__eukaryota	p__eukaryota	c__florideophyceae	o__gigartinales	f__kallymeniaceae	g__callophyllis	s__callophyllis edentata	0	0.00172488	0	0	0.00139628	0.00379535	0.00595132	0.0251937	0.00534845
OTU_905	93.3185	0	668.533	k__bacteria	p__proteobacteria	c__gammaproteobacteria	o__methylococcales	f__methylococcaceae	g__methylocaldum	s__methylocaldum sp.	0	0	0	0	0.000698139	0	0	0	0.0374392
OTU_427	93.3174	7.21613e-179	630.662	k__bacteria	p__proteobacteria	c__alphaproteobacteria	o__rhodospirillales	f__acetobacteraceae	g__saccharibacter	s__saccharibacter spp.	0.000946414	0	0	0	0.000698139	0.21001	0	0	0
OTU_4462	93.3174	7.21613e-179	630.662	k__bacteria	p__actinobacteria	c__actinobacteria	o__actinomycetales	f__micrococcaceae	g__renibacterium	s__renibacterium salmoninarum	0	0	0	0	0	0.00126512	0	0	0.0213938
OTU_2355	93.3174	8.81371e-178	627.055	k__bacteria	p__actinobacteria	c__actinobacteria	o__acidimicrobiales	f__acidimicrobiaceae	g__aciditerrimonas	s__aciditerrimonas spp.	0.00189283	0	0.00422333	0	0.00767953	0	0	0	0
OTU_390	93.3168	7.91529e-172	607.218	k__eukaryota	p__euglenida	c__euglenida	o__euglenales	f__euglenaceae	g__euglena	s__euglena gracilis	0	0	0	0.000553655	0.000698139	0	0	0	0
OTU_143	93.3014	2.53166e-178	628.859	k__bacteria	p__chloroflexi	c__anaerolineae	o__anaerolineales	f__anaerolineaceae	g__bellilinea	s__bellilinea spp.	0	0.00344976	0	0.00110731	0.00209442	0.00632559	0.00297566	0	0
OTU_1751	93.3002	2.7553e-171	606.317	k__bacteria	p__chloroflexi	c__anaerolineae	o__anaerolineales	f__anaerolineaceae	g__bellilinea	s__bellilinea spp.	0	0	0	0	0	0.00759071	0	0	0
OTU_2678	93.2836	9.5911e-171	604.513	k__bacteria	p__proteobacteria	c__alphaproteobacteria	o__rhodospirillales	f__acetobacteraceae	g__roseomonas	s__roseomonas vinaceus	0.00189283	0	0	0	0.00279256	0	0	0	0
OTU_1601	93.2836	9.5911e-171	603.611	k__bacteria	p__proteobacteria	c__alphaproteobacteria	o__sphingomonadales	f__sphingomonadaceae	g__novosphingobium	s__novosphingobium capsulatum	0	0	0	0	0.00488697	0	0	0	0
OTU_1837	93.2836	9.5911e-171	603.611	k__bacteria	p__proteobacteria	c__alphaproteobacteria	o__rhodospirillales	f__acetobacteraceae	g__roseomonas	s__roseomonas vinaceus	0	0	0	0	0.00488697	0	0	0	0
OTU_3307	93.2836	9.6428e-171	603.611	k__bacteria	p__cyanobacteria	c__cyanobacteria	o__oscillatoriales	f__oscillatoriales	g__halospirulina	s__halospirulina sp.	0.000946414	0	0.00140778	0.00387558	0.000698139	0	0	0	0
OTU_1863	93.2668	3.35665e-170	601.808	k__bacteria	p__chloroflexi	c__dehalococcoidia	o__dehalococcoidia	f__dehalococcoidia	g__dehalogenimonas	s__dehalogenimonas spp.	0	0	0	0.00221462	0	0	0.00297566	0	0
OTU_346	93.2668	3.36567e-170	601.808	k__bacteria	p__chloroflexi	c__dehalococcoidia	o__dehalococcoidales	f__dehalococcoidaceae	g__dehalococcoides	s__dehalococcoides spp.	0	0.532988	0	0.000553655	0	0	0	0.0566858	0
OTU_2062	93.2668	3.55516e-170	602.71	k__bacteria	p__chloroflexi	c__dehalococcoidia	o__dehalococcoidia	f__dehalococcoidia	g__dehalogenimonas	s__dehalogenimonas spp.	0	0	0	0.000553655	0	0	0.00297566	0	0
OTU_1912	93.2668	2.26063e-166	589.185	k__bacteria	p__verrucomicrobia	c__verrucomicrobiae	o__verrucomicrobiales	f__verrucomicrobiaceae	g__verrucomicrobium	s__verrucomicrobium spp.	0	0	0	0	0	0	0	0	0
OTU_81	93.2558	0	637.875	k__bacteria	p__proteobacteria	c__deltaproteobacteria	o__desulfobacterales	f__desulfobacteraceae	g__desulfatirhabdium	s__desulfatirhabdium butyrativorans	0.000946414	0	0.00140778	1.08184	0	0.00253024	0	0	0.0106969
OTU_4319	93.25	1.16843e-169	600.005	k__bacteria	p__proteobacteria	c__alphaproteobacteria	o__rhodospirillales	f__acetobacteraceae	g__acidisphaera	s__acidisphaera spp.	0	0	0	0.00387558	0	0	0.00297566	0	0
OTU_617	93.228	0	662.221	k__bacteria	p__bacteroidetes	c__bacteroidia	o__bacteroidales	f__marinilabiliaceae	g__anaerophaga	s__anaerophaga spp.	0	0	0	0	0	0	0	0	0.0106969
OTU_3543	93.2084	0	640.581	k__bacteria	p__proteobacteria	c__betaproteobacteria	o__hydrogenophilales	f__hydrogenophilaceae	g__thiobacillus	s__thiobacillus spp.	0	0	0	0	0	0	0.0148783	0	0
OTU_184	93.2084	0	639.679	k__bacteria	p__proteobacteria	c__gammaproteobacteria	o__methylococcales	f__methylococcaceae	g__methylocaldum	s__methylocaldum spp.	0.807291	0.00172488	0.00140778	0.000553655	0.00139628	0.00379535	0.0119026	0.00629842	0.00534845
OTU_4592	93.2084	0	639.679	k__bacteria	p__proteobacteria	c__betaproteobacteria	o__burkholderiales	f__burkholderiaceae	g__limnobacter	s__limnobacter spp.	0	0	0	0	0.00209442	0	0	0	0
OTU_1793	93.1973	0	657.713	k__bacteria	p__bacteroidetes	c__sphingobacteriia	o__sphingobacteriales	f__chitinophagaceae	g__chitinophaga	s__chitinophaga spp.	0	0	0.00844666	0	0	0	0	0	0
OTU_2508	93.1765	1.72769e-180	636.072	k__bacteria	p__firmicutes	c__bacilli	o__bacillales	f__paenibacillaceae	g__paenibacillus	s__paenibacillus provencensis	0	0	0	0	0	0	0	0	0
OTU_273	93.1765	2.0941e-179	632.465	k__eukaryota	p__euglenida	c__euglenida	o__euglenales	f__euglenaceae	g__euglena	s__euglena gracilis	0	0.00172488	0	0.00221462	0.00139628	0.21254	0	0.00629842	1.95218
OTU_2956	93.1442	2.0941e-179	633.367	k__bacteria	p__planctomycetes	c__planctomycetia	o__planctomycetales	f__planctomycetaceae	g__rhodopirellula	s__rhodopirellula spp.	0	0	0	0.00110731	0	0	0	0	0
OTU_565	93.1442	2.53815e-178	629.76	k__bacteria	p__bacteroidetes	c__bacteroidia	o__bacteroidales	f__porphyromonadaceae	g__proteiniphilum	s__proteiniphilum acetatigenes	0	0	0	0.000553655	0	0.00379535	0	0	0
OTU_1469	93.1442	3.75732e-176	622.547	k__bacteria	p__bacteroidetes	c__flavobacteriia	o__flavobacteriales	f__flavobacteriaceae	g__bergeyella	s__bergeyella sp.	0	0	0	0	0	0	0	0	0
OTU_1729	93.1373	6.56694e-173	610.825	k__bacteria	p__actinobacteria	c__actinobacteria	o__actinomycetales	f__micromonosporaceae	g__actinoplanes	s__actinoplanes spp.	0	0	0	0	0.00488697	0	0	0	0
OTU_3631	93.1298	1.17399e-163	581.069	k__bacteria	p__verrucomicrobia	c__verrucomicrobiae	o__verrucomicrobiales	f__verrucomicrobiaceae	g__luteolibacter	s__luteolibacter spp.	0	0	0.00281555	0.000553655	0	0	0	0	0
OTU_3115	93.128	7.27193e-179	631.564	k__bacteria	p__bacteroidetes	c__flavobacteriia	o__flavobacteriales	f__flavobacteriaceae	g__bergeyella	s__bergeyella sp.	0	0	0	0	0	0	0	0	0
OTU_4205	93.128	7.27193e-179	631.564	k__bacteria	p__bacteroidetes	c__sphingobacteriia	o__sphingobacteriales	f__chitinophagaceae	g__chitinophaga	s__chitinophaga spp.	0	0	0.00281555	0	0	0	0	0	0
OTU_4229	93.128	7.27193e-179	631.564	k__bacteria	p__bacteroidetes	c__sphingobacteriia	o__sphingobacteriales	f__chitinophagaceae	g__chitinophaga	s__chitinophaga spp.	0	0	0	0	0	0	0	0.00629842	0
OTU_4469	93.128	7.27193e-179	630.662	k__bacteria	p__bacteroidetes	c__flavobacteriia	o__flavobacteriales	f__flavobacteriaceae	g__bergeyella	s__bergeyella sp.	0	0	0	0	0	0	0	0.00629842	0
OTU_1048	93.128	8.83637e-178	627.055	k__bacteria	p__bacteroidetes	c__sphingobacteriia	o__sphingobacteriales	f__chitinophagaceae	g__chitinophaga	s__chitinophaga spp.	0	0	0	0	0	0	0	0	0.0267423
OTU_268	93.1264	0	657.713	k__bacteria	p__proteobacteria	c__deltaproteobacteria	o__desulfobacterales	f__desulfobacteraceae	g__desulfobacterium	s__desulfobacterium vacuolatum	0.000946414	0	0	0.00166096	0.00209442	0.00126512	0.00297566	0	0
OTU_810	93.1204	2.28601e-172	609.022	k__bacteria	p__actinobacteria	c__actinobacteria	o__actinomycetales	f__pseudonocardiaceae	g__amycolatopsis	s__amycolatopsis spp.	0	0.00172488	0	0.00110731	0	0.0139163	0	0.00629842	0
OTU_2615	93.1204	2.28601e-172	609.022	k__bacteria	p__actinobacteria	c__actinobacteria	o__actinomycetales	f__nocardiaceae	g__rhodococcus	s__rhodococcus spp.	0	0.00344976	0	0	0	0.00126512	0	0	0
OTU_3930	93.1204	2.77012e-171	605.415	k__bacteria	p__actinobacteria	c__actinobacteria	o__candidatus nanopelagicales	f__candidatus nanopelagicales	g__candidatus planktophila	s__uncultured candidatus planktophila sp.	0	0.00517464	0	0	0	0	0	0	0
OTU_979	93.1204	3.37469e-170	601.808	k__eukaryota	p__eustigmatophyceae	c__eustigmatophyceae	o__eustigmatales	f__monodopsidaceae	g__nannochloropsis	s__nannochloropsis sp.	0.00283924	0	0.00422333	0	0	0.00253024	0.00297566	0	0
OTU_1163	93.1116	3.77659e-176	621.645	k__bacteria	p__bacteroidetes	c__bacteroidia	o__bacteroidales	f__porphyromonadaceae	g__proteiniphilum	s__proteiniphilum acetatigenes	0	0	0	0	0	0	0	0	0
OTU_2507	93.1034	0	637.875	k__bacteria	p__proteobacteria	c__deltaproteobacteria	o__desulfobacterales	f__desulfobacteraceae	g__desulfobacterium	s__desulfobacterium spp.	0	0.00172488	0	0	0.000698139	0	0	0	0
OTU_867	93.1034	1.17788e-169	600.005	k__bacteria	p__cyanobacteria	c__cyanobacteria	o__nostocales	f__nostocaceae	g__dolichospermum	s__dolichospermum fallax	0	0	0	0	0	0	0	0	0
OTU_3238	93.1034	0.0209266	44.5672	k__fungi	p__basidiomycota	c__agaricomycetes	o__hymenochaetales	f__hymenochaetaceae	g__inonotus	s__inonotus vaninii	0	0	0	0	0.000698139	0	0.00297566	0	0
OTU_456	93.1034	2.05528	37.3537	k__fungi	p__ascomycota	c__dothideomycetes	o__tubeufiales	f__tubeufiaceae	g__helicoma	s__helicoma monilipes	0.0624633	0	0	0	0.00418883	0.0139163	0.0624888	0.0629842	0.0213938
OTU_369	93.0622	1.07097e-176	623.449	k__bacteria	p__firmicutes	c__clostridia	o__clostridiales	f__ruminococcaceae	g__ruminococcus	s__ruminococcus spp.	0	0.00344976	0	0	0.000698139	0.00379535	0.752842	0.00629842	0.00534845
OTU_382	93.0521	3.35665e-170	601.808	k__bacteria	p__chloroflexi	c__anaerolineae	o__anaerolineales	f__anaerolineaceae	g__bellilinea	s__bellilinea spp.	0	0	0	0.000553655	0.000698139	0	0	0	0
OTU_2516	93.0521	3.35665e-170	601.808	k__bacteria	p__chloroflexi	c__anaerolineae	o__anaerolineales	f__anaerolineaceae	g__leptolinea	s__leptolinea sp.	0	0	0	0	0	0	0.00892698	0	0
OTU_720	93.0521	4.08923e-169	598.201	k__bacteria	p__chloroflexi	c__anaerolineae	o__anaerolineales	f__anaerolineaceae	g__levilinea	s__levilinea spp.	0	0	0	0	0	0	0	0	0
OTU_1306	93.0521	4.08923e-169	598.201	k__bacteria	p__actinobacteria	c__actinobacteria	o__acidimicrobiales	f__iamiaceae	g__iamia	s__iamia spp.	0.000946414	0	0.00140778	0	0.00418883	0	0	0	0
OTU_2529	93.0493	0	664.926	k__bacteria	p__proteobacteria	c__deltaproteobacteria	o__desulfobacterales	f__desulfobacteraceae	g__desulfobacterium	s__desulfobacterium spp.	0	0.00172488	0	0	0.0188497	0	0	0	0
OTU_1187	93.0394	6.06076e-180	634.269	k__bacteria	p__proteobacteria	c__deltaproteobacteria	o__syntrophobacterales	f__syntrophaceae	g__syntrophus	s__syntrophus spp.	0.00189283	0.0120742	0	0	0	0	0	0.00629842	0
OTU_694	93.0348	1.16843e-169	600.005	k__bacteria	p__proteobacteria	c__alphaproteobacteria	o__alphaproteobacteria	f__alphaproteobacteria	g__candidatus pelagibacter	s__candidatus pelagibacter sp. nan172	0.000946414	0.00862441	0	0	0	0	0.0208296	0.00629842	0.0106969
OTU_1797	93.0337	0	664.024	k__bacteria	p__planctomycetes	c__planctomycetia	o__planctomycetales	f__planctomycetaceae	g__rhodopirellula	s__rhodopirellula spp.	0	0.00172488	0	0	0	0	0	0	0
OTU_3823	93.0233	8.99497e-178	627.055	k__bacteria	p__proteobacteria	c__betaproteobacteria	o__burkholderiales	f__oxalobacteraceae	g__undibacterium	s__undibacterium oligocarboniphilum	0	0.00344976	0	0	0	0	0	0	0
OTU_3434	93.0175	4.08923e-169	598.201	k__bacteria	p__chloroflexi	c__dehalococcoidia	o__dehalococcoidia	f__dehalococcoidia	g__dehalogenimonas	s__dehalogenimonas spp.	0	0	0	0.00996578	0	0	0.00297566	0	0
OTU_3604	93.0175	6.05264e-167	590.988	k__bacteria	p__proteobacteria	c__alphaproteobacteria	o__alphaproteobacteria	f__alphaproteobacteria	g__candidatus pelagibacter	s__candidatus pelagibacter sp. nan172	0.000946414	0	0.00140778	0	0	0.00126512	0	0	0
OTU_179	93.0023	0	659.516	k__bacteria	p__bacteroidetes	c__bacteroidia	o__bacteroidales	f__prolixibacteraceae	g__mariniphaga	s__bacteroidales bacterium	0.743881	0.560586	0.00140778	0.00110731	0.0104721	0.0126512	0.0119026	0.585753	0.00534845
OTU_2625	93	1.42345e-168	596.398	k__bacteria	p__proteobacteria	c__alphaproteobacteria	o__rhizobiales	f__phyllobacteriaceae	g__aquamicrobium	s__aquamicrobium spp.	0	0	0	0	0	0	0.0148783	0	0
OTU_3917	93	1.42345e-168	596.398	k__bacteria	p__proteobacteria	c__alphaproteobacteria	o__alphaproteobacteria	f__alphaproteobacteria	g__candidatus pelagibacter	s__candidatus pelagibacter sp. nan172	0	0	0	0	0	0	0.00892698	0	0
OTU_3973	93	1.73879e-167	592.791	k__bacteria	p__tenericutes	c__mollicutes	o__acholeplasmatales	f__acholeplasmataceae	g__candidatus phytoplasma	s__sugarcane phytoplasma (uncharacterized)	0.00283924	0	0	0	0	0	0	0	0
OTU_419	92.9907	0	637.875	k__bacteria	p__verrucomicrobia	c__verrucomicrobiae	o__verrucomicrobiales	f__verrucomicrobiaceae	g__roseibacillus	s__roseibacillus spp.	0	0	0	0.000553655	0	0.234047	0	0	0
OTU_1024	92.9907	6.06076e-180	634.269	k__bacteria	p__proteobacteria	c__deltaproteobacteria	o__syntrophobacterales	f__syntrophaceae	g__syntrophus	s__syntrophus spp.	0	0.0172488	0	0	0	0	0	0	0
OTU_1587	92.9907	6.06076e-180	634.269	k__bacteria	p__proteobacteria	c__deltaproteobacteria	o__syntrophobacterales	f__syntrophaceae	g__syntrophus	s__syntrophus spp.	0.000946414	0.0137991	0	0	0	0.00126512	0	0.00629842	0
OTU_4378	92.9825	4.99509e-168	594.595	k__bacteria	p__cyanobacteria	c__cyanobacteria	o__synechococcales	f__synechococcaceae	g__synechococcus	s__synechococcus spp.	0	0	0.00703888	0	0	0	0	0	0
OTU_533	92.9742	1.73206e-180	636.072	k__bacteria	p__firmicutes	c__bacilli	o__bacillales	f__staphylococcaceae	g__staphylococcus	s__staphylococcus warneri	0.0066249	0.0103493	0	0	0	0.00506047	0.0238053	0	0.0213938
OTU_3640	92.9742	1.73206e-180	636.072	k__bacteria	p__firmicutes	c__bacilli	o__lactobacillales	f__aerococcaceae	g__globicatella	s__globicatella sulfidifaciens	0	0	0	0	0	0.00379535	0	0	0
OTU_4081	92.9742	1.73206e-180	636.072	k__bacteria	p__proteobacteria	c__gammaproteobacteria	o__methylococcales	f__methylococcaceae	g__methylocaldum	s__methylocaldum spp.	0.0104106	0	0.00703888	0.00110731	0.0146609	0	0.0119026	0.0125968	0.0213938
OTU_4338	92.9742	1.73206e-180	636.072	k__bacteria	p__proteobacteria	c__gammaproteobacteria	o__xanthomonadales	f__xanthomonadaceae	g__lysobacter	s__lysobacter sp.	0	0	0	0	0	0	0	0	0
OTU_4631	92.9742	1.73206e-180	636.072	k__bacteria	p__proteobacteria	c__gammaproteobacteria	o__xanthomonadales	f__xanthomonadaceae	g__pseudoxanthomonas	s__pseudoxanthomonas sp.	0	0	0	0	0	0	0	0	0
OTU_1245	92.9577	6.04549e-180	634.269	k__bacteria	p__firmicutes	c__negativicutes	o__selenomonadales	f__acidaminococcaceae	g__phascolarctobacterium	s__phascolarctobacterium succinatutens	0	0	0	0	0.0209442	0	0	0	0
OTU_275	92.9577	8.88168e-178	627.055	k__bacteria	p__firmicutes	c__clostridia	o__clostridiales	f__clostridiaceae	g__clostridium	s__clostridium spp.	0	0	0	0.000553655	0.000698139	0.00126512	0.416592	0.403099	0.0106969
OTU_4211	92.9412	2.11008e-179	632.465	k__bacteria	p__proteobacteria	c__gammaproteobacteria	o__xanthomonadales	f__xanthomonadaceae	g__lysobacter	s__lysobacter spp.	0	0	0	0	0	0	0	0	0
OTU_1589	92.9245	7.30913e-179	630.662	k__bacteria	p__planctomycetes	c__planctomycetia	o__planctomycetales	f__planctomycetaceae	g__rhodopirellula	s__rhodopirellula spp.	0	0	0	0.00110731	0	0	0.00297566	0	0
OTU_3422	92.9245	7.30913e-179	630.662	k__bacteria	p__proteobacteria	c__alphaproteobacteria	o__rhizobiales	f__phyllobacteriaceae	g__nitratireductor	s__nitratireductor spp.	0	0	0	0	0	0.00126512	0.00892698	0	0
OTU_1769	92.9078	2.54464e-178	628.859	k__bacteria	p__bacteroidetes	c__bacteroidia	o__bacteroidales	f__bacteroidaceae	g__bacteroides	s__bacteroides sp.	0	0	0	0	0	0	0	0	0
OTU_4142	92.891	8.85902e-178	627.055	k__bacteria	p__bacteroidetes	c__bacteroidia	o__bacteroidales	f__bacteroidaceae	g__bacteroides	s__bacteroides spp.	0	0	0	0	0.00209442	0	0	0	0
OTU_4526	92.891	8.85902e-178	627.055	k__bacteria	p__bacteroidetes	c__sphingobacteriia	o__sphingobacteriales	f__sphingobacteriaceae	g__sphingobacterium	s__sphingobacterium spp.	0	0	0	0	0.00349069	0.00506047	0	0	0.00534845
OTU_3901	92.891	1.07925e-176	623.449	k__bacteria	p__bacteroidetes	c__cytophagia	o__cytophagales	f__cytophagaceae	g__rufibacter	s__rufibacter sp.	0	0	0	0	0	0	0	0	0
OTU_3995	92.8747	9.72036e-171	604.513	k__bacteria	p__proteobacteria	c__alphaproteobacteria	o__sphingomonadales	f__sphingomonadaceae	g__sphingomonas	s__sphingomonas spp.	0	0	0	0	0.00558511	0	0	0	0
OTU_2138	92.8747	9.72036e-171	603.611	k__bacteria	p__actinobacteria	c__actinobacteria	o__actinomycetales	f__streptomycetaceae	g__streptomyces	s__streptomyces olivoviridis	0	0	0	0	0.00837767	0.00126512	0	0	0
OTU_3206	92.8571	1.09029e-176	623.449	k__bacteria	p__actinobacteria	c__actinobacteria	o__candidatus nanopelagicales	f__candidatus nanopelagicales	g__candidatus planktophila	s__uncultured candidatus planktophila sp.	0	0	0	0	0.00279256	0	0	0	0
OTU_2655	92.8571	2.93342e-114	416.061	k__bacteria	p__bacteroidetes	c__bacteroidia	o__bacteroidales	f__bacteroidaceae	g__bacteroides	s__bacteroides spp.	0	0	0	0	0	0.00126512	0	0	0.00534845
OTU_4622	92.8571	0.03902	42.7638	k__eukaryota	p__euglenida	c__euglenida	o__euglenales	f__euglenaceae	g__euglena	s__euglena sanguinea	0	0	0	0	0	0	0	0	0.00534845
OTU_1712	92.8571	0.0679493	42.7638	k__eukaryota	p__eukaryota	c__foraminifera	o__rotaliida	f__rotaliidae	g__ammonia	s__ammonia sp.	0	0	0	0	0.000698139	0.00126512	0.00595132	0.00629842	0.00534845
OTU_3474	92.8571	0.406841	39.157	k__bacteria	p__planctomycetes	c__planctomycetia	o__planctomycetales	f__planctomycetaceae	g__pirellula	s__pirellula sp.	0	0	0	0	0	0.00126512	0.00297566	0.00629842	0.00534845
OTU_1023	92.8571	0.486067	39.157	k__fungi	p__basidiomycota	c__agaricomycetes	o__polyporales	f__polyporaceae	g__hornodermoporus	s__perenniporia martius	0	0	0	0	0	0.0101209	0	0.00629842	0.00534845
OTU_579	92.8571	0.780734	39.157	k__fungi	p__basidiomycota	c__agaricomycetes	o__polyporales	f__polyporaceae	g__hornodermoporus	s__perenniporia martius	0	0	0	0	0	0.00253024	0.0148783	0.0944763	0.0534845
OTU_313	92.8406	0	641.482	k__bacteria	p__planctomycetes	c__planctomycetia	o__planctomycetales	f__planctomycetaceae	g__blastopirellula	s__blastopirellula spp.	0	0	0.00140778	0	0.000698139	0	0.00297566	0	0
OTU_1035	92.8401	3.73805e-176	621.645	k__bacteria	p__actinobacteria	c__actinobacteria	o__actinomycetales	f__micrococcaceae	g__renibacterium	s__renibacterium salmoninarum	0	0	0	0	0	0.0303628	0	0	0
OTU_3064	92.8401	4.54214e-175	618.038	k__bacteria	p__actinobacteria	c__actinobacteria	o__actinomycetales	f__corynebacteriaceae	g__corynebacterium	s__corynebacterium vitaeruminis	0	0	0	0	0	0.00126512	0	0	0
OTU_4068	92.8401	4.54214e-175	618.038	k__bacteria	p__actinobacteria	c__actinobacteria	o__actinomycetales	f__sporichthyaceae	g__sporichthya	s__sporichthya spp.	0	0.00344976	0	0.0060902	0	0.00759071	0	0	0
OTU_982	92.8395	3.39274e-170	601.808	k__bacteria	p__actinobacteria	c__actinobacteria	o__actinomycetales	f__microbacteriaceae	g__clavibacter	s__clavibacter spp.	0	0	0	0	0	0.00126512	0	0	0
OTU_2007	92.8395	4.11122e-169	599.103	k__bacteria	p__actinobacteria	c__actinobacteria	o__actinomycetales	f__microbacteriaceae	g__clavibacter	s__clavibacter spp.	0	0	0	0	0	0	0	0	0
OTU_2814	92.8395	2.57365e-165	585.578	k__eukaryota	p__bacillariophyta	c__coscinodiscophyceae	o__coscinodiscales	f__coscinodiscaceae	g__coscinodiscus	s__coscinodiscus radiatus	0	0	0	0	0	0	0	0	0
OTU_1974	92.8241	7.36492e-179	631.564	k__bacteria	p__proteobacteria	c__gammaproteobacteria	o__xanthomonadales	f__sinobacteraceae	g__solimonas	s__solimonas sp.	0.000946414	0	0	0	0	0	0	0	0
OTU_2717	92.8218	1.43112e-168	596.398	k__bacteria	p__proteobacteria	c__alphaproteobacteria	o__rhodobacterales	f__rhodobacteraceae	g__rhodobacter	s__rhodobacter gluconicum	0	0	0	0	0	0	0	0	0
OTU_4192	92.8218	5.31649e-168	595.496	k__bacteria	p__verrucomicrobia	c__verrucomicrobiae	o__verrucomicrobiales	f__verrucomicrobiaceae	g__verrucomicrobium	s__verrucomicrobium spp.	0	0	0	0	0	0	0	0	0
OTU_672	92.804	1.42728e-168	597.3	k__bacteria	p__chloroflexi	c__anaerolineae	o__anaerolineales	f__anaerolineaceae	g__bellilinea	s__bellilinea spp.	0	0	0	0	0	0	0	0	0
OTU_3592	92.804	1.42728e-168	597.3	k__bacteria	p__chloroflexi	c__anaerolineae	o__anaerolineales	f__anaerolineaceae	g__anaerolinea	s__anaerolinea spp.	0	0	0	0.000553655	0	0.00379535	0	0	0
OTU_2692	92.804	1.73411e-167	593.693	k__bacteria	p__chloroflexi	c__anaerolineae	o__anaerolineales	f__anaerolineaceae	g__leptolinea	s__leptolinea sp.	0	0	0	0	0	0	0.00297566	0	0
OTU_4415	92.804	1.73411e-167	593.693	k__bacteria	p__actinobacteria	c__actinobacteria	o__actinomycetales	f__pseudonocardiaceae	g__lentzea	s__lentzea spp.	0	0	0	0.00110731	0	0.00506047	0	0	0
OTU_3323	92.7861	1.40042e-168	596.398	k__bacteria	p__actinobacteria	c__actinobacteria	o__acidimicrobiales	f__iamiaceae	g__iamia	s__iamia spp.	0	0	0.00140778	0	0	0	0	0	0
OTU_3799	92.7861	1.42345e-168	596.398	k__bacteria	p__firmicutes	c__clostridia	o__clostridiales	f__lachnospiraceae	g__sporobacterium	s__sporobacterium sp.	0	0	0	0	0.00209442	0	0	0	0
OTU_524	92.7861	4.96831e-168	595.496	k__bacteria	p__proteobacteria	c__alphaproteobacteria	o__alphaproteobacteria	f__alphaproteobacteria	g__candidatus pelagibacter	s__candidatus pelagibacter sp. nan172	0	0.0379474	0.00140778	0.0060902	0.0118684	0	0.00892698	0.0314921	0
OTU_830	92.7861	4.96831e-168	595.496	k__bacteria	p__proteobacteria	c__alphaproteobacteria	o__rhodobacterales	f__rhodobacteraceae	g__paracoccus	s__paracoccus zeaxanthinifaciens	0	0	0	0	0.0146609	0	0	0	0
OTU_4118	92.7861	4.99509e-168	595.496	k__eukaryota	p__euglenida	c__euglenida	o__euglenales	f__euglenaceae	g__euglena	s__euglena cantabrica	0.000946414	0	0	0	0	0	0	0	0
OTU_4506	92.7861	6.03633e-167	590.988	k__bacteria	p__proteobacteria	c__alphaproteobacteria	o__rhizobiales	f__bradyrhizobiaceae	g__nitrobacter	s__nitrobacter spp.	0	0	0	0	0	0	0.00892698	0	0
OTU_4599	92.7861	6.05264e-167	590.988	k__bacteria	p__chloroflexi	c__anaerolineae	o__anaerolineales	f__anaerolineaceae	g__anaerolinea	s__anaerolinea spp.	0.000946414	0.00172488	0	0	0.00349069	0	0	0.00629842	0
OTU_2184	92.7746	1.63435e-142	509.836	k__bacteria	p__proteobacteria	c__alphaproteobacteria	o__rhodobacterales	f__hyphomonadaceae	g__hyphomonas	s__hyphomonas spp.	0	0	0	0	0.00279256	0	0	0	0
OTU_3296	92.7681	1.73411e-167	592.791	k__bacteria	p__actinobacteria	c__actinobacteria	o__acidimicrobiales	f__iamiaceae	g__iamia	s__iamia spp.	0.00567848	0.00517464	0.00422333	0	0.0139628	0.00506047	0.017854	0	0.0106969
OTU_2925	92.757	2.11541e-179	633.367	k__bacteria	p__proteobacteria	c__deltaproteobacteria	o__syntrophobacterales	f__syntrophaceae	g__desulfomonile	s__desulfomonile tiedjei	0	0.00172488	0	0	0	0	0.00297566	0	0.00534845
OTU_3027	92.757	2.11541e-179	633.367	k__bacteria	p__proteobacteria	c__deltaproteobacteria	o__desulfobacterales	f__desulfobacteraceae	g__desulfobacterium	s__desulfobacterium spp.	0	0.00172488	0	0	0.00209442	0	0	0	0
OTU_766	92.757	2.5771e-178	628.859	k__bacteria	p__firmicutes	c__bacilli	o__bacillales	f__staphylococcaceae	g__staphylococcus	s__staphylococcus haemolyticus	0	0	0	0	0.0153591	0	0	0	0
OTU_1924	92.757	3.13164e-177	625.252	k__bacteria	p__proteobacteria	c__deltaproteobacteria	o__syntrophobacterales	f__syntrophaceae	g__syntrophus	s__syntrophus spp.	0	0.0155239	0	0	0	0	0	0	0
OTU_1056	92.7536	2.83678e-171	605.415	k__bacteria	p__actinobacteria	c__actinobacteria	o__actinomycetales	f__microbacteriaceae	g__clavibacter	s__clavibacter spp.	0	0.0103493	0	0	0	0	0.0119026	0.00629842	0
OTU_4537	92.75	8.98292e-165	583.774	k__bacteria	p__firmicutes	c__clostridia	o__clostridiales	f__peptoniphilaceae	g__anaerococcus	s__anaerococcus sp.	0	0	0	0	0	0	0	0	0
OTU_368	92.7438	0	652.302	k__bacteria	p__proteobacteria	c__deltaproteobacteria	o__desulfobacterales	f__desulfobacteraceae	g__desulfofaba	s__desulfofaba spp.	0	0	0	0	0	0	0	0.00629842	0
OTU_1758	92.74	7.36492e-179	631.564	k__bacteria	p__proteobacteria	c__gammaproteobacteria	o__methylococcales	f__methylococcaceae	g__methylocaldum	s__methylocaldum spp.	0.000946414	0	0	0	0.000698139	0	0	0	0
OTU_2668	92.74	7.36492e-179	631.564	k__bacteria	p__proteobacteria	c__betaproteobacteria	o__rhodocyclales	f__rhodocyclaceae	g__methyloversatilis	s__methyloversatilis spp.	0	0	0	0	0.00139628	0.00126512	0	0	0
OTU_2285	92.74	7.36492e-179	630.662	k__bacteria	p__proteobacteria	c__gammaproteobacteria	o__methylococcales	f__methylococcaceae	g__methylocaldum	s__methylocaldum sp.	0	0	0	0	0	0	0	0	0.192544
OTU_3271	92.74	7.36492e-179	630.662	k__bacteria	p__proteobacteria	c__gammaproteobacteria	o__xanthomonadales	f__sinobacteraceae	g__steroidobacter	s__steroidobacter spp.	0	0	0	0	0	0	0	0	0
OTU_3797	92.74	7.36492e-179	630.662	k__bacteria	p__proteobacteria	c__betaproteobacteria	o__hydrogenophilales	f__hydrogenophilaceae	g__thiobacillus	s__thiobacillus spp.	0.00283924	0.0103493	0.00422333	0.00276827	0.0125665	0.0290977	0.00297566	0.0251937	0.0106969
OTU_751	92.74	8.94965e-178	627.957	k__bacteria	p__proteobacteria	c__betaproteobacteria	o__rhodocyclales	f__rhodocyclaceae	g__rhodocyclus	s__rhodocyclus tenuis	0.0312317	0.0707201	0.13937	0.0525972	0.065625	0.0354233	0.0743915	0.125968	0.0481361
OTU_64	92.723	2.56412e-178	628.859	k__bacteria	p__verrucomicrobia	c__verrucomicrobiae	o__verrucomicrobiales	f__verrucomicrobia subdivision 3	g__pedosphaera	s__pedosphaera spp.	0.000946414	0	0.00140778	1.43009	0	0.00126512	0.00595132	0.00629842	0.00534845
OTU_102	92.723	2.56412e-178	628.859	k__bacteria	p__firmicutes	c__clostridia	o__clostridiales	f__ruminococcaceae	g__ruminiclostridium	s__clostridium straminisolvens	0	1.19879	0	0	0.00628325	0.00126512	0.00297566	0.258235	0
OTU_2491	92.6991	0	643.286	k__bacteria	p__proteobacteria	c__betaproteobacteria	o__burkholderiales	f__oxalobacteraceae	g__herminiimonas	s__herminiimonas arsenicoxydans	0	0	0	0	0	0.0101209	0	0	0.00534845
OTU_2698	92.6714	3.10001e-177	625.252	k__bacteria	p__firmicutes	c__clostridia	o__clostridiales	f__lachnospiraceae	g__sporobacterium	s__sporobacterium sp.	0	0	0	0	0.00628325	0	0	0	0
OTU_2503	92.6714	1.60175e-174	616.235	k__bacteria	p__bacteroidetes	c__sphingobacteriia	o__sphingobacteriales	f__chitinophagaceae	g__filimonas	s__filimonas spp.	0	0	0	0	0	0	0.0119026	0	0
OTU_661	92.665	9.82377e-171	603.611	k__bacteria	p__actinobacteria	c__actinobacteria	o__actinomycetales	f__microbacteriaceae	g__clavibacter	s__clavibacter spp.	0.00283924	0	0.00140778	0	0.0174535	0	0	0	0
OTU_909	92.6606	2.13673e-179	632.465	k__bacteria	p__proteobacteria	c__gammaproteobacteria	o__xanthomonadales	f__sinobacteraceae	g__steroidobacter	s__steroidobacter spp.	0	0	0	0	0.0118684	0	0	0	0
OTU_3721	92.654	3.76695e-176	621.645	k__bacteria	p__bacteroidetes	c__sphingobacteriia	o__sphingobacteriales	f__sphingobacteriaceae	g__sphingobacterium	s__sphingobacterium spp.	0	0.00172488	0.484275	0.000553655	0.0090758	0.00759071	0.00297566	0.0188953	0.20859
OTU_4034	92.654	3.76695e-176	621.645	k__bacteria	p__bacteroidetes	c__bacteroidia	o__bacteroidales	f__porphyromonadaceae	g__porphyromonas	s__porphyromonas sp.	0	0	0	0	0	0	0	0	0
OTU_2291	92.654	4.57735e-175	618.038	k__bacteria	p__bacteroidetes	c__sphingobacteriia	o__sphingobacteriales	f__sphingobacteriaceae	g__sphingobacterium	s__sphingobacterium spp.	0	0	0	0	0	0	0	0	0
OTU_93	92.6437	0	641.482	k__bacteria	p__bacteroidetes	c__sphingobacteriia	o__sphingobacteriales	f__sphingobacteriaceae	g__solitalea	s__solitalea canadensis	0.00189283	0.00344976	0.00140778	0	0.000698139	0.00506047	0	0	0.0106969
OTU_4386	92.6366	3.80549e-176	621.645	k__bacteria	p__actinobacteria	c__actinobacteria	o__acidimicrobiales	f__iamiaceae	g__iamia	s__iamia spp.	0	0	0	0	0.00209442	0	0.00595132	0.00629842	0
OTU_2011	92.6339	0	660.418	k__bacteria	p__proteobacteria	c__betaproteobacteria	o__neisseriales	f__chromobacteriaceae	g__chromobacterium	s__chromobacterium sp.	0	0	0.00140778	0	0	0	0.00297566	0	0
OTU_2958	92.6339	0	653.204	k__bacteria	p__proteobacteria	c__gammaproteobacteria	o__chromatiales	f__chromatiaceae	g__rheinheimera	s__rheinheimera sp.	0	0	0	0	0	0	0	0	0
OTU_1400	92.629	1.16843e-169	600.005	k__bacteria	p__actinobacteria	c__actinobacteria	o__actinomycetales	f__microbacteriaceae	g__leifsonia	s__leifsonia xyli	0.000946414	0	0	0.000553655	0.00279256	0.00126512	0	0	0
OTU_554	92.629	1.18418e-169	600.005	k__bacteria	p__actinobacteria	c__actinobacteria	o__actinomycetales	f__propionibacteriaceae	g__propionibacterium	s__propionibacterium acnes	0	0.0137991	0	0.0060902	0	0.0189768	0.00297566	0.00629842	0.00534845
OTU_2224	92.629	1.18418e-169	600.005	k__bacteria	p__actinobacteria	c__actinobacteria	o__actinomycetales	f__microbacteriaceae	g__clavibacter	s__clavibacter spp.	0	0.00172488	0	0	0.000698139	0	0	0	0
OTU_3025	92.629	1.18418e-169	600.005	k__bacteria	p__actinobacteria	c__actinobacteria	o__actinomycetales	f__pseudonocardiaceae	g__lentzea	s__lentzea spp.	0	0.00172488	0	0.000553655	0.000698139	0	0.00297566	0.0188953	0
OTU_1060	92.629	5.03527e-168	594.595	k__bacteria	p__actinobacteria	c__actinobacteria	o__acidimicrobiales	f__iamiaceae	g__iamia	s__iamia spp.	0	0	0	0	0	0.00885583	0	0	0
OTU_1534	92.619	5.60495e-174	614.432	k__bacteria	p__bacteroidetes	c__sphingobacteriia	o__sphingobacteriales	f__sphingobacteriaceae	g__sphingobacterium	s__sphingobacterium spp.	0	0	0.00985444	0	0	0	0	0	0
OTU_826	92.6108	7.41338e-166	587.381	k__eukaryota	p__bacillariophyta	c__mediophyceae	o__eupodiscales	f__eupodiscaceae	g__odontella	s__odontella sinensis	0.00567848	0	0	0.000553655	0	0.00126512	0	0	0.0106969
OTU_3344	92.6014	1.02405e-176	623.449	k__bacteria	p__chlorobi	c__chlorobia	o__chlorobiales	f__chlorobiaceae	g__chlorobium	s__chlorobium spp.	0	0	0	0	0	0	0	0	0
OTU_933	92.6014	1.58946e-174	617.137	k__bacteria	p__actinobacteria	c__actinobacteria	o__actinomycetales	f__propionibacteriaceae	g__tessaracoccus	s__tessaracoccus spp.	0	0	0	0	0	0.0164465	0	0	0
OTU_1903	92.5926	1.73879e-167	592.791	k__bacteria	p__firmicutes	c__clostridia	o__clostridiales	f__clostridiaceae	g__clostridium	s__clostridium spp.	0	0	0	0	0	0	0	0	0
OTU_3464	92.5926	0.120243	40.9604	k__bacteria	p__actinobacteria	c__actinobacteria	o__actinomycetales	f__streptosporangiaceae	g__acrocarpospora	s__acrocarpospora macrocephala	0	0	0	0	0	0	0	0	0.0160454
OTU_3453	92.5926	0.133126	40.9604	k__bacteria	p__actinobacteria	c__actinobacteria	o__actinomycetales	f__streptosporangiaceae	g__acrocarpospora	s__acrocarpospora macrocephala	0	0	0	0	0.00209442	0.00126512	0	0.0125968	0.0106969
OTU_900	92.5926	0.163186	40.9604	k__fungi	p__ascomycota	c__saccharomycetes	o__saccharomycetales	f__saccharomycetaceae	g__nakaseomyces	s__candida glabrata	0	0	0	0	0.00209442	0.00379535	0.00595132	0.0251937	0.00534845
OTU_654	92.5926	0.193042	40.9604	k__fungi	p__ascomycota	c__eurotiomycetes	o__onygenales	f__arthrodermataceae	g__trichophyton	s__trichophyton verrucosum	0	0	0	0	0	0.00126512	0	0.00629842	0.00534845
OTU_2013	92.5926	0.201622	40.9604	k__fungi	p__ascomycota	c__eurotiomycetes	o__onygenales	f__arthrodermataceae	g__trichophyton	s__trichophyton verrucosum	0	0.00344976	0	0	0.00558511	0	0.00892698	0.0125968	0.0534845
OTU_2578	92.5926	2.28455	37.3537	k__eukaryota	p__eukaryota	c__dinophyceae	o__gonyaulacales	f__gonyaulacaceae	g__alexandrium	s__alexandrium tamarense	0	0	0	0	0.000698139	0	0	0	0.0106969
OTU_765	92.5843	0	652.302	k__bacteria	p__planctomycetes	c__planctomycetia	o__planctomycetales	f__planctomycetaceae	g__candidatus anammoximicrobium	s__candidatus anammoximicrobium moscowii	0	0	0	0	0	0	0	0	0
OTU_406	92.5659	2.32857e-172	609.022	k__bacteria	p__cyanobacteria	c__gloeobacteria	o__gloeobacterales	f__gloeobacteraceae	g__gloeobacter	s__gloeobacter spp.	0	0	0	0.000553655	0	0.00253024	0.0892698	0	0.0748783
OTU_3127	92.5659	3.02935e-171	606.317	k__bacteria	p__verrucomicrobia	c__verrucomicrobiae	o__verrucomicrobiales	f__verrucomicrobiaceae	g__verrucomicrobium	s__verrucomicrobium spp.	0	0	0	0	0	0	0	0	0
OTU_4626	92.5595	4.40908e-137	491.803	k__bacteria	p__proteobacteria	c__alphaproteobacteria	o__rhodobacterales	f__hyphomonadaceae	g__hyphomonas	s__hyphomonas spp.	0	0	0	0	0.00209442	0	0	0	0
OTU_3820	92.5581	4.65951e-175	618.038	k__bacteria	p__proteobacteria	c__betaproteobacteria	o__burkholderiales	f__oxalobacteraceae	g__herbaspirillum	s__herbaspirillum autotrophicum	0.000946414	0.00344976	0.00281555	0	0.00139628	0	0	0	0
OTU_526	92.5558	1.73879e-167	592.791	k__bacteria	p__chloroflexi	c__anaerolineae	o__anaerolineales	f__anaerolineaceae	g__ornatilinea	s__ornatilinea apprima	0	0	0	0.000553655	0.000698139	0	0	0	0
OTU_1036	92.5558	2.11258e-166	589.185	k__bacteria	p__actinobacteria	c__actinobacteria	o__acidimicrobiales	f__acidimicrobiaceae	g__ilumatobacter	s__ilumatobacter spp.	0.000946414	0.00862441	0.00140778	0	0.0111702	0.00253024	0.00595132	0	0.0106969
OTU_339	92.5481	6.7063e-173	610.825	k__bacteria	p__actinobacteria	c__actinobacteria	o__actinomycetales	f__micromonosporaceae	g__actinoplanes	s__actinoplanes spp.	0.304745	0	0	0.00110731	0.000698139	0.00253024	0.00892698	0	0
OTU_3691	92.5373	6.05264e-167	590.988	k__bacteria	p__proteobacteria	c__alphaproteobacteria	o__rhodobacterales	f__rhodobacteraceae	g__rhodobacter	s__rhodobacter sp.	0	0.0103493	0	0	0	0	0.00297566	0.00629842	0
OTU_2193	92.5373	6.06896e-167	590.988	k__bacteria	p__cyanobacteria	c__oscillatoriophycideae	o__chroococcales	f__cyanobacteriaceae	g__cyanobacterium	s__cyanobacterium spp.	0	0	0	0	0	0	0	0	0
OTU_1787	92.5373	6.08527e-167	590.988	k__bacteria	p__cyanobacteria	c__cyanobacteria	o__chroococcales	f__chroococcales	g__cyanobium	s__cyanobium sp.	0	0	0	0.000553655	0.00209442	0.00126512	0.00595132	0.00629842	0.00534845
OTU_708	92.5234	2.5771e-178	628.859	k__bacteria	p__proteobacteria	c__deltaproteobacteria	o__syntrophobacterales	f__syntrophaceae	g__desulfomonile	s__desulfomonile tiedjei	0.000946414	0.00517464	0	0	0	0	0	0.00629842	0
OTU_1185	92.5234	2.5771e-178	628.859	k__bacteria	p__proteobacteria	c__deltaproteobacteria	o__syntrophobacterales	f__syntrophaceae	g__desulfomonile	s__desulfomonile spp.	0	0.0224235	0	0	0	0.00126512	0	0.00629842	0
OTU_2369	92.5234	2.5771e-178	628.859	k__bacteria	p__actinobacteria	c__actinobacteria	o__acidimicrobiales	f__iamiaceae	g__iamia	s__iamia spp.	0	0	0	0	0.00349069	0.00379535	0.00297566	0	0
OTU_4204	92.5234	2.5771e-178	628.859	k__bacteria	p__proteobacteria	c__deltaproteobacteria	o__desulfobacterales	f__desulfobacteraceae	g__desulfobacterium	s__desulfobacterium spp.	0	0	0	0	0	0	0	0	0
OTU_1521	92.5234	3.13164e-177	625.252	k__bacteria	p__proteobacteria	c__deltaproteobacteria	o__syntrophobacterales	f__syntrophaceae	g__desulfomonile	s__desulfomonile tiedjei	0	0	0	0.000553655	0.00209442	0	0.00297566	0	0
OTU_413	92.5234	3.81512e-176	621.645	k__bacteria	p__actinobacteria	c__actinobacteria	o__actinomycetales	f__streptomycetaceae	g__streptomyces	s__streptomyces spp.	0	0	0	0	0.000698139	0.00379535	0.52074	0	0
OTU_3828	92.5234	3.81512e-176	621.645	k__bacteria	p__proteobacteria	c__gammaproteobacteria	o__methylococcales	f__methylococcaceae	g__methylocaldum	s__methylocaldum spp.	0	0	0	0.0116267	0.00209442	0	0	0	0
OTU_4120	92.5234	3.81512e-176	621.645	k__bacteria	p__proteobacteria	c__gammaproteobacteria	o__xanthomonadales	f__sinobacteraceae	g__solimonas	s__solimonas sp.	0	0	0	0	0	0	0	0	0
OTU_684	92.5059	8.97231e-178	627.055	k__bacteria	p__proteobacteria	c__betaproteobacteria	o__burkholderiales	f__burkholderiaceae	g__burkholderia	s__burkholderia spp.	0.00946414	0	0	0.00110731	0	0.00253024	0.00892698	0	0.0106969
OTU_1882	92.5059	1.09029e-176	623.449	k__bacteria	p__proteobacteria	c__gammaproteobacteria	o__xanthomonadales	f__sinobacteraceae	g__steroidobacter	s__steroidobacter spp.	0	0	0	0	0.00767953	0	0	0	0
OTU_4178	92.5059	1.30471e-175	619.842	k__bacteria	p__proteobacteria	c__betaproteobacteria	o__rhodocyclales	f__rhodocyclaceae	g__denitratisoma	s__denitratisoma spp.	0	0	0	0	0.00349069	0	0	0	0
OTU_2076	92.5	7.37363e-166	587.381	k__bacteria	p__proteobacteria	c__alphaproteobacteria	o__caulobacterales	f__caulobacteraceae	g__brevundimonas	s__brevundimonas variabilis	0	0	0	0	0	0	0.00892698	0	0
OTU_2326	92.4883	4.65951e-175	618.038	k__bacteria	p__firmicutes	c__clostridia	o__clostridiales	f__clostridiaceae	g__saccharofermentans	s__saccharofermentans acetigenes	0	0.00517464	0	0	0	0	0	0.00629842	0
OTU_4396	92.4675	9.80747e-158	561.232	k__bacteria	p__proteobacteria	c__alphaproteobacteria	o__rhodospirillales	f__rhodospirillaceae	g__defluviicoccus	s__defluviicoccus spp.	0	0	0	0	0	0	0	0	0
OTU_486	92.435	1.60585e-174	616.235	k__bacteria	p__bacteroidetes	c__sphingobacteriia	o__sphingobacteriales	f__sphingobacteriaceae	g__solitalea	s__solitalea canadensis	0	0	0	0	0.00139628	0	0	0	0.513451
OTU_974	92.435	1.95133e-173	612.628	k__bacteria	p__bacteroidetes	c__sphingobacteriia	o__sphingobacteriales	f__chitinophagaceae	g__chitinophaga	s__chitinophaga spp.	0	0	0	0	0	0	0	0.0251937	0
OTU_4324	92.4342	5.69417e-123	444.915	k__bacteria	p__acidobacteria	c__holophagae	o__holophagales	f__holophagaceae	g__holophaga	s__holophaga foetida	0	0	0	0	0	0	0	0	0
OTU_191	92.4312	6.24396e-180	634.269	k__bacteria	p__bacteroidetes	c__sphingobacteriia	o__sphingobacteriales	f__saprospiraceae	g__lewinella	s__lewinella spp.	0	0.00172488	0	0.00110731	0.000698139	0.00253024	0.00297566	0	0.00534845
OTU_3947	92.4312	6.38136e-180	634.269	k__bacteria	p__proteobacteria	c__betaproteobacteria	o__rhodocyclales	f__rhodocyclaceae	g__sulfuritalea	s__sulfuritalea spp.	0.00189283	0	0	0	0.00139628	0	0	0	0
OTU_352	92.4242	1.15039e-163	580.168	k__eukaryota	p__eukaryota	c__chrysophyceae	o__chrysosphaerales	f__chrysosphaeraceae	g__chrysosphaera	s__chrysosphaera sp.	0	0.00344976	0	0	0.000698139	0.390922	0	0.00629842	0
OTU_4064	92.4205	9.10398e-165	584.676	k__bacteria	p__actinobacteria	c__actinobacteria	o__actinomycetales	f__streptomycetaceae	g__streptomyces	s__streptomyces glaucescens	0	0	0	0.00719751	0	0.00379535	0	0	0
OTU_1519	92.4171	4.58909e-175	618.038	k__bacteria	p__bacteroidetes	c__sphingobacteriia	o__sphingobacteriales	f__chitinophagaceae	g__terrimonas	s__terrimonas spp.	0	0.0155239	0	0	0	0	0	0	0
OTU_2124	92.4171	4.58909e-175	618.038	k__bacteria	p__bacteroidetes	c__sphingobacteriia	o__sphingobacteriales	f__chitinophagaceae	g__chitinophaga	s__chitinophaga spp.	0	0	0.00140778	0	0	0	0	0	0.00534845
OTU_2289	92.4171	4.58909e-175	618.038	k__bacteria	p__bacteroidetes	c__flavobacteriia	o__flavobacteriales	f__cryomorphaceae	g__fluviicola	s__fluviicola spp.	0	0	0	0	0.00418883	0	0	0	0
OTU_644	92.4171	1.95632e-173	613.53	k__bacteria	p__bacteroidetes	c__sphingobacteriia	o__sphingobacteriales	f__sphingobacteriaceae	g__sphingobacterium	s__sphingobacterium spp.	0	0	0	0	0	0.0253024	0	0	0
OTU_2164	92.4171	2.37113e-172	609.022	k__bacteria	p__bacteroidetes	c__sphingobacteriia	o__sphingobacteriales	f__chitinophagaceae	g__sediminibacterium	s__sediminibacterium spp.	0	0	0	0	0	0.00126512	0.0148783	0	0
OTU_4659	92.3858	1.33678e-162	576.561	k__bacteria	p__chloroflexi	c__anaerolineae	o__anaerolineales	f__anaerolineaceae	g__leptolinea	s__leptolinea sp.	0	0	0	0	0	0	0.00892698	0	0
OTU_1940	92.3858	1.35115e-162	576.561	k__bacteria	p__actinobacteria	c__actinobacteria	o__actinomycetales	f__sporichthyaceae	g__sporichthya	s__sporichthya spp.	0	0.00172488	0	0.00387558	0	0.00126512	0	0	0
OTU_2557	92.3833	2.6014e-165	585.578	k__bacteria	p__proteobacteria	c__alphaproteobacteria	o__sphingomonadales	f__sphingomonadaceae	g__sphingomonas	s__sphingomonas melonis	0	0	0	0	0.00139628	0	0	0	0
OTU_1294	92.3833	3.1776e-164	581.971	k__bacteria	p__actinobacteria	c__actinobacteria	o__actinomycetales	f__microbacteriaceae	g__clavibacter	s__clavibacter spp.	0	0	0	0	0	0	0	0	0.00534845
OTU_4109	92.3645	2.12966e-166	590.086	k__bacteria	p__bacteroidetes	c__bacteroidia	o__bacteroidales	f__porphyromonadaceae	g__barnesiella	s__barnesiella spp.	0	0	0	0	0	0	0	0	0
OTU_4316	92.3645	7.45313e-166	587.381	k__bacteria	p__proteobacteria	c__alphaproteobacteria	o__sphingomonadales	f__erythrobacteraceae	g__porphyrobacter	s__porphyrobacter spp.	0	0	0	0	0.00209442	0	0	0	0
OTU_771	92.3611	4.64777e-175	618.038	k__bacteria	p__firmicutes	c__bacilli	o__bacillales	f__bacillaceae	g__bacillus	s__bacillus spp.	0	0	0	0	0	0	0	0	0
OTU_3276	92.3457	6.13421e-167	590.988	k__bacteria	p__firmicutes	c__clostridia	o__clostridiales	f__lachnospiraceae	g__roseburia	s__roseburia sp.	0	0	0	0	0	0	0.00892698	0	0
OTU_3388	92.3457	2.12966e-166	589.185	k__bacteria	p__actinobacteria	c__actinobacteria	o__acidimicrobiales	f__iamiaceae	g__iamia	s__iamia spp.	0	0.00344976	0	0	0	0	0	0	0
OTU_2347	92.3345	2.26769e-115	419.668	k__bacteria	p__bacteroidetes	c__sphingobacteriia	o__sphingobacteriales	f__sphingobacteriaceae	g__sphingobacterium	s__sphingobacterium spp.	0	0	0	0.00276827	0	0	0	0	0
OTU_881	92.3267	2.12397e-166	590.086	k__bacteria	p__cyanobacteria	c__cyanobacteria	o__synechococcales	f__synechococcaceae	g__synechococcus	s__synechococcus spp.	0	0.00172488	0.00281555	0.00941213	0.000698139	0	0.00892698	0	0.00534845
OTU_4326	92.3267	2.12397e-166	589.185	k__bacteria	p__firmicutes	c__clostridia	o__clostridiales	f__eubacteriaceae	g__eubacterium	s__eubacterium sp.	0	0	0	0	0	0	0	0	0
OTU_1278	92.3267	2.58752e-165	585.578	k__bacteria	p__actinobacteria	c__actinobacteria	o__acidimicrobiales	f__acidimicrobiaceae	g__aciditerrimonas	s__aciditerrimonas spp.	0.00189283	0	0.00140778	0	0.00558511	0	0	0	0
OTU_925	92.3256	3.82476e-176	622.547	k__bacteria	p__proteobacteria	c__deltaproteobacteria	o__syntrophobacterales	f__syntrophobacteraceae	g__syntrophobacter	s__syntrophobacter spp.	0.000946414	0.00517464	0	0	0.000698139	0	0	0	0
OTU_2672	92.3077	4.65951e-175	618.94	k__bacteria	p__proteobacteria	c__deltaproteobacteria	o__syntrophobacterales	f__syntrophaceae	g__desulfomonile	s__desulfomonile spp.	0	0	0	0	0	0	0	0	0
OTU_261	92.3077	9.00713e-165	583.774	k__bacteria	p__chloroflexi	c__anaerolineae	o__anaerolineales	f__anaerolineaceae	g__levilinea	s__levilinea spp.	0.000946414	0	0	0	0	0	0.00297566	0	0
OTU_3349	92.3077	0.387569	39.157	k__fungi	p__ascomycota	c__saccharomycetes	o__saccharomycetales	f__saccharomycetaceae	g__saccharomyces	s__saccharomyces cerevisiae	0	0	0	0	0.00139628	0.00126512	0.00297566	0.00629842	0.0106969
OTU_2576	92.3077	0.567435	39.157	k__fungi	p__ascomycota	c__eurotiomycetes	o__onygenales	f__arthrodermataceae	g__arthroderma	s__arthroderma benhamiae	0	0	0	0	0	0.00253024	0.00297566	0.00629842	0.00534845
OTU_3462	92.3077	0.716564	39.157	k__bacteria	p__cyanobacteria	c__cyanobacteria	o__oscillatoriales	f__oscillatoriales	g__pseudanabaena	s__pseudanabaena limnetica	0	0	0	0	0.00209442	0	0	0	0
OTU_1988	92.3077	0.731537	39.157	k__fungi	p__basidiomycota	c__agaricomycetes	o__agaricales	f__strophariaceae	g__galerina	s__galerina atkinsoniana	0	0.00517464	0.00140778	0	0.00349069	0	0.0148783	0.0314921	0.0374392
OTU_1153	92.3077	0.733676	39.157	k__fungi	p__basidiomycota	c__agaricomycetes	o__agaricales	f__strophariaceae	g__galerina	s__galerina atkinsoniana	0	0.00517464	0	0	0.000698139	0.0126512	0.0357079	0.0440889	0.0855752
OTU_1122	92.3077	0.742232	39.157	k__fungi	p__basidiomycota	c__agaricomycetes	o__agaricales	f__strophariaceae	g__galerina	s__galerina atkinsoniana	0.000946414	0.00172488	0	0	0.00418883	0.00885583	0.0386836	0.0629842	0.0481361
OTU_1428	92.3077	0.742232	39.157	k__fungi	p__basidiomycota	c__agaricomycetes	o__agaricales	f__strophariaceae	g__galerina	s__galerina atkinsoniana	0	0	0	0	0	0	0	0.0125968	0.0213938
OTU_1615	92.3077	0.755066	39.157	k__fungi	p__basidiomycota	c__agaricomycetes	o__agaricales	f__strophariaceae	g__galerina	s__galerina atkinsoniana	0	0	0	0	0	0.00253024	0.00595132	0.00629842	0.0160454
OTU_2414	92.3077	0.757205	39.157	k__fungi	p__basidiomycota	c__agaricomycetes	o__agaricales	f__strophariaceae	g__galerina	s__galerina atkinsoniana	0	0	0.00140778	0	0	0.00379535	0.00595132	0.0125968	0.0160454
OTU_2105	92.3077	0.772178	39.157	k__fungi	p__basidiomycota	c__agaricomycetes	o__agaricales	f__strophariaceae	g__galerina	s__galerina atkinsoniana	0	0	0	0	0	0.00126512	0.00892698	0.00629842	0.0427876
OTU_1052	92.3077	0.774317	39.157	k__fungi	p__basidiomycota	c__agaricomycetes	o__agaricales	f__strophariaceae	g__galerina	s__galerina atkinsoniana	0	0	0	0	0	0.00253024	0.00595132	0.00629842	0.0534845
OTU_1000	92.3077	0.785012	39.157	k__fungi	p__basidiomycota	c__agaricomycetes	o__agaricales	f__strophariaceae	g__galerina	s__galerina atkinsoniana	0	0.00344976	0	0	0.00139628	0	0.00892698	0.0377905	0.0267423
OTU_1329	92.3077	0.785012	39.157	k__fungi	p__basidiomycota	c__agaricomycetes	o__agaricales	f__strophariaceae	g__galerina	s__galerina atkinsoniana	0	0	0.00140778	0	0.000698139	0.00632559	0.0119026	0.0566858	0.0641814
OTU_1522	92.3077	0.785012	39.157	k__fungi	p__basidiomycota	c__agaricomycetes	o__agaricales	f__strophariaceae	g__galerina	s__galerina atkinsoniana	0.00189283	0.00344976	0	0	0.00139628	0	0.0208296	0.0314921	0.0695299
OTU_2565	92.3077	0.785012	39.157	k__fungi	p__basidiomycota	c__agaricomycetes	o__agaricales	f__strophariaceae	g__galerina	s__galerina atkinsoniana	0	0	0	0	0.000698139	0.00379535	0.00297566	0.00629842	0.0427876
OTU_1785	92.3077	0.78929	39.157	k__fungi	p__basidiomycota	c__agaricomycetes	o__agaricales	f__strophariaceae	g__galerina	s__galerina atkinsoniana	0	0	0	0	0	0	0	0	0.0267423
OTU_919	92.3077	0.791429	39.157	k__fungi	p__basidiomycota	c__agaricomycetes	o__agaricales	f__strophariaceae	g__galerina	s__galerina atkinsoniana	0	0	0	0	0	0	0.0119026	0	0.058833
OTU_3143	92.3077	0.799985	39.157	k__fungi	p__basidiomycota	c__agaricomycetes	o__agaricales	f__strophariaceae	g__galerina	s__galerina atkinsoniana	0	0.00172488	0	0	0.00349069	0.00506047	0.0148783	0.0251937	0.0641814
OTU_2502	92.3077	0.804263	39.157	k__fungi	p__basidiomycota	c__agaricomycetes	o__agaricales	f__strophariaceae	g__galerina	s__galerina atkinsoniana	0	0.00172488	0	0	0.000698139	0	0.0148783	0.0188953	0.0267423
OTU_1465	92.3077	0.806402	39.157	k__fungi	p__basidiomycota	c__agaricomycetes	o__agaricales	f__strophariaceae	g__galerina	s__galerina atkinsoniana	0	0	0	0	0	0	0.00595132	0	0.00534845
OTU_2708	92.3077	0.808541	39.157	k__fungi	p__basidiomycota	c__agaricomycetes	o__agaricales	f__strophariaceae	g__galerina	s__galerina atkinsoniana	0.000946414	0	0	0	0	0.00379535	0.00892698	0.00629842	0.0802268
OTU_4584	92.3077	0.819236	39.157	k__fungi	p__basidiomycota	c__agaricomycetes	o__agaricales	f__strophariaceae	g__galerina	s__galerina atkinsoniana	0.00757131	0.0224235	0.00844666	0	0.0139628	0.0417489	0.181515	0.220445	0.529497
OTU_978	92.3077	0.821375	39.157	k__fungi	p__basidiomycota	c__agaricomycetes	o__agaricales	f__strophariaceae	g__galerina	s__galerina atkinsoniana	0.000946414	0	0	0	0.00139628	0.00379535	0.0238053	0.0692826	0.0802268
OTU_825	92.3077	0.823514	39.157	k__fungi	p__basidiomycota	c__agaricomycetes	o__agaricales	f__strophariaceae	g__galerina	s__galerina atkinsoniana	0.00189283	0.00344976	0.00140778	0	0.000698139	0.00632559	0.0119026	0.0314921	0.0802268
OTU_752	92.3077	0.825653	39.157	k__fungi	p__basidiomycota	c__agaricomycetes	o__agaricales	f__strophariaceae	g__galerina	s__galerina atkinsoniana	0	0.00517464	0	0	0	0.00506047	0.0386836	0.0503874	0.0748783
OTU_1568	92.3077	0.83207	39.157	k__fungi	p__basidiomycota	c__agaricomycetes	o__agaricales	f__strophariaceae	g__galerina	s__galerina atkinsoniana	0.000946414	0.00689953	0	0	0.000698139	0.00379535	0.0238053	0.0314921	0.0534845
OTU_627	92.3077	0.836348	39.157	k__fungi	p__basidiomycota	c__agaricomycetes	o__agaricales	f__strophariaceae	g__galerina	s__galerina atkinsoniana	0.00189283	0.00344976	0	0	0.00209442	0.00759071	0.0297566	0.0314921	0.0481361
OTU_2644	92.3077	0.838487	39.157	k__fungi	p__basidiomycota	c__agaricomycetes	o__agaricales	f__strophariaceae	g__galerina	s__galerina atkinsoniana	0	0	0	0	0.000698139	0	0.00297566	0	0.0106969
OTU_786	92.3077	0.842765	39.157	k__fungi	p__basidiomycota	c__agaricomycetes	o__agaricales	f__strophariaceae	g__galerina	s__galerina atkinsoniana	0.00189283	0.00172488	0	0	0.00767953	0.0151814	0.0267809	0.0503874	0.106969
OTU_951	92.3077	0.870572	39.157	k__fungi	p__basidiomycota	c__agaricomycetes	o__agaricales	f__strophariaceae	g__galerina	s__galerina atkinsoniana	0	0.00172488	0	0	0.000698139	0	0.0119026	0.0314921	0.0374392
OTU_1270	92.3077	0.894101	39.157	k__fungi	p__basidiomycota	c__agaricomycetes	o__agaricales	f__strophariaceae	g__galerina	s__galerina atkinsoniana	0.00189283	0.00689953	0.00140778	0	0.000698139	0.00506047	0.017854	0.0503874	0.117666
OTU_2840	92.3077	0.936881	39.157	k__fungi	p__basidiomycota	c__agaricomycetes	o__agaricales	f__strophariaceae	g__galerina	s__galerina atkinsoniana	0	0.00344976	0.00140778	0	0.00279256	0.00632559	0.0238053	0.0251937	0.0481361
OTU_941	92.3077	1.03955	39.157	k__fungi	p__basidiomycota	c__agaricomycetes	o__agaricales	f__strophariaceae	g__galerina	s__galerina atkinsoniana	0	0.00172488	0	0	0.000698139	0.00759071	0.00892698	0.0629842	0.0748783
OTU_1131	92.3077	3.29031	35.5503	k__bacteria	p__proteobacteria	c__gammaproteobacteria	o__enterobacteriales	f__enterobacteriaceae	g__escherichia	s__escherichia coli	0	0	0	0	0	0.00759071	0.00297566	0.0377905	0.00534845
OTU_2227	92.3077	5.9476	35.5503	k__fungi	p__ascomycota	c__eurotiomycetes	o__onygenales	f__arthrodermataceae	g__trichophyton	s__trichophyton rubrum	0	0	0	0	0.000698139	0.00506047	0.00595132	0	0.0106969
OTU_4582	92.3077	6.67801	35.5503	k__fungi	p__ascomycota	c__sordariomycetes	o__hypocreales	f__clavicipitaceae	g__claviceps	s__claviceps purpurea	0	0	0	0	0	0	0.00297566	0	0.0106969
OTU_1255	92.3077	6.99104	35.5503	k__fungi	p__basidiomycota	c__agaricomycetes	o__cantharellales	f__ceratobasidiaceae	g__ceratobasidium	s__ceratobasidium sp.	0	0	0	0	0.00418883	0.00126512	0	0.0125968	0
OTU_1198	92.3077	7.06929	35.5503	k__fungi	p__ascomycota	c__eurotiomycetes	o__onygenales	f__arthrodermataceae	g__trichophyton	s__trichophyton rubrum	0	0	0	0	0	0	0	0.00629842	0.0160454
OTU_2864	92.3077	7.09538	35.5503	k__fungi	p__glomeromycota	c__glomeromycetes	o__glomerales	f__glomeraceae	g__rhizophagus	s__rhizophagus intraradices	0	0	0	0	0	0	0.00297566	0.00629842	0.0106969
OTU_1877	92.3077	8.52107	35.5503	k__fungi	p__ascomycota	c__eurotiomycetes	o__eurotiales	f__trichocomaceae	g__talaromyces	s__talaromyces stipitatus	0	0	0	0	0.000698139	0	0	0.0125968	0.0213938
OTU_4219	92.3077	9.01618	35.5503	k__eukaryota	p__eukaryota	c__eukaryota	o__kinetoplastida	f__trypanosomatidae	g__trypanosoma	s__trypanosoma cruzi	0	0	0	0	0.000698139	0.00126512	0	0	0
OTU_2915	92.2902	0	643.286	k__bacteria	p__bacteroidetes	c__flavobacteriia	o__flavobacteriales	f__flavobacteriaceae	g__bergeyella	s__bergeyella sp.	0	0	0	0	0	0	0	0	0
OTU_2829	92.2902	1.80205e-180	636.072	k__bacteria	p__bacteroidetes	c__bacteroidia	o__bacteroidales	f__bacteroidaceae	g__bacteroides	s__bacteroides spp.	0	0	0	0	0.00488697	0	0	0	0
OTU_799	92.2897	1.09581e-176	624.35	k__bacteria	p__proteobacteria	c__deltaproteobacteria	o__syntrophobacterales	f__syntrophaceae	g__desulfomonile	s__desulfomonile spp.	0	0.343251	0.00140778	0.00110731	0.261802	0	0	0.0503874	0.262074
OTU_1007	92.2897	1.09581e-176	623.449	k__bacteria	p__proteobacteria	c__deltaproteobacteria	o__syntrophobacterales	f__syntrophaceae	g__desulfomonile	s__desulfomonile tiedjei	0.000946414	0.0137991	0.00140778	0.00110731	0.0307181	0	0.00595132	0.0188953	0.0267423
OTU_2376	92.2897	1.09581e-176	623.449	k__bacteria	p__proteobacteria	c__deltaproteobacteria	o__syntrophobacterales	f__syntrophaceae	g__desulfomonile	s__desulfomonile spp.	0	0.00172488	0.00140778	0.00442924	0.00279256	0	0.00892698	0	0
OTU_2757	92.2897	1.09581e-176	623.449	k__bacteria	p__proteobacteria	c__deltaproteobacteria	o__desulfobacterales	f__desulfobacteraceae	g__desulfobacula	s__desulfobacula spp.	0	0.0120742	0	0	0	0	0	0	0
OTU_2895	92.2897	1.09581e-176	623.449	k__bacteria	p__proteobacteria	c__deltaproteobacteria	o__syntrophobacterales	f__syntrophaceae	g__syntrophus	s__syntrophus spp.	0	0.00517464	0	0	0	0	0	0	0
OTU_998	92.2897	3.80549e-176	621.645	k__bacteria	p__proteobacteria	c__deltaproteobacteria	o__desulfobacterales	f__desulfobacteraceae	g__desulfobacterium	s__desulfobacterium spp.	0	0.00517464	0	0	0.000698139	0	0	0	0
OTU_3077	92.2897	1.33161e-175	619.842	k__bacteria	p__proteobacteria	c__deltaproteobacteria	o__syntrophobacterales	f__syntrophaceae	g__desulfomonile	s__desulfomonile tiedjei	0	0.00172488	0	0.00276827	0.00349069	0	0.00595132	0	0.00534845
OTU_702	92.2897	1.62223e-174	617.137	k__bacteria	p__proteobacteria	c__gammaproteobacteria	o__methylococcales	f__methylococcaceae	g__methylocaldum	s__methylocaldum spp.	0.00567848	0	0	0.00110731	0	0	0.0119026	0	0.0106969
OTU_1917	92.2886	2.57365e-165	585.578	k__bacteria	p__proteobacteria	c__alphaproteobacteria	o__rhizobiales	f__methylobacteriaceae	g__methylobacterium	s__methylobacterium spp.	0	0	0	0	0.00418883	0	0	0	0
OTU_4115	92.2717	3.81512e-176	622.547	k__bacteria	p__proteobacteria	c__gammaproteobacteria	o__chromatiales	f__chromatiaceae	g__rheinheimera	s__rheinheimera spp.	0	0	0	0	0	0.00126512	0	0	0
OTU_1366	92.2717	3.81512e-176	621.645	k__bacteria	p__proteobacteria	c__betaproteobacteria	o__burkholderiales	f__burkholderiaceae	g__burkholderia	s__burkholderia tuberum	0.00473207	0	0	0	0	0	0	0	0
OTU_4358	92.2717	3.82476e-176	621.645	k__bacteria	p__proteobacteria	c__deltaproteobacteria	o__desulfobacterales	f__desulfobacteraceae	g__desulfobacterium	s__desulfobacterium spp.	0	0.00172488	0	0	0.000698139	0	0	0	0
OTU_2033	92.2717	4.63603e-175	618.94	k__bacteria	p__proteobacteria	c__gammaproteobacteria	o__gammaproteobacteria	f__gammaproteobacteria	g__acidibacter	s__gamma proteobacterium	0	0	0	0	0.00698139	0	0	0	0
OTU_3644	92.2717	4.63603e-175	618.94	k__bacteria	p__proteobacteria	c__gammaproteobacteria	o__chromatiales	f__chromatiaceae	g__rheinheimera	s__rheinheimera texana	0	0	0	0	0	0	0	0	0
OTU_2338	92.2717	4.63603e-175	618.038	k__bacteria	p__proteobacteria	c__gammaproteobacteria	o__xanthomonadales	f__sinobacteraceae	g__steroidobacter	s__steroidobacter spp.	0	0	0	0	0.00767953	0	0	0	0
OTU_1051	92.2717	5.64785e-174	614.432	k__bacteria	p__firmicutes	c__bacilli	o__bacillales	f__paenibacillaceae	g__paenibacillus	s__paenibacillus urinalis	0	0	0	0	0	0	0	0	0
OTU_4442	92.2551	1.78018e-180	636.072	k__bacteria	p__actinobacteria	c__actinobacteria	o__solirubrobacterales	f__solirubrobacteraceae	g__solirubrobacter	s__solirubrobacter spp.	0	0	0	0	0.00209442	0	0	0	0
OTU_2637	92.2535	1.32825e-175	620.743	k__bacteria	p__actinobacteria	c__actinobacteria	o__gaiellales	f__gaiellaceae	g__gaiella	s__gaiella spp.	0	0	0	0	0.00279256	0	0	0	0
OTU_1167	92.2535	1.33497e-175	619.842	k__bacteria	p__proteobacteria	c__deltaproteobacteria	o__syntrophobacterales	f__syntrophaceae	g__desulfomonile	s__desulfomonile spp.	0	0	0	0.00166096	0	0	0.00892698	0	0
OTU_2020	92.2535	6.86307e-173	610.825	k__bacteria	p__actinobacteria	c__actinobacteria	o__acidimicrobiales	f__iamiaceae	g__iamia	s__iamia spp.	0	0	0	0	0.00209442	0	0	0.00629842	0
OTU_74	92.2518	3.4559e-170	601.808	k__eukaryota	p__euglenida	c__euglenida	o__euglenales	f__euglenaceae	g__euglena	s__euglena gracilis	0.000946414	0.00172488	0	1.18537	0	0.00253024	0.00595132	0	0.00534845
OTU_1040	92.25	3.13535e-164	581.971	k__bacteria	p__proteobacteria	c__alphaproteobacteria	o__rhodobacterales	f__rhodobacteraceae	g__rhodobacter	s__rhodobacter sp.	0	0.0103493	0	0.00221462	0	0	0	0.0125968	0
OTU_2546	92.25	3.13535e-164	581.971	k__bacteria	p__proteobacteria	c__alphaproteobacteria	o__alphaproteobacteria	f__alphaproteobacteria	g__candidatus pelagibacter	s__candidatus pelagibacter sp. nan172	0	0	0	0.00110731	0.000698139	0	0.00297566	0	0
OTU_3838	92.25	1.62415e-161	572.954	k__bacteria	p__proteobacteria	c__alphaproteobacteria	o__caulobacterales	f__caulobacteraceae	g__brevundimonas	s__brevundimonas sp.	0	0	0	0	0	0	0.00297566	0	0
OTU_570	92.217	1.60994e-174	617.137	k__bacteria	p__chloroflexi	c__anaerolineae	o__anaerolineales	f__anaerolineaceae	g__bellilinea	s__bellilinea spp.	0	0	0	0	0	0.0594606	0	0	0
OTU_4535	92.217	1.95133e-173	612.628	k__bacteria	p__bacteroidetes	c__flavobacteriia	o__flavobacteriales	f__flavobacteriaceae	g__cloacibacterium	s__cloacibacterium normanense	0	0	0	0	0	0	0	0	0
OTU_3372	92.1986	5.60495e-174	614.432	k__bacteria	p__proteobacteria	c__alphaproteobacteria	o__rhodobacterales	f__rhodobacteraceae	g__rhodobacter	s__rhodobacter spp.	0	0	0	0	0	0	0	0	0
OTU_553	92.1986	6.81081e-173	611.727	k__bacteria	p__bacteroidetes	c__flavobacteriia	o__flavobacteriales	f__flavobacteriaceae	g__flavobacterium	s__flavobacterium spp.	0	0	0	0	0.000698139	0	0	0	0.00534845
OTU_1096	92.1986	2.37721e-172	609.022	k__bacteria	p__bacteroidetes	c__sphingobacteriia	o__sphingobacteriales	f__sphingobacteriaceae	g__sphingobacterium	s__sphingobacterium spp.	0	0	0	0	0.00279256	0.00885583	0	0	0
OTU_171	92.1801	1.95133e-173	612.628	k__bacteria	p__bacteroidetes	c__flavobacteriia	o__flavobacteriales	f__flavobacteriaceae	g__flavobacterium	s__flavobacterium spp.	0.00189283	0	0	0.00110731	0	0	0.00595132	0.00629842	0
OTU_1402	92.1801	1.95133e-173	612.628	k__bacteria	p__bacteroidetes	c__flavobacteriia	o__flavobacteriales	f__flavobacteriaceae	g__flavobacterium	s__flavobacterium spp.	0	0.0120742	0	0	0	0	0	0	0
OTU_1574	92.1478	2.60956e-178	628.859	k__bacteria	p__bacteroidetes	c__flavobacteriia	o__flavobacteriales	f__flavobacteriaceae	g__cloacibacterium	s__cloacibacterium spp.	0	0	0	0	0	0.00632559	0	0	0
OTU_1199	92.1376	6.05264e-167	590.988	k__bacteria	p__actinobacteria	c__actinobacteria	o__actinomycetales	f__propionibacteriaceae	g__brooklawnia	s__brooklawnia spp.	0	0	0	0	0	0.00632559	0	0	0
OTU_2315	92.1311	2.08897e-122	443.112	k__bacteria	p__proteobacteria	c__deltaproteobacteria	o__desulfuromonadales	f__geobacteraceae	g__geobacter	s__geobacter spp.	0.00473207	0	0	0	0	0	0	0	0
OTU_1777	92.1182	2.58059e-165	586.479	k__bacteria	p__actinobacteria	c__actinobacteria	o__actinomycetales	f__microbacteriaceae	g__clavibacter	s__clavibacter spp.	0.00189283	0	0.00422333	0	0.00209442	0	0	0	0
OTU_2559	92.1182	9.07977e-165	583.774	k__bacteria	p__proteobacteria	c__alphaproteobacteria	o__rhodobacterales	f__rhodobacteraceae	g__rhodobacter	s__rhodobacter sp.	0	0	0.00140778	0	0	0	0	0	0
OTU_306	92.1053	2.8664e-171	605.415	k__bacteria	p__firmicutes	c__clostridia	o__clostridiales	f__ruminococcaceae	g__ruminococcus	s__ruminococcus spp.	0	0.424321	0	0	0.000698139	0	0	1.27228	0
OTU_2843	92.0988	7.37363e-166	587.381	k__bacteria	p__actinobacteria	c__actinobacteria	o__actinomycetales	f__microbacteriaceae	g__clavibacter	s__clavibacter spp.	0	0	0	0	0.00279256	0	0	0	0
OTU_3739	92.093	2.41368e-172	609.022	k__bacteria	p__proteobacteria	c__deltaproteobacteria	o__syntrophobacterales	f__syntrophobacteraceae	g__desulforhabdus	s__desulforhabdus sp.	0.00378566	0.00172488	0	0	0	0	0	0	0
OTU_3957	92.0792	3.35507e-164	581.971	k__bacteria	p__verrucomicrobia	c__verrucomicrobiae	o__verrucomicrobiales	f__verrucomicrobiaceae	g__verrucomicrobium	s__verrucomicrobium spp.	0	0	0	0	0	0	0	0	0
OTU_1756	92.0792	3.82993e-163	578.364	k__bacteria	p__actinobacteria	c__actinobacteria	o__acidimicrobiales	f__acidimicrobiaceae	g__ilumatobacter	s__ilumatobacter spp.	0	0	0.00281555	0	0.00279256	0	0	0	0
OTU_3548	92.0792	4.07702e-163	578.364	k__bacteria	p__verrucomicrobia	c__verrucomicrobiae	o__verrucomicrobiales	f__verrucomicrobiaceae	g__verrucomicrobium	s__verrucomicrobium spp.	0	0	0	0	0	0	0	0	0
OTU_501	92.0716	3.08692e-158	563.036	k__eukaryota	p__eukaryota	c__chrysophyceae	o__chromulinales	f__chromulinaceae	g__ochromonas	s__ochromonas distigma	0	0.00172488	0	0.000553655	0.0586437	0	0	0	0
OTU_4329	92.0596	9.00713e-165	583.774	k__bacteria	p__chloroflexi	c__anaerolineae	o__anaerolineales	f__anaerolineaceae	g__bellilinea	s__bellilinea spp.	0	0	0	0	0	0.00126512	0	0	0.00534845
OTU_2191	92.0561	1.33497e-175	619.842	k__bacteria	p__proteobacteria	c__deltaproteobacteria	o__syntrophobacterales	f__syntrophaceae	g__desulfomonile	s__desulfomonile tiedjei	0	0.00517464	0	0	0	0	0.00297566	0	0
OTU_2893	92.0561	1.33497e-175	619.842	k__bacteria	p__proteobacteria	c__deltaproteobacteria	o__syntrophobacterales	f__syntrophaceae	g__syntrophus	s__syntrophus spp.	0	0.00862441	0	0	0	0	0	0	0
OTU_3962	92.0561	1.33497e-175	619.842	k__bacteria	p__proteobacteria	c__deltaproteobacteria	o__desulfobacterales	f__desulfobacteraceae	g__desulfotignum	s__desulfotignum toluenicum	0	0.00689953	0	0	0	0	0	0	0
OTU_2329	92.0561	1.62633e-174	616.235	k__bacteria	p__proteobacteria	c__deltaproteobacteria	o__syntrophobacterales	f__syntrophaceae	g__syntrophus	s__syntrophus spp.	0.000946414	0.00862441	0	0	0	0	0.00297566	0	0
OTU_3650	92.0415	7.91502e-115	418.766	k__bacteria	p__verrucomicrobia	c__verrucomicrobiae	o__verrucomicrobiales	f__verrucomicrobia subdivision 3	g__pedosphaera	s__pedosphaera parvula	0	0	0	0.000553655	0	0	0	0	0
OTU_629	92.0398	3.13535e-164	581.971	k__bacteria	p__actinobacteria	c__actinobacteria	o__acidimicrobiales	f__iamiaceae	g__iamia	s__iamia spp.	0.00473207	0.0103493	0.00140778	0	0.00698139	0.00506047	0.0148783	0	0.00534845
OTU_2027	92.0398	3.13535e-164	581.971	k__bacteria	p__firmicutes	c__clostridia	o__clostridiales	f__clostridiaceae	g__clostridium	s__clostridium septicum	0	0	0	0	0.000698139	0	0	0.0251937	0
OTU_2189	92.0398	3.13535e-164	581.971	k__bacteria	p__proteobacteria	c__alphaproteobacteria	o__sphingomonadales	f__sphingomonadaceae	g__sphingomonas	s__sphingomonas spp.	0	0	0	0	0.00558511	0	0	0	0
OTU_3530	92.0398	3.13535e-164	581.971	k__bacteria	p__proteobacteria	c__alphaproteobacteria	o__rhodospirillales	f__acetobacteraceae	g__roseomonas	s__roseomonas aquatica	0	0	0	0	0	0	0	0	0
OTU_3761	92.0398	3.13535e-164	581.971	k__bacteria	p__proteobacteria	c__alphaproteobacteria	o__rhodospirillales	f__acetobacteraceae	g__roseomonas	s__roseomonas sp.	0	0	0	0	0	0	0	0	0.0160454
OTU_4472	92.0398	3.13535e-164	581.971	k__bacteria	p__proteobacteria	c__gammaproteobacteria	o__pseudomonadales	f__pseudomonadaceae	g__pseudomonas	s__pseudomonas spp.	0	0	0	0	0	0	0	0	0
OTU_3893	92.0375	0	641.482	k__bacteria	p__proteobacteria	c__gammaproteobacteria	o__xanthomonadales	f__xanthomonadaceae	g__stenotrophomonas	s__stenotrophomonas maltophilia	0	0	0.00140778	0	0.000698139	0	0	0	0
OTU_1021	92.0375	4.64777e-175	618.038	k__bacteria	p__firmicutes	c__bacilli	o__bacillales	f__staphylococcaceae	g__staphylococcus	s__staphylococcus spp.	0	0	0	0.00664386	0.000698139	0	0	0	0
OTU_2883	92.0375	4.64777e-175	618.038	k__bacteria	p__proteobacteria	c__betaproteobacteria	o__rhodocyclales	f__rhodocyclaceae	g__methyloversatilis	s__methyloversatilis spp.	0.000946414	0	0	0.000553655	0.000698139	0	0	0	0.0106969
OTU_3371	92.0375	5.64785e-174	614.432	k__bacteria	p__proteobacteria	c__gammaproteobacteria	o__gammaproteobacteria	f__gammaproteobacteria	g__acidibacter	s__gamma proteobacterium	0	0	0	0	0.00418883	0	0	0	0
OTU_1911	92.0375	5.66214e-174	614.432	k__bacteria	p__actinobacteria	c__actinobacteria	o__gaiellales	f__gaiellaceae	g__gaiella	s__gaiella spp.	0	0	0	0	0.00418883	0	0	0	0
OTU_4516	92.0273	1.72769e-180	636.072	k__bacteria	p__chlorobi	c__chlorobia	o__chlorobiales	f__chlorobiaceae	g__chlorobium	s__chlorobium limicola	0	0.00689953	0	0.0470606	0.00209442	0	0	0	0.00534845
OTU_3821	92.02	1.09434e-163	580.168	k__bacteria	p__actinobacteria	c__actinobacteria	o__acidimicrobiales	f__iamiaceae	g__iamia	s__iamia spp.	0	0.00344976	0	0	0.00209442	0.00126512	0.00297566	0	0
OTU_642	92.0188	2.40761e-172	609.022	k__bacteria	p__proteobacteria	c__gammaproteobacteria	o__methylococcales	f__methylococcaceae	g__methylocaldum	s__methylocaldum spp.	0.00378566	0	0.00563111	0.00166096	0.00767953	0	0.0148783	0.00629842	0.00534845
OTU_4065	92.0097	1.78553e-167	593.693	k__bacteria	p__actinobacteria	c__actinobacteria	o__solirubrobacterales	f__solirubrobacteraceae	g__solirubrobacter	s__solirubrobacter spp.	0	0	0	0	0.00209442	0	0	0	0
OTU_3963	92	0	640.581	k__bacteria	p__proteobacteria	c__betaproteobacteria	o__burkholderiales	f__comamonadaceae	g__curvibacter	s__curvibacter spp.	0	0	0	0.000553655	0.000698139	0	0	0	0
OTU_4646	92	1.38264	37.3537	k__fungi	p__ascomycota	c__saccharomycetes	o__saccharomycetales	f__saccharomycetaceae	g__kluyveromyces	s__kluyveromyces marxianus	0	0	0	0	0	0	0	0.0314921	0
OTU_4701	92	1.40507	37.3537	k__fungi	p__fungi	c__mortierellomycotina	o__mortierellales	f__mortierellaceae	g__mortierella	s__mortierella minutissima	0	0	0	0	0	0.00126512	0.00297566	0	0.00534845
OTU_4125	92	1.48728	37.3537	k__fungi	p__basidiomycota	c__agaricomycetes	o__agaricales	f__amanitaceae	g__amanita	s__amanita volvata	0	0	0	0	0	0	0	0	0.0160454
OTU_4031	92	1.53959	37.3537	k__bacteria	p__proteobacteria	c__alphaproteobacteria	o__rhizobiales	f__rhizobiaceae	g__rhizobium	s__rhizobium sp.	0	0	0	0	0	0.00126512	0	0	0
OTU_2169	92	1.68907	37.3537	k__bacteria	p__firmicutes	c__bacilli	o__bacillales	f__bacillaceae	g__bacillus	s__bacillus subtilis	0	0.00172488	0	0	0	0.00253024	0.00297566	0.00629842	0
OTU_2000	92	1.77875	37.3537	k__fungi	p__ascomycota	c__eurotiomycetes	o__onygenales	f__arthrodermataceae	g__trichophyton	s__trichophyton rubrum	0	0	0	0	0.000698139	0.00126512	0.00595132	0	0.0106969
OTU_1436	92	1.83107	37.3537	k__fungi	p__ascomycota	c__saccharomycetes	o__saccharomycetales	f__metschnikowiaceae	g__clavispora	s__clavispora lusitaniae	0	0	0	0	0.00279256	0	0.00595132	0	0.0267423
OTU_732	92	2.28455	37.3537	k__bacteria	p__firmicutes	c__bacilli	o__bacillales	f__bacillaceae	g__bacillus	s__bacillus cereus	0	0	0	0	0.00209442	0.00506047	0.0148783	0.0251937	0.058833
OTU_3320	92	2.29201	37.3537	k__bacteria	p__fibrobacteres	c__fibrobacteria	o__fibrobacterales	f__fibrobacteraceae	g__fibrobacter	s__fibrobacter succinogenes	0	0	0	0	0.00139628	0	0	0	0.00534845
OTU_2822	92	2.32188	37.3537	k__fungi	p__basidiomycota	c__agaricomycetes	o__agaricales	f__inocybaceae	g__inocybe	s__inocybe rimosa	0.000946414	0	0	0	0	0	0.00297566	0.0125968	0
OTU_3085	92	2.33681	37.3537	k__fungi	p__ascomycota	c__sordariomycetes	o__glomerellales	f__plectosphaerellaceae	g__verticillium	s__verticillium alfalfae	0.000946414	0	0	0	0.000698139	0	0	0.00629842	0.00534845
OTU_3161	92	2.3816	37.3537	k__bacteria	p__firmicutes	c__bacilli	o__bacillales	f__bacillaceae	g__bacillus	s__bacillus cereus	0	0.00172488	0	0	0.000698139	0.00506047	0.0238053	0.0125968	0.0160454
OTU_3494	92	2.3816	37.3537	k__bacteria	p__firmicutes	c__bacilli	o__bacillales	f__bacillaceae	g__bacillus	s__bacillus cereus	0	0.00172488	0	0	0	0.00253024	0.00595132	0.00629842	0.0267423
OTU_4073	92	2.39653	37.3537	k__bacteria	p__firmicutes	c__bacilli	o__bacillales	f__bacillaceae	g__bacillus	s__bacillus cereus	0	0	0	0	0	0.00126512	0.00297566	0.0188953	0.0106969
OTU_2063	92	2.44133	37.3537	k__bacteria	p__firmicutes	c__bacilli	o__bacillales	f__bacillaceae	g__bacillus	s__bacillus cereus	0	0	0	0	0	0.00126512	0.0238053	0	0.0213938
OTU_4197	92	2.44879	37.3537	k__bacteria	p__firmicutes	c__bacilli	o__bacillales	f__bacillaceae	g__bacillus	s__bacillus cereus	0	0	0	0	0	0.00126512	0.00297566	0	0.0106969
OTU_4323	92	2.46373	37.3537	k__fungi	p__ascomycota	c__sordariomycetes	o__xylariales	f__xylariaceae	g__annulohypoxylon	s__annulohypoxylon nitens	0	0	0	0.00166096	0	0	0	0	0
OTU_1441	92	2.47119	37.3537	k__bacteria	p__firmicutes	c__bacilli	o__bacillales	f__bacillaceae	g__bacillus	s__bacillus cereus	0	0	0	0	0	0	0	0.00629842	0.0160454
OTU_3126	92	2.50106	37.3537	k__bacteria	p__tenericutes	c__mollicutes	o__mycoplasmatales	f__mycoplasmataceae	g__mycoplasma	s__mycoplasma hyopneumoniae	0	0	0	0	0.000698139	0.00126512	0.00297566	0	0.00534845
OTU_4328	92	2.55332	37.3537	k__bacteria	p__firmicutes	c__bacilli	o__bacillales	f__bacillaceae	g__bacillus	s__bacillus cereus	0	0.00172488	0	0	0	0.00253024	0.00892698	0.0251937	0.0267423
OTU_3869	92	2.56078	37.3537	k__bacteria	p__firmicutes	c__bacilli	o__bacillales	f__bacillaceae	g__bacillus	s__bacillus cereus	0.000946414	0.00344976	0	0	0.00418883	0.0113861	0.0773671	0.100775	0.181847
OTU_3015	92	2.58318	37.3537	k__eukaryota	p__euglenida	c__euglenida	o__euglenales	f__euglenales	g__euglenaria	s__euglenaria anabaena	0	0	0	0	0	0.00126512	0	0.00629842	0
OTU_3168	92	2.58318	37.3537	k__eukaryota	p__euglenida	c__euglenida	o__euglenales	f__euglenales	g__euglenaria	s__euglenaria anabaena	0	0	0	0	0.000698139	0.00379535	0.00297566	0	0.00534845
OTU_887	92	2.60558	37.3537	k__bacteria	p__firmicutes	c__bacilli	o__bacillales	f__bacillaceae	g__bacillus	s__bacillus cereus	0	0	0.00140778	0	0.000698139	0.00506047	0.0148783	0.0125968	0.0160454
OTU_2231	92	2.62051	37.3537	k__bacteria	p__firmicutes	c__bacilli	o__bacillales	f__bacillaceae	g__bacillus	s__bacillus cereus	0	0	0	0	0.000698139	0.00379535	0.0148783	0.0125968	0.0213938
OTU_737	92	2.65037	37.3537	k__bacteria	p__firmicutes	c__bacilli	o__bacillales	f__bacillaceae	g__bacillus	s__bacillus cereus	0	0.00344976	0	0	0.000698139	0.00126512	0.0119026	0.0125968	0.058833
OTU_4696	92	2.65037	37.3537	k__bacteria	p__actinobacteria	c__actinobacteria	o__actinomycetales	f__pseudonocardiaceae	g__amycolatopsis	s__amycolatopsis sp.	0	0	0	0	0	0.00253024	0	0	0.00534845
OTU_690	92	2.65784	37.3537	k__bacteria	p__firmicutes	c__bacilli	o__bacillales	f__bacillaceae	g__bacillus	s__bacillus cereus	0.000946414	0.00862441	0.00140778	0	0.00349069	0.0253024	0.0208296	0.0629842	0.128363
OTU_1796	92	2.71756	37.3537	k__bacteria	p__firmicutes	c__bacilli	o__bacillales	f__bacillaceae	g__bacillus	s__bacillus cereus	0	0	0.00140778	0	0	0	0.00297566	0	0.0106969
OTU_1780	92	2.72503	37.3537	k__bacteria	p__firmicutes	c__bacilli	o__bacillales	f__bacillaceae	g__bacillus	s__bacillus spp.	0	0	0	0	0.00139628	0.00126512	0	0	0.0106969
OTU_745	92	2.76236	37.3537	k__bacteria	p__firmicutes	c__bacilli	o__bacillales	f__bacillaceae	g__bacillus	s__bacillus cereus	0	0.00172488	0	0	0.000698139	0.00379535	0.00595132	0.0377905	0.0374392
OTU_687	92	2.79969	37.3537	k__bacteria	p__firmicutes	c__bacilli	o__bacillales	f__bacillaceae	g__bacillus	s__bacillus cereus	0.000946414	0	0.00140778	0	0.000698139	0.00126512	0.0148783	0	0.0481361
OTU_1750	92	2.79969	37.3537	k__bacteria	p__firmicutes	c__bacilli	o__bacillales	f__bacillaceae	g__bacillus	s__bacillus cereus	0	0	0	0	0.000698139	0	0.00595132	0	0.0106969
OTU_4084	92	2.88928	37.3537	k__bacteria	p__firmicutes	c__bacilli	o__bacillales	f__bacillaceae	g__bacillus	s__bacillus cereus	0.000946414	0	0	0	0.00209442	0.00126512	0.00892698	0.0188953	0.00534845
OTU_3526	92	2.89674	37.3537	k__bacteria	p__firmicutes	c__bacilli	o__bacillales	f__bacillaceae	g__bacillus	s__bacillus cereus	0	0	0.00140778	0	0	0.00126512	0.00595132	0.00629842	0.0160454
OTU_1830	92	2.96394	37.3537	k__fungi	p__ascomycota	c__sordariomycetes	o__hypocreales	f__nectriaceae	g__fusarium	s__gibberella moniliformis	0	0	0	0	0	0.00632559	0	0	0
OTU_3437	92	3.06099	37.3537	k__bacteria	p__firmicutes	c__bacilli	o__bacillales	f__bacillaceae	g__bacillus	s__bacillus cereus	0	0	0.00140778	0	0.00279256	0.00253024	0.0238053	0.0251937	0.0427876
OTU_2318	92	3.48655	37.3537	k__bacteria	p__firmicutes	c__negativicutes	o__selenomonadales	f__veillonellaceae	g__veillonella	s__veillonella parvula	0	0	0	0	0.00209442	0	0	0.00629842	0.00534845
OTU_386	91.9908	1.12341e-176	623.449	k__bacteria	p__proteobacteria	c__deltaproteobacteria	o__myxococcales	f__sandaracinaceae	g__sandaracinus	s__sandaracinus amylolyticus	0	0	0	0	0.00139628	0.00253024	0.687377	0.00629842	0
OTU_89	91.9811	2.38329e-172	609.022	k__bacteria	p__chloroflexi	c__anaerolineae	o__anaerolineales	f__anaerolineaceae	g__bellilinea	s__bellilinea spp.	0.00189283	0.00172488	0	0.00110731	0.00209442	0.00126512	0	0	0
OTU_3042	91.9811	8.29726e-172	607.218	k__bacteria	p__bacteroidetes	c__sphingobacteriia	o__sphingobacteriales	f__sphingobacteriaceae	g__sphingobacterium	s__sphingobacterium spp.	0	0	0	0	0	0	0	0	0
OTU_3405	91.9811	4.29809e-169	598.201	k__bacteria	p__bacteroidetes	c__sphingobacteriia	o__sphingobacteriales	f__sphingobacteriaceae	g__sphingobacterium	s__sphingobacterium spp.	0	0	0.00422333	0	0	0	0	0	0
OTU_1443	91.9622	1.01081e-170	603.611	k__bacteria	p__bacteroidetes	c__sphingobacteriia	o__sphingobacteriales	f__sphingobacteriaceae	g__sphingobacterium	s__sphingobacterium spp.	0	0	0	0	0	0	0	0	0.0481361
OTU_1237	91.9622	3.52809e-170	601.808	k__bacteria	p__bacteroidetes	c__sphingobacteriia	o__sphingobacteriales	f__chitinophagaceae	g__sediminibacterium	s__sediminibacterium spp.	0.0066249	0	0	0	0.000698139	0.00126512	0	0	0
OTU_2804	91.9431	2.37721e-172	609.022	k__bacteria	p__bacteroidetes	c__flavobacteriia	o__flavobacteriales	f__flavobacteriaceae	g__chryseobacterium	s__chryseobacterium indologenes	0	0	0	0	0	0	0	0	0
OTU_3055	91.9431	2.37721e-172	609.022	k__bacteria	p__bacteroidetes	c__flavobacteriia	o__flavobacteriales	f__flavobacteriaceae	g__flavobacterium	s__flavobacterium spp.	0	0	0	0	0	0	0	0	0
OTU_4246	91.9431	2.37721e-172	609.022	k__bacteria	p__bacteroidetes	c__sphingobacteriia	o__sphingobacteriales	f__sphingobacteriaceae	g__sphingobacterium	s__sphingobacterium spp.	0	0	0	0	0.00209442	0.00253024	0	0	0
OTU_4515	91.9431	2.37721e-172	609.022	k__bacteria	p__bacteroidetes	c__sphingobacteriia	o__sphingobacteriales	f__sphingobacteriaceae	g__sphingobacterium	s__sphingobacterium spp.	0	0	0	0	0.00209442	0.0151814	0	0	0
OTU_3202	91.9431	2.88862e-171	605.415	k__bacteria	p__bacteroidetes	c__sphingobacteriia	o__sphingobacteriales	f__sphingobacteriaceae	g__sphingobacterium	s__sphingobacterium spp.	0	0	0	0	0	0.00506047	0	0	0.00534845
OTU_3266	91.9315	1.35115e-162	576.561	k__bacteria	p__actinobacteria	c__actinobacteria	o__actinomycetales	f__microbacteriaceae	g__clavibacter	s__clavibacter spp.	0	0.00689953	0	0.00166096	0.000698139	0	0	0	0
OTU_829	91.906	5.338e-155	552.215	k__eukaryota	p__eukaryota	c__chrysophyceae	o__chrysosphaerales	f__chrysosphaeraceae	g__chrysosphaera	s__chrysosphaera sp.	0	0	0	0	0.000698139	0	0	0	0
OTU_1357	91.9048	3.52809e-170	601.808	k__bacteria	p__bacteroidetes	c__bacteroidia	o__bacteroidales	f__porphyromonadaceae	g__proteiniphilum	s__proteiniphilum acetatigenes	0	0	0	0	0	0.00759071	0	0	0
OTU_1525	91.9048	3.5732e-170	601.808	k__bacteria	p__proteobacteria	c__betaproteobacteria	o__hydrogenophilales	f__hydrogenophilaceae	g__thiobacillus	s__thiobacillus spp.	0.00378566	0.0137991	0.00140778	0.00166096	0.00209442	0.00126512	0.00892698	0.0125968	0.00534845
OTU_4264	91.8919	7.473e-166	587.381	k__bacteria	p__actinobacteria	c__actinobacteria	o__actinomycetales	f__microbacteriaceae	g__clavibacter	s__clavibacter spp.	0.00378566	0.0379474	0.00703888	0.00498289	0.0090758	0.00126512	0.0446349	0.00629842	0.0213938
OTU_2582	91.8919	2.57365e-165	585.578	k__bacteria	p__actinobacteria	c__actinobacteria	o__actinomycetales	f__geodermatophilaceae	g__blastococcus	s__blastococcus spp.	0	0	0	0	0.00349069	0	0	0.00629842	0
OTU_1290	91.8854	1.00306e-170	603.611	k__bacteria	p__actinobacteria	c__actinobacteria	o__actinomycetales	f__micrococcaceae	g__renibacterium	s__renibacterium salmoninarum	0	0	0	0	0	0.021507	0	0	0
OTU_2139	91.8719	1.34396e-162	576.561	k__bacteria	p__firmicutes	c__clostridia	o__clostridiales	f__ruminococcaceae	g__acetivibrio	s__acetivibrio spp.	0	0	0	0	0	0	0	0	0
OTU_749	91.8605	2.41368e-172	609.022	k__bacteria	p__proteobacteria	c__deltaproteobacteria	o__desulfobacterales	f__desulfobulbaceae	g__desulfocapsa	s__desulfocapsa spp.	0	0.00517464	0	0	0	0	0	0	0
OTU_641	91.8605	1.02632e-170	604.513	k__bacteria	p__proteobacteria	c__deltaproteobacteria	o__desulfobacterales	f__desulfobulbaceae	g__desulfocapsa	s__desulfocapsa spp.	0	0.00517464	0.00140778	0	0.00767953	0	0	0	0
OTU_1483	91.8519	4.67835e-162	575.659	k__bacteria	p__firmicutes	c__clostridia	o__clostridiales	f__ruminococcaceae	g__anaerobacterium	s__anaerobacterium chartisolvens	0	0	0	0	0	0	0	0	0
OTU_850	91.8519	1.64604e-161	573.856	k__bacteria	p__proteobacteria	c__alphaproteobacteria	o__alphaproteobacteria	f__alphaproteobacteria	g__candidatus pelagibacter	s__candidatus pelagibacter sp. nan172	0	0.00862441	0	0.00166096	0.00209442	0	0.00297566	0.00629842	0
OTU_2297	91.8415	1.63042e-174	616.235	k__bacteria	p__actinobacteria	c__actinobacteria	o__actinomycetales	f__demequinaceae	g__demequina	s__demequina aestuarii	0	0	0	0	0.00418883	0	0	0	0
OTU_1647	91.8415	2.41368e-172	609.022	k__bacteria	p__proteobacteria	c__deltaproteobacteria	o__syntrophobacterales	f__syntrophaceae	g__desulfomonile	s__desulfomonile spp.	0	0	0	0.000553655	0	0	0	0	0
OTU_4437	91.8415	2.94047e-171	605.415	k__bacteria	p__proteobacteria	c__gammaproteobacteria	o__xanthomonadales	f__sinobacteraceae	g__steroidobacter	s__steroidobacter spp.	0	0	0	0	0	0	0	0	0
OTU_4154	91.8367	9.00291e-159	563.937	k__bacteria	p__proteobacteria	c__deltaproteobacteria	o__syntrophobacterales	f__syntrophaceae	g__desulfomonile	s__desulfomonile spp.	0	0	0	0	0.000698139	0	0.00297566	0	0
OTU_592	91.8317	1.34037e-162	577.463	k__bacteria	p__actinobacteria	c__actinobacteria	o__acidimicrobiales	f__acidimicrobiaceae	g__aciditerrimonas	s__aciditerrimonas spp.	0.00283924	0	0.00140778	0	0.0209442	0.00126512	0	0	0
OTU_3744	91.8317	1.42661e-162	576.561	k__bacteria	p__verrucomicrobia	c__verrucomicrobiae	o__verrucomicrobiales	f__verrucomicrobiaceae	g__verrucomicrobium	s__verrucomicrobium spp.	0	0	0	0	0	0	0	0	0
OTU_1788	91.8224	5.67644e-174	615.333	k__bacteria	p__proteobacteria	c__deltaproteobacteria	o__desulfobacterales	f__desulfobacteraceae	g__desulfobacterium	s__desulfobacterium spp.	0	0.00517464	0	0	0.00209442	0	0	0	0
OTU_4254	91.8224	5.67644e-174	614.432	k__bacteria	p__proteobacteria	c__deltaproteobacteria	o__desulfobacterales	f__desulfobacteraceae	g__desulfobacterium	s__desulfobacterium spp.	0	0	0	0	0	0	0	0	0
OTU_4310	91.8224	5.67644e-174	614.432	k__bacteria	p__proteobacteria	c__deltaproteobacteria	o__syntrophobacterales	f__syntrophaceae	g__desulfomonile	s__desulfomonile tiedjei	0	0	0	0.00110731	0.000698139	0.00126512	0	0	0
OTU_4248	91.8224	8.38215e-172	607.218	k__bacteria	p__proteobacteria	c__deltaproteobacteria	o__syntrophobacterales	f__syntrophaceae	g__desulfomonile	s__desulfomonile tiedjei	0	0	0	0	0.00209442	0	0	0	0
OTU_1337	91.8224	8.40337e-172	607.218	k__bacteria	p__proteobacteria	c__betaproteobacteria	o__nitrosomonadales	f__nitrosomonadaceae	g__nitrosovibrio	s__nitrosovibrio spp.	0.00946414	0	0	0	0	0	0	0	0
OTU_1132	91.8114	3.82993e-163	578.364	k__bacteria	p__actinobacteria	c__actinobacteria	o__acidimicrobiales	f__acidimicrobiaceae	g__ilumatobacter	s__ilumatobacter spp.	0.000946414	0	0.00422333	0	0.00767953	0	0	0	0
OTU_4655	91.8114	5.68412e-161	571.151	k__bacteria	p__chloroflexi	c__anaerolineae	o__anaerolineales	f__anaerolineaceae	g__longilinea	s__longilinea spp.	0	0	0	0	0	0	0	0	0
OTU_3300	91.8072	1.7902e-167	592.791	k__bacteria	p__actinobacteria	c__actinobacteria	o__actinomycetales	f__corynebacteriaceae	g__corynebacterium	s__corynebacterium riegelii	0	0	0	0	0	0.00126512	0	0	0
OTU_531	91.8033	1.97628e-173	613.53	k__bacteria	p__proteobacteria	c__betaproteobacteria	o__rhodocyclales	f__rhodocyclaceae	g__rhodocyclus	s__rhodocyclus tenuis	0.00378566	0.00862441	0.00422333	0.00221462	0.0125665	0.0253024	0.0119026	0.0314921	0.0267423
OTU_660	91.8033	1.97628e-173	613.53	k__bacteria	p__firmicutes	c__bacilli	o__bacillales	f__bacillaceae	g__lysinibacillus	s__lysinibacillus spp.	0	0	0	0	0	0	0	0	0
OTU_946	91.8033	1.97628e-173	613.53	k__bacteria	p__proteobacteria	c__betaproteobacteria	o__rhodocyclales	f__rhodocyclaceae	g__rhodocyclus	s__rhodocyclus tenuis	0.00757131	0.00862441	0.00140778	0.00332193	0.0104721	0.00126512	0.00892698	0.0125968	0.0213938
OTU_1791	91.8033	1.97628e-173	613.53	k__bacteria	p__proteobacteria	c__betaproteobacteria	o__nitrosomonadales	f__nitrosomonadaceae	g__nitrosovibrio	s__nitrosovibrio spp.	0.000946414	0	0	0	0.000698139	0	0	0	0
OTU_1093	91.8033	1.97628e-173	612.628	k__bacteria	p__proteobacteria	c__betaproteobacteria	o__rhodocyclales	f__rhodocyclaceae	g__rhodocyclus	s__rhodocyclus tenuis	0.00283924	0	0.00422333	0.000553655	0	0	0.00595132	0	0
OTU_2186	91.8033	1.97628e-173	612.628	k__bacteria	p__proteobacteria	c__gammaproteobacteria	o__methylococcales	f__methylococcaceae	g__methylocaldum	s__methylocaldum spp.	0	0	0.00140778	0	0.00209442	0	0.00297566	0	0.00534845
OTU_652	91.791	1.33318e-162	577.463	k__bacteria	p__actinobacteria	c__actinobacteria	o__acidimicrobiales	f__iamiaceae	g__iamia	s__iamia spp.	0.000946414	0.00344976	0.00140778	0.000553655	0.00488697	0.00759071	0.0148783	0.00629842	0
OTU_2114	91.791	1.33318e-162	576.561	k__bacteria	p__proteobacteria	c__alphaproteobacteria	o__sphingomonadales	f__sphingomonadaceae	g__sphingomonas	s__sphingomonas sp.	0	0	0	0	0.00418883	0	0	0	0
OTU_2852	91.791	1.33318e-162	576.561	k__bacteria	p__actinobacteria	c__actinobacteria	o__acidimicrobiales	f__iamiaceae	g__iamia	s__iamia spp.	0	0	0	0	0.00349069	0	0	0	0
OTU_4654	91.791	1.33318e-162	576.561	k__bacteria	p__proteobacteria	c__alphaproteobacteria	o__rhodospirillales	f__acetobacteraceae	g__roseomonas	s__roseomonas vinaceus	0.00189283	0	0	0	0	0	0	0.00629842	0
OTU_2307	91.791	1.33678e-162	576.561	k__bacteria	p__chloroflexi	c__anaerolineae	o__anaerolineales	f__anaerolineaceae	g__leptolinea	s__leptolinea sp.	0	0	0	0	0	0	0.00892698	0	0
OTU_2683	91.784	6.88049e-173	611.727	k__bacteria	p__actinobacteria	c__actinobacteria	o__gaiellales	f__gaiellaceae	g__gaiella	s__gaiella spp.	0	0	0	0	0.00628325	0	0	0	0
OTU_1527	91.784	6.8979e-173	610.825	k__bacteria	p__proteobacteria	c__gammaproteobacteria	o__methylococcales	f__methylococcaceae	g__methylocaldum	s__methylocaldum spp.	0.00189283	0	0	0.000553655	0.000698139	0.00126512	0	0	0
OTU_281	91.7808	2.64202e-178	628.859	k__bacteria	p__spirochaetes	c__spirochaetia	o__spirochaetales	f__spirochaetaceae	g__spirochaeta	s__spirochaeta sp.	0.000946414	0.00517464	0.706704	0.000553655	0.00209442	0.00126512	0	0.0125968	0.00534845
OTU_475	91.7778	0	638.777	k__bacteria	p__acidobacteria	c__acidobacteriia	o__acidobacteriales	f__acidobacteriaceae	g__acidobacterium	s__acidobacterium sp.	0	0	0	0	0.0774934	0	0	0	0
OTU_3005	91.7647	2.40761e-172	609.022	k__bacteria	p__proteobacteria	c__betaproteobacteria	o__hydrogenophilales	f__hydrogenophilaceae	g__thiobacillus	s__thiobacillus spp.	0.00189283	0	0.00422333	0	0.000698139	0	0	0	0
OTU_197	91.762	3.94037e-176	621.645	k__bacteria	p__bacteroidetes	c__sphingobacteriia	o__sphingobacteriales	f__saprospiraceae	g__haliscomenobacter	s__candidatus haliscomenobacter calcifugiens	0.000946414	0.00172488	0.00140778	0.000553655	0	0.00126512	0.577278	0.00629842	0.00534845
OTU_906	91.7453	1.82759e-167	593.693	k__bacteria	p__bacteroidetes	c__flavobacteriia	o__flavobacteriales	f__flavobacteriaceae	g__chryseobacterium	s__chryseobacterium moechotypicola	0	0	0	0	0	0	0	0.0188953	0
OTU_2059	91.7258	4.29809e-169	599.103	k__bacteria	p__bacteroidetes	c__sphingobacteriia	o__sphingobacteriales	f__chitinophagaceae	g__chitinophaga	s__chitinophaga spp.	0	0	0	0	0	0	0	0.00629842	0
OTU_52	91.7241	1.35515e-175	619.842	k__bacteria	p__bacteroidetes	c__bacteroidia	o__bacteroidales	f__bacteroidaceae	g__bacteroides	s__bacteroides spp.	0.00189283	0	0	0.00110731	0.00628325	0.450382	0.642742	0.0188953	1.11248
OTU_4555	91.7073	7.53263e-166	587.381	k__bacteria	p__nitrospirae	c__nitrospira	o__nitrospirales	f__nitrospiraceae	g__nitrospira	s__nitrospira spp.	0	0	0	0	0	0	0	0	0
OTU_3898	91.7062	1.01081e-170	604.513	k__bacteria	p__bacteroidetes	c__sphingobacteriia	o__sphingobacteriales	f__chitinophagaceae	g__parasegetibacter	s__parasegetibacter sp.	0	0.00689953	0	0	0	0	0	0	0
OTU_491	91.6865	3.52809e-170	602.71	k__bacteria	p__bacteroidetes	c__flavobacteriia	o__flavobacteriales	f__flavobacteriaceae	g__robiginitalea	s__robiginitalea spp.	0	0	0	0	0	0.00126512	0	0	0
OTU_4529	91.6865	1.49634e-168	596.398	k__bacteria	p__bacteroidetes	c__sphingobacteriia	o__sphingobacteriales	f__chitinophagaceae	g__chitinophaga	s__chitinophaga spp.	0	0	0	0	0	0	0	0.0188953	0
OTU_4409	91.6865	6.37893e-167	591.89	k__bacteria	p__bacteroidetes	c__flavobacteriia	o__flavobacteriales	f__cryomorphaceae	g__fluviicola	s__fluviicola spp.	0	0	0	0	0.00349069	0	0	0	0
OTU_1263	91.6667	1.10909e-163	580.168	k__bacteria	p__actinobacteria	c__actinobacteria	o__actinomycetales	f__micromonosporaceae	g__actinoplanes	s__actinoplanes spp.	0	0	0	0	0.000698139	0.00379535	0	0.00629842	0.00534845
OTU_4449	91.6667	3.67812	35.5503	k__eukaryota	p__eukaryota	c__oomycetes	o__peronosporales	f__peronosporaceae	g__plasmopara	s__plasmopara obducens	0	0	0	0	0.00139628	0	0	0	0.00534845
OTU_3575	91.6667	3.70421	35.5503	k__eukaryota	p__euglenida	c__euglenida	o__euglenales	f__euglenaceae	g__euglena	s__euglena stellata	0	0	0	0	0	0.00253024	0.00297566	0	0.0106969
OTU_3214	91.6667	4.0955	35.5503	k__eukaryota	p__eukaryota	c__eukaryota	o__eukaryota	f__eukaryota	g__entamoeba	s__entamoeba histolytica	0	0	0	0	0	0.00253024	0	0	0.00534845
OTU_3340	91.6667	4.61721	35.5503	k__eukaryota	p__eukaryota	c__eukaryota	o__kinetoplastida	f__trypanosomatidae	g__phytomonas	s__phytomonas sp.	0	0	0	0	0.00139628	0.00379535	0	0.00629842	0
OTU_3678	91.6667	5.21719	35.5503	k__fungi	p__ascomycota	c__sordariomycetes	o__glomerellales	f__plectosphaerellaceae	g__verticillium	s__verticillium alfalfae	0	0	0	0	0.000698139	0	0.00595132	0.00629842	0.0160454
OTU_2190	91.6667	5.68674	35.5503	k__fungi	p__ascomycota	c__eurotiomycetes	o__eurotiales	f__aspergillaceae	g__aspergillus	s__aspergillus clavatus	0	0	0	0	0.000698139	0.00253024	0	0.00629842	0.0106969
OTU_4162	91.6667	5.765	35.5503	k__fungi	p__basidiomycota	c__agaricomycetes	o__boletales	f__boletaceae	g__phylloporus	s__phylloporus caballeroi	0	0	0	0	0	0.00126512	0.00297566	0.00629842	0.00534845
OTU_4447	91.6667	6.07803	35.5503	k__bacteria	p__firmicutes	c__clostridia	o__clostridiales	f__clostridiales	g__proteiniborus	s__proteiniborus ethanoligenes	0	0	0	0	0	0	0.00297566	0	0.00534845
OTU_1726	91.6667	6.26063	35.5503	k__fungi	p__chytridiomycota	c__chytridiomycetes	o__rhizophlyctidales	f__rhizophlyctidaceae	g__rhizophlyctis	s__rhizophlyctis rosea	0	0	0	0	0.00279256	0	0	0.00629842	0
OTU_1276	91.6667	6.33889	35.5503	k__fungi	p__basidiomycota	c__agaricomycetes	o__agaricales	f__nidulariaceae	g__cyathus	s__cyathus gansuensis	0	0	0	0	0.00279256	0	0.00595132	0.00629842	0.00534845
OTU_3191	91.6667	6.86061	35.5503	k__bacteria	p__proteobacteria	c__betaproteobacteria	o__burkholderiales	f__burkholderiaceae	g__burkholderia	s__burkholderia sp.	0	0	0	0	0	0	0	0.00629842	0.0106969
OTU_3072	91.6667	7.27798	35.5503	k__fungi	p__ascomycota	c__saccharomycetes	o__saccharomycetales	f__pichiaceae	g__saturnispora	s__candida diversa	0	0	0.00140778	0	0	0.00379535	0.00297566	0.00629842	0.00534845
OTU_3111	91.6667	7.48667	35.5503	k__fungi	p__ascomycota	c__lecanoromycetes	o__peltigerales	f__peltigeraceae	g__solorina	s__solorina crocea	0	0	0	0	0	0.00126512	0.00297566	0	0.00534845
OTU_899	91.6667	7.66115	35.5503	k__fungi	p__ascomycota	c__pezizomycetes	o__pezizales	f__helvellaceae	g__balsamia	s__balsamia alba	0.000946414	0	0	0	0.00488697	0.00759071	0.00892698	0.0125968	0
OTU_3281	91.6667	7.71327	35.5503	k__fungi	p__ascomycota	c__saccharomycetes	o__saccharomycetales	f__saccharomycetaceae	g__nakaseomyces	s__nakaseomyces delphensis	0	0	0	0	0	0.00379535	0.00297566	0	0
OTU_3481	91.6667	7.73932	35.5503	k__fungi	p__ascomycota	c__sordariomycetes	o__xylariales	f__xylariales	g__linocarpon	s__linocarpon sp.	0	0	0	0	0	0	0	0.0125968	0
OTU_3525	91.6667	8.05202	35.5503	k__fungi	p__ascomycota	c__eurotiomycetes	o__eurotiales	f__aspergillaceae	g__aspergillus	s__aspergillus clavatus	0	0	0	0	0	0.00126512	0.00297566	0	0
OTU_1309	91.6667	8.26049	35.5503	k__fungi	p__ascomycota	c__pezizomycetes	o__pezizales	f__tuberaceae	g__tuber	s__tuber borchii	0	0	0	0	0	0.00759071	0.00297566	0.00629842	0.00534845
OTU_3326	91.6667	8.28655	35.5503	k__bacteria	p__proteobacteria	c__gammaproteobacteria	o__vibrionales	f__vibrionaceae	g__vibrio	s__vibrio diabolicus	0	0	0	0	0	0	0	0	0.00534845
OTU_1622	91.6667	8.39078	35.5503	k__bacteria	p__proteobacteria	c__gammaproteobacteria	o__enterobacteriales	f__enterobacteriaceae	g__buchnera	s__buchnera aphidicola	0	0	0	0	0	0.00253024	0	0.00629842	0.0160454
OTU_3788	91.6667	8.57319	35.5503	k__fungi	p__ascomycota	c__sordariomycetes	o__microascales	f__gondwanamycetaceae	g__gondwanamyces	s__gondwanamyces proteae	0	0	0	0	0	0	0	0.0188953	0
OTU_2894	91.6667	9.14647	35.5503	k__fungi	p__ascomycota	c__dothideomycetes	o__pleosporales	f__didymellaceae	g__phoma	s__phoma tropica	0	0.00172488	0	0	0.000698139	0	0.00297566	0.00629842	0.0106969
OTU_4508	91.6667	9.35494	35.5503	k__eukaryota	p__apicomplexa	c__aconoidasida	o__aconoidasida	f__theileriidae	g__theileria	s__theileria sp.	0	0	0	0	0	0.00126512	0	0	0
OTU_838	91.6468	2.87381e-171	605.415	k__bacteria	p__actinobacteria	c__actinobacteria	o__acidimicrobiales	f__iamiaceae	g__iamia	s__iamia spp.	0	0	0	0	0.0153591	0.00632559	0	0	0
OTU_2057	91.6468	4.29809e-169	599.103	k__bacteria	p__bacteroidetes	c__bacteroidia	o__bacteroidales	f__bacteroidaceae	g__bacteroides	s__bacteroides spp.	0	0	0	0	0.00349069	0	0	0	0
OTU_808	91.6462	3.1776e-164	581.971	k__bacteria	p__actinobacteria	c__actinobacteria	o__acidimicrobiales	f__iamiaceae	g__iamia	s__iamia spp.	0.000946414	0	0.00140778	0	0.00209442	0.00506047	0.00297566	0	0
OTU_3261	91.6462	3.1776e-164	581.971	k__eukaryota	p__eustigmatophyceae	c__eustigmatophyceae	o__eustigmatales	f__monodopsidaceae	g__nannochloropsis	s__nannochloropsis sp.	0.000946414	0	0.00281555	0	0	0	0	0	0
OTU_1760	91.6084	4.35305e-169	598.201	k__bacteria	p__proteobacteria	c__gammaproteobacteria	o__xanthomonadales	f__sinobacteraceae	g__steroidobacter	s__steroidobacter spp.	0	0	0	0	0.00488697	0	0	0	0
OTU_3751	91.6049	3.81963e-163	578.364	k__bacteria	p__firmicutes	c__clostridia	o__clostridiales	f__clostridiaceae	g__clostridium	s__clostridium spp.	0	0	0	0	0.00558511	0	0	0	0
OTU_1388	91.6049	3.85052e-163	578.364	k__bacteria	p__firmicutes	c__clostridia	o__clostridiales	f__ruminococcaceae	g__acetivibrio	s__acetivibrio spp.	0	0	0	0	0	0	0	0	0
OTU_2626	91.6049	1.33318e-162	576.561	k__bacteria	p__firmicutes	c__clostridia	o__clostridiales	f__clostridiaceae	g__clostridium	s__clostridium spp.	0	0	0	0	0.00279256	0	0	0	0
OTU_3237	91.6049	1.35115e-162	576.561	k__eukaryota	p__eukaryota	c__cryptophyta	o__pyrenomonadales	f__pyrenomonadaceae	g__rhodomonas	s__rhodomonas salina	0	0	0	0	0	0	0.00892698	0	0
OTU_3097	91.6049	1.98929e-160	569.347	k__bacteria	p__actinobacteria	c__actinobacteria	o__actinomycetales	f__microbacteriaceae	g__clavibacter	s__clavibacter spp.	0	0	0	0	0	0	0	0	0
OTU_1172	91.601	9.65132e-152	540.494	k__eukaryota	p__eukaryota	c__chrysophyceae	o__chromulinales	f__chromulinaceae	g__ochromonas	s__ochromonas distigma	0	0	0	0	0	0.0164465	0	0	0
OTU_1560	91.5888	6.91532e-173	610.825	k__bacteria	p__proteobacteria	c__deltaproteobacteria	o__syntrophobacterales	f__syntrophaceae	g__desulfomonile	s__desulfomonile spp.	0	0.00172488	0	0	0.00418883	0	0	0	0
OTU_4354	91.5888	6.91532e-173	610.825	k__bacteria	p__proteobacteria	c__deltaproteobacteria	o__syntrophobacterales	f__syntrophaceae	g__desulfomonile	s__desulfomonile tiedjei	0	0.00862441	0	0	0.00139628	0	0	0	0
OTU_1257	91.5888	1.02374e-170	603.611	k__bacteria	p__proteobacteria	c__gammaproteobacteria	o__methylococcales	f__methylococcaceae	g__methylocaldum	s__methylocaldum spp.	0	0	0.00281555	0	0.00349069	0	0	0	0
OTU_76	91.5865	1.79955e-167	592.791	k__bacteria	p__firmicutes	c__clostridia	o__clostridiales	f__ruminococcaceae	g__ruminococcus	s__ruminococcus spp.	0.00189283	0	0.00140778	1.1671	0.00279256	0.00253024	0	0	0
OTU_781	91.5842	1.33318e-162	577.463	k__bacteria	p__actinobacteria	c__actinobacteria	o__actinomycetales	f__microbacteriaceae	g__clavibacter	s__clavibacter spp.	0	0	0	0	0	0	0	0	0
OTU_2314	91.5842	1.62853e-161	572.954	k__eukaryota	p__euglenida	c__euglenida	o__euglenales	f__euglenaceae	g__euglena	s__euglena gracilis	0	0	0	0	0	0.00126512	0	0	0
OTU_1662	91.5842	1.73797e-161	572.954	k__bacteria	p__verrucomicrobia	c__verrucomicrobiae	o__verrucomicrobiales	f__verrucomicrobiaceae	g__verrucomicrobium	s__verrucomicrobium spp.	0	0	0	0	0	0	0	0	0
OTU_2115	91.5842	1.98395e-160	569.347	k__bacteria	p__actinobacteria	c__actinobacteria	o__acidimicrobiales	f__acidimicrobiaceae	g__ilumatobacter	s__ilumatobacter spp.	0.00189283	0	0	0	0.00349069	0	0	0	0
OTU_591	91.5691	2.40761e-172	609.022	k__bacteria	p__proteobacteria	c__betaproteobacteria	o__burkholderiales	f__burkholderiaceae	g__burkholderia	s__burkholderia sp.	0.0066249	0	0	0.000553655	0.0118684	0	0	0.00629842	0.00534845
OTU_842	91.5691	2.40761e-172	609.022	k__bacteria	p__proteobacteria	c__betaproteobacteria	o__rhodocyclales	f__rhodocyclaceae	g__rhodocyclus	s__rhodocyclus tenuis	0.000946414	0	0.00281555	0.00166096	0.000698139	0.00126512	0.00297566	0	0
OTU_4203	91.5691	2.40761e-172	609.022	k__bacteria	p__proteobacteria	c__gammaproteobacteria	o__methylococcales	f__methylococcaceae	g__methylocaldum	s__methylocaldum spp.	0	0	0	0	0	0	0.00892698	0	0
OTU_4736	91.5691	2.40761e-172	609.022	k__bacteria	p__proteobacteria	c__gammaproteobacteria	o__xanthomonadales	f__xanthomonadaceae	g__silanimonas	s__silanimonas spp.	0	0	0	0	0	0	0	0	0
OTU_1383	91.5691	2.92566e-171	605.415	k__bacteria	p__proteobacteria	c__gammaproteobacteria	o__gammaproteobacteria	f__gammaproteobacteria	g__acidibacter	s__gamma proteobacterium	0	0	0	0	0.00558511	0	0	0	0
OTU_1604	91.5691	2.92566e-171	605.415	k__bacteria	p__proteobacteria	c__gammaproteobacteria	o__gammaproteobacteria	f__gammaproteobacteria	g__acidibacter	s__gamma proteobacterium	0	0	0	0	0.00698139	0	0	0	0
OTU_966	91.5633	4.66581e-162	574.758	k__bacteria	p__chloroflexi	c__anaerolineae	o__anaerolineales	f__anaerolineaceae	g__bellilinea	s__bellilinea spp.	0	0	0	0	0	0.00126512	0	0	0
OTU_1044	91.5423	1.62415e-161	572.954	k__bacteria	p__proteobacteria	c__alphaproteobacteria	o__rhodobacterales	f__rhodobacteraceae	g__pleomorphobacterium	s__pleomorphobacterium xiamenense	0	0	0	0	0.00837767	0	0	0	0
OTU_1467	91.5423	1.62415e-161	572.954	k__bacteria	p__proteobacteria	c__alphaproteobacteria	o__alphaproteobacteria	f__alphaproteobacteria	g__candidatus pelagibacter	s__candidatus pelagibacter sp. nan172	0.000946414	0.00172488	0	0.00110731	0.000698139	0	0.00297566	0	0
OTU_1349	91.5423	1.62853e-161	572.954	k__bacteria	p__chloroflexi	c__anaerolineae	o__anaerolineales	f__anaerolineaceae	g__leptolinea	s__leptolinea sp.	0	0	0	0	0	0	0.0119026	0	0
OTU_3511	91.5423	1.62853e-161	572.954	k__bacteria	p__chloroflexi	c__anaerolineae	o__anaerolineales	f__anaerolineaceae	g__bellilinea	s__bellilinea spp.	0	0	0	0	0	0	0	0	0
OTU_1571	91.5423	1.98395e-160	569.347	k__bacteria	p__chloroflexi	c__anaerolineae	o__anaerolineales	f__anaerolineaceae	g__levilinea	s__levilinea spp.	0	0	0	0	0	0	0	0	0
OTU_1658	91.5423	2.41695e-159	565.741	k__bacteria	p__chloroflexi	c__caldilineae	o__caldilineales	f__caldilineaceae	g__caldilinea	s__caldilinea sp.	0.000946414	0	0	0	0	0	0	0	0
OTU_3733	91.5212	6.92467e-160	567.544	k__bacteria	p__proteobacteria	c__alphaproteobacteria	o__alphaproteobacteria	f__alphaproteobacteria	g__candidatus pelagibacter	s__candidatus pelagibacter sp. nan172	0	0	0	0	0	0	0	0	0
OTU_107	91.4943	8.55191e-172	607.218	k__bacteria	p__proteobacteria	c__deltaproteobacteria	o__myxococcales	f__nannocystaceae	g__nannocystis	s__nannocystis spp.	0	0.58646	0	0	0.455186	0.00506047	0.660596	0.125968	0.0106969
OTU_1253	91.4894	4.30908e-169	598.201	k__bacteria	p__bacteroidetes	c__bacteroidia	o__bacteroidales	f__bacteroidaceae	g__bacteroides	s__bacteroides spp.	0	0	0	0	0.00837767	0	0	0	0
OTU_3035	91.4894	5.10223e-168	594.595	k__bacteria	p__proteobacteria	c__deltaproteobacteria	o__myxococcales	f__nannocystaceae	g__nannocystis	s__nannocystis spp.	0	0	0	0	0	0	0	0	0
OTU_3232	91.4894	5.23614e-168	594.595	k__bacteria	p__bacteroidetes	c__sphingobacteriia	o__sphingobacteriales	f__sphingobacteriaceae	g__sphingobacterium	s__sphingobacterium spp.	0	0	0	0	0	0.00379535	0	0	0
OTU_3562	91.4787	6.88745e-160	567.544	k__bacteria	p__actinobacteria	c__actinobacteria	o__actinomycetales	f__sporichthyaceae	g__sporichthya	s__sporichthya polymorpha	0	0	0	0	0.00209442	0	0	0	0
OTU_574	91.4692	1.23142e-169	600.005	k__bacteria	p__bacteroidetes	c__sphingobacteriia	o__sphingobacteriales	f__sphingobacteriaceae	g__solitalea	s__solitalea canadensis	0	0	0	0	0	0	0	0	0
OTU_927	91.4692	1.23142e-169	600.005	k__bacteria	p__bacteroidetes	c__sphingobacteriia	o__sphingobacteriales	f__sphingobacteriaceae	g__sphingobacterium	s__sphingobacterium spp.	0	0	0	0	0.00558511	0.00506047	0	0	0
OTU_1223	91.4692	1.23142e-169	600.005	k__bacteria	p__bacteroidetes	c__sphingobacteriia	o__sphingobacteriales	f__chitinophagaceae	g__sediminibacterium	s__sediminibacterium spp.	0	0	0	0	0	0	0.0267809	0	0
OTU_2758	91.4692	1.23142e-169	600.005	k__bacteria	p__bacteroidetes	c__cytophagia	o__cytophagales	f__cytophagaceae	g__flexibacter	s__flexibacter sp.	0	0	0	0	0	0	0	0	0
OTU_3661	91.4692	1.23142e-169	600.005	k__bacteria	p__bacteroidetes	c__bacteroidia	o__bacteroidales	f__bacteroidaceae	g__bacteroides	s__bacteroides spp.	0	0	0	0	0.00209442	0	0	0	0
OTU_680	91.4692	1.49634e-168	596.398	k__bacteria	p__bacteroidetes	c__flavobacteriia	o__flavobacteriales	f__flavobacteriaceae	g__riemerella	s__riemerella anatipestifer	0	0	0	0	0	0	0	0	0
OTU_4275	91.4692	1.50018e-168	596.398	k__bacteria	p__bacteroidetes	c__cytophagia	o__cytophagales	f__cytophagaceae	g__pontibacter	s__pontibacter sp.	0	0	0	0	0	0	0	0	0
OTU_1849	91.4221	2.67447e-178	628.859	k__bacteria	p__bacteroidetes	c__flavobacteriia	o__flavobacteriales	f__flavobacteriaceae	g__flavobacterium	s__flavobacterium spp.	0	0	0	0	0	0.00506047	0	0.00629842	0
OTU_4072	91.4216	1.11794e-163	580.168	k__bacteria	p__cyanobacteria	c__cyanobacteria	o__oscillatoriales	f__oscillatoriales	g__halospirulina	s__halospirulina sp.	0	0	0	0.000553655	0	0	0	0	0
OTU_928	91.4216	4.71598e-162	575.659	k__bacteria	p__actinobacteria	c__actinobacteria	o__actinomycetales	f__micromonosporaceae	g__actinoplanes	s__actinoplanes spp.	0	0.00172488	0	0	0.00628325	0	0.00297566	0	0.00534845
OTU_1764	91.4081	5.23614e-168	594.595	k__bacteria	p__bacteroidetes	c__bacteroidia	o__bacteroidales	f__bacteroidaceae	g__bacteroides	s__bacteroides spp.	0	0	0	0	0	0	0.0119026	0	0.0106969
OTU_4747	91.4081	2.68464e-165	585.578	k__bacteria	p__actinobacteria	c__actinobacteria	o__actinomycetales	f__microbacteriaceae	g__clavibacter	s__clavibacter spp.	0.00189283	0	0	0.000553655	0.00279256	0	0	0	0
OTU_983	91.4005	1.35115e-162	576.561	k__bacteria	p__actinobacteria	c__actinobacteria	o__acidimicrobiales	f__iamiaceae	g__iamia	s__iamia spp.	0.000946414	0.00344976	0	0	0	0	0	0	0
OTU_1020	91.4005	1.35115e-162	576.561	k__bacteria	p__actinobacteria	c__actinobacteria	o__actinomycetales	f__sporichthyaceae	g__sporichthya	s__sporichthya spp.	0	0	0	0.00110731	0	0.00885583	0	0	0
OTU_3387	91.4005	1.35115e-162	576.561	k__eukaryota	p__eustigmatophyceae	c__eustigmatophyceae	o__eustigmatales	f__monodopsidaceae	g__nannochloropsis	s__nannochloropsis sp.	0	0	0.00422333	0	0	0	0	0	0
OTU_4346	91.4005	1.35115e-162	576.561	k__bacteria	p__actinobacteria	c__actinobacteria	o__acidimicrobiales	f__iamiaceae	g__iamia	s__iamia spp.	0	0	0	0	0	0.00126512	0	0	0
OTU_722	91.4005	1.99462e-160	570.249	k__eukaryota	p__eustigmatophyceae	c__eustigmatophyceae	o__eustigmatales	f__monodopsidaceae	g__nannochloropsis	s__nannochloropsis sp.	0	0	0	0	0	0	0	0	0
OTU_2177	91.4005	2.42345e-159	565.741	k__eukaryota	p__eustigmatophyceae	c__eustigmatophyceae	o__eustigmatales	f__monodopsidaceae	g__nannochloropsis	s__nannochloropsis sp.	0	0	0	0	0	0	0	0	0
OTU_4262	91.3889	1.98571e-141	506.23	k__bacteria	p__proteobacteria	c__gammaproteobacteria	o__pseudomonadales	f__pseudomonadaceae	g__pseudomonas	s__pseudomonas spp.	0	0	0	0	0	0	0	0	0
OTU_3965	91.3832	3.25817e-177	625.252	k__bacteria	p__bacteroidetes	c__sphingobacteriia	o__sphingobacteriales	f__sphingobacteriaceae	g__solitalea	s__solitalea canadensis	0	0	0	0	0.00209442	0	0	0	0
OTU_866	91.3793	4.72852e-162	575.659	k__bacteria	p__actinobacteria	c__actinobacteria	o__actinomycetales	f__micromonosporaceae	g__actinoplanes	s__actinoplanes spp.	0.00189283	0	0.00563111	0	0.00698139	0	0	0	0
OTU_4677	91.3753	1.85564e-167	592.791	k__bacteria	p__proteobacteria	c__deltaproteobacteria	o__desulfobacterales	f__desulfobacteraceae	g__desulfobacterium	s__desulfobacterium vacuolatum	0	0	0	0	0	0	0	0	0
OTU_943	91.3613	1.17577e-150	537.789	k__eukaryota	p__eukaryota	c__chrysophyceae	o__chromulinales	f__chromulinaceae	g__ochromonas	s__ochromonas distigma	0	0	0	0	0	0	0	0	0
OTU_4558	91.358	2.42345e-159	565.741	k__bacteria	p__cyanobacteria	c__cyanobacteria	o__nostocales	f__nostocaceae	g__nostoc	s__nostoc sp.	0	0	0	0	0	0	0	0	0
OTU_3628	91.3551	2.94047e-171	606.317	k__bacteria	p__proteobacteria	c__deltaproteobacteria	o__syntrophobacterales	f__syntrophaceae	g__syntrophus	s__syntrophus spp.	0	0.00689953	0	0	0.000698139	0.00126512	0	0.00629842	0
OTU_1789	91.3366	5.6994e-161	572.053	k__bacteria	p__cyanobacteria	c__oscillatoriophycideae	o__chroococcales	f__cyanobacteriaceae	g__cyanobacterium	s__cyanobacterium spp.	0.00189283	0	0	0	0	0	0	0.00629842	0
OTU_1889	91.3366	2.94445e-158	562.134	k__bacteria	p__firmicutes	c__clostridia	o__clostridiales	f__lachnospiraceae	g__sporobacterium	s__sporobacterium sp.	0	0	0	0	0.00488697	0	0	0	0
OTU_2344	91.3349	1.02374e-170	603.611	k__bacteria	p__proteobacteria	c__gammaproteobacteria	o__methylococcales	f__methylococcaceae	g__methylocaldum	s__methylocaldum sp.	0	0	0	0	0	0	0	0	0.00534845
OTU_3260	91.3349	1.02374e-170	603.611	k__bacteria	p__proteobacteria	c__deltaproteobacteria	o__myxococcales	f__sandaracinaceae	g__sandaracinus	s__sandaracinus amylolyticus	0	0	0	0	0.00558511	0	0	0	0
OTU_1538	91.3349	1.24717e-169	600.005	k__bacteria	p__proteobacteria	c__gammaproteobacteria	o__xanthomonadales	f__sinobacteraceae	g__solimonas	s__solimonas soli	0	0	0	0	0	0	0	0	0
OTU_3964	91.3333	7.75548e-179	631.564	k__bacteria	p__proteobacteria	c__gammaproteobacteria	o__xanthomonadales	f__sinobacteraceae	g__steroidobacter	s__steroidobacter spp.	0	0	0	0	0	0	0	0	0
OTU_1061	91.3151	1.98395e-160	569.347	k__bacteria	p__chloroflexi	c__anaerolineae	o__anaerolineales	f__anaerolineaceae	g__leptolinea	s__leptolinea spp.	0	0	0	0	0	0	0	0	0
OTU_2505	91.3151	1.98395e-160	569.347	k__bacteria	p__proteobacteria	c__alphaproteobacteria	o__rhizobiales	f__phyllobacteriaceae	g__nitratireductor	s__nitratireductor spp.	0	0	0	0	0	0	0.0148783	0	0
OTU_2358	91.3151	6.90606e-160	567.544	k__bacteria	p__firmicutes	c__clostridia	o__clostridiales	f__clostridiaceae	g__clostridium	s__clostridium spp.	0	0.00172488	0	0	0.03002	0	0	0	0
OTU_3617	91.3151	2.41695e-159	566.642	k__bacteria	p__proteobacteria	c__alphaproteobacteria	o__rhodospirillales	f__acetobacteraceae	g__roseomonas	s__roseomonas vinaceus	0	0	0	0	0.00209442	0	0	0	0
OTU_1454	91.3146	3.56418e-170	602.71	k__bacteria	p__proteobacteria	c__gammaproteobacteria	o__xanthomonadales	f__sinobacteraceae	g__solimonas	s__solimonas soli	0	0	0	0	0	0	0	0	0
OTU_2763	91.3146	4.34206e-169	598.201	k__bacteria	p__actinobacteria	c__actinobacteria	o__solirubrobacterales	f__solirubrobacteraceae	g__solirubrobacter	s__solirubrobacter spp.	0	0	0	0	0.00279256	0	0	0	0
OTU_2927	91.3043	4.91666e-162	575.659	k__bacteria	p__firmicutes	c__bacilli	o__bacillales	f__staphylococcaceae	g__staphylococcus	s__staphylococcus hominis	0	0	0	0	0	0	0	0	0
OTU_1115	91.2941	1.23142e-169	600.005	k__bacteria	p__bacteroidetes	c__sphingobacteriia	o__sphingobacteriales	f__chitinophagaceae	g__sediminibacterium	s__sediminibacterium spp.	0	0	0.0140778	0	0	0	0	0.00629842	0
OTU_2609	91.2941	1.24087e-169	600.906	k__eukaryota	p__euglenida	c__euglenida	o__euglenales	f__euglenaceae	g__euglena	s__euglena gracilis	0	0.00172488	0	0	0	0.00506047	0	0	0.0320907
OTU_3753	91.2941	1.24717e-169	600.005	k__bacteria	p__proteobacteria	c__betaproteobacteria	o__rhodocyclales	f__rhodocyclaceae	g__rhodocyclus	s__rhodocyclus tenuis	0	0	0	0.00166096	0	0	0	0	0
OTU_487	91.2941	1.50785e-168	597.3	k__bacteria	p__proteobacteria	c__alphaproteobacteria	o__rhodospirillales	f__acetobacteraceae	g__saccharibacter	s__saccharibacter spp.	0	0	0	0	0	0	0	0	0
OTU_1844	91.2935	6.90606e-160	567.544	k__bacteria	p__proteobacteria	c__alphaproteobacteria	o__rhodobacterales	f__rhodobacteraceae	g__albidovulum	s__albidovulum spp.	0	0	0	0	0.0195479	0	0	0	0
OTU_4322	91.2935	6.90606e-160	567.544	k__bacteria	p__proteobacteria	c__alphaproteobacteria	o__rhizobiales	f__rhizobiaceae	g__rhizobium	s__rhizobium spp.	0	0	0	0	0	0	0	0	0
OTU_3566	91.2935	6.92467e-160	568.446	k__bacteria	p__chloroflexi	c__anaerolineae	o__anaerolineales	f__anaerolineaceae	g__bellilinea	s__bellilinea spp.	0	0	0	0	0	0	0.017854	0	0
OTU_1661	91.2935	6.92467e-160	567.544	k__bacteria	p__chloroflexi	c__anaerolineae	o__anaerolineales	f__anaerolineaceae	g__bellilinea	s__bellilinea spp.	0	0	0	0	0	0	0	0	0
OTU_2132	91.2935	6.94329e-160	567.544	k__eukaryota	p__euglenida	c__euglenida	o__euglenales	f__euglenaceae	g__euglena	s__euglena deses	0	0	0	0	0	0.00126512	0	0	0
OTU_884	91.2752	1.69597e-174	617.137	k__bacteria	p__proteobacteria	c__betaproteobacteria	o__burkholderiales	f__burkholderiaceae	g__ralstonia	s__ralstonia spp.	0	0	0	0	0	0	0	0	0
OTU_374	91.2736	5.24954e-168	594.595	k__bacteria	p__chloroflexi	c__anaerolineae	o__anaerolineales	f__anaerolineaceae	g__bellilinea	s__bellilinea spp.	0	0.417421	0	0	0	0	0	0.0818794	0
OTU_55	91.253	1.50402e-168	596.398	k__bacteria	p__chloroflexi	c__chloroflexi	o__chloroflexi	f__chloroflexi	g__kouleothrix	s__kouleothrix spp.	0.00189283	0.00344976	0.00140778	0.00387558	0.00558511	0.00379535	0.00297566	0	0.00534845
OTU_3671	91.253	1.50402e-168	596.398	k__bacteria	p__proteobacteria	c__gammaproteobacteria	o__pseudomonadales	f__pseudomonadaceae	g__pseudomonas	s__pseudomonas spp.	0	0	0	0	0	0	0	0	0.0160454
OTU_1069	91.253	1.83227e-167	592.791	k__bacteria	p__bacteroidetes	c__flavobacteriia	o__flavobacteriales	f__cryomorphaceae	g__fluviicola	s__fluviicola spp.	0	0	0	0	0.00767953	0	0	0	0
OTU_3313	91.25	8.4133e-159	563.937	k__bacteria	p__actinobacteria	c__actinobacteria	o__acidimicrobiales	f__iamiaceae	g__iamia	s__iamia spp.	0	0	0	0	0	0	0.00595132	0	0
OTU_4473	91.25	8.4133e-159	563.937	k__bacteria	p__proteobacteria	c__alphaproteobacteria	o__sphingomonadales	f__sphingomonadaceae	g__sphingomonas	s__sphingomonas sp.	0	0	0	0	0.00418883	0	0	0	0
OTU_3866	91.25	1.02495e-157	561.232	k__bacteria	p__chloroflexi	c__dehalococcoidia	o__dehalococcoidia	f__dehalococcoidia	g__dehalogenimonas	s__dehalogenimonas spp.	0	0	0	0.00332193	0	0	0.00297566	0	0
OTU_2045	91.25	1.02771e-157	561.232	k__bacteria	p__chloroflexi	c__dehalococcoidia	o__dehalococcoidales	f__dehalococcoidaceae	g__dehalococcoides	s__dehalococcoides spp.	0.00378566	0	0	0	0	0	0	0	0
OTU_1973	91.2322	5.23614e-168	595.496	k__bacteria	p__bacteroidetes	c__bacteroidia	o__bacteroidales	f__prolixibacteraceae	g__mariniphaga	s__bacteroidales bacterium	0.00189283	0.0120742	0	0	0	0	0	0	0
OTU_2597	91.2322	5.23614e-168	595.496	k__bacteria	p__bacteroidetes	c__sphingobacteriia	o__sphingobacteriales	f__sphingobacteriaceae	g__sphingobacterium	s__sphingobacterium spp.	0	0	0	0	0	0	0.0208296	0	0
OTU_1274	91.2322	5.23614e-168	594.595	k__bacteria	p__bacteroidetes	c__flavobacteriia	o__flavobacteriales	f__flavobacteriaceae	g__bergeyella	s__bergeyella zoohelcum	0	0	0	0	0	0	0	0.0125968	0
OTU_1368	91.2322	5.23614e-168	594.595	k__bacteria	p__bacteroidetes	c__sphingobacteriia	o__sphingobacteriales	f__chitinophagaceae	g__sediminibacterium	s__sediminibacterium spp.	0	0	0.00985444	0	0.000698139	0	0	0	0
OTU_2220	91.2322	5.23614e-168	594.595	k__bacteria	p__bacteroidetes	c__sphingobacteriia	o__sphingobacteriales	f__chitinophagaceae	g__sediminibacterium	s__sediminibacterium spp.	0	0	0.00703888	0	0	0	0	0	0
OTU_3399	91.2322	5.23614e-168	594.595	k__bacteria	p__bacteroidetes	c__flavobacteriia	o__flavobacteriales	f__flavobacteriaceae	g__bergeyella	s__bergeyella zoohelcum	0	0	0	0	0	0	0	0.0125968	0
OTU_4467	91.2322	5.23614e-168	594.595	k__bacteria	p__bacteroidetes	c__flavobacteriia	o__flavobacteriales	f__flavobacteriaceae	g__chryseobacterium	s__chryseobacterium indologenes	0	0	0	0	0	0	0	0.00629842	0
OTU_630	91.2322	6.36262e-167	591.89	k__bacteria	p__bacteroidetes	c__flavobacteriia	o__flavobacteriales	f__flavobacteriaceae	g__cloacibacterium	s__cloacibacterium rupense	0	0	0	0	0	0.0113861	0	0	0
OTU_1299	91.2281	2.93653e-158	562.134	k__bacteria	p__proteobacteria	c__alphaproteobacteria	o__alphaproteobacteria	f__alphaproteobacteria	g__candidatus pelagibacter	s__candidatus pelagibacter sp. nan172	0	0	0	0	0	0	0	0	0
OTU_3974	91.2281	2.94445e-158	563.036	k__bacteria	p__chloroflexi	c__anaerolineae	o__anaerolineales	f__anaerolineaceae	g__bellilinea	s__bellilinea spp.	0	0.00172488	0	0	0	0.00506047	0	0.00629842	0.00534845
OTU_2957	91.224	4.36404e-169	598.201	k__bacteria	p__proteobacteria	c__gammaproteobacteria	o__xanthomonadales	f__sinobacteraceae	g__steroidobacter	s__steroidobacter spp.	0	0	0	0	0	0.00126512	0	0	0
OTU_1998	91.1964	1.13721e-176	624.35	k__bacteria	p__bacteroidetes	c__bacteroidia	o__bacteroidales	f__porphyromonadaceae	g__paludibacter	s__paludibacter spp.	0	0	0	0	0	0	0.00297566	0	0.0213938
OTU_2261	91.1833	1.51553e-168	596.398	k__bacteria	p__proteobacteria	c__gammaproteobacteria	o__xanthomonadales	f__xanthomonadaceae	g__stenotrophomonas	s__stenotrophomonas spp.	0	0	0	0	0.00349069	0	0	0	0
OTU_2480	91.1695	1.48867e-168	596.398	k__bacteria	p__actinobacteria	c__actinobacteria	o__acidimicrobiales	f__iamiaceae	g__iamia	s__iamia spp.	0	0	0	0	0.00139628	0.0253024	0	0	0
OTU_2296	91.1695	2.70545e-165	585.578	k__bacteria	p__bacteroidetes	c__sphingobacteriia	o__sphingobacteriales	f__sphingobacteriaceae	g__sphingobacterium	s__sphingobacterium spp.	0	0	0	0	0	0.00506047	0	0	0
OTU_442	91.1548	1.64604e-161	572.954	k__bacteria	p__actinobacteria	c__actinobacteria	o__acidimicrobiales	f__iamiaceae	g__iamia	s__iamia spp.	0.00473207	0.0137991	0.00563111	0	0.0244349	0.00253024	0.0208296	0.188953	0
OTU_1614	91.1548	1.64604e-161	572.954	k__bacteria	p__actinobacteria	c__actinobacteria	o__acidimicrobiales	f__iamiaceae	g__iamia	s__iamia spp.	0.00189283	0.00172488	0	0	0.000698139	0	0.00595132	0	0
OTU_2805	91.1483	4.08923e-169	598.201	k__bacteria	p__chlorobi	c__chlorobia	o__chlorobiales	f__chlorobiaceae	g__chlorobium	s__chlorobium limicola	0	0	0	0	0	0	0	0	0
OTU_985	91.1422	2.25494e-166	589.185	k__bacteria	p__proteobacteria	c__gammaproteobacteria	o__methylococcales	f__methylococcaceae	g__methylococcus	s__methylococcus spp.	0.00283924	0	0	0	0	0	0	0.0125968	0
OTU_3246	91.1422	2.25494e-166	589.185	k__bacteria	p__firmicutes	c__erysipelotrichia	o__erysipelotrichales	f__erysipelotrichaceae	g__turicibacter	s__turicibacter spp.	0	0	0	0	0	0.00506047	0	0	0
OTU_2071	91.133	2.43644e-159	565.741	k__bacteria	p__proteobacteria	c__alphaproteobacteria	o__rhodobacterales	f__rhodobacteraceae	g__rhodobacter	s__rhodobacter gluconicum	0	0	0.00422333	0	0	0	0	0	0
OTU_1256	91.133	8.48134e-159	563.937	k__bacteria	p__firmicutes	c__clostridia	o__clostridiales	f__ruminococcaceae	g__acetivibrio	s__acetivibrio spp.	0.00473207	0	0	0	0	0	0	0	0
OTU_4665	91.133	1.25874e-156	556.724	k__eukaryota	p__eustigmatophyceae	c__eustigmatophyceae	o__eustigmatales	f__monodopsidaceae	g__nannochloropsis	s__nannochloropsis sp.	0	0	0	0	0	0	0	0	0
OTU_1740	91.1271	2.21508e-166	590.086	k__bacteria	p__actinobacteria	c__actinobacteria	o__actinomycetales	f__microbacteriaceae	g__clavibacter	s__clavibacter spp.	0	0	0	0	0	0	0	0	0
OTU_1156	91.1215	1.02632e-170	603.611	k__bacteria	p__proteobacteria	c__deltaproteobacteria	o__syntrophobacterales	f__syntrophobacteraceae	g__desulforhabdus	s__desulforhabdus amnigena	0	0.00862441	0	0	0	0	0	0	0
OTU_1347	91.1215	1.02632e-170	603.611	k__bacteria	p__proteobacteria	c__deltaproteobacteria	o__syntrophobacterales	f__syntrophobacteraceae	g__desulforhabdus	s__desulforhabdus amnigena	0	0.00689953	0	0	0	0	0	0.00629842	0
OTU_2381	91.1215	3.58223e-170	601.808	k__bacteria	p__proteobacteria	c__deltaproteobacteria	o__syntrophobacterales	f__syntrophaceae	g__desulfomonile	s__desulfomonile spp.	0	0	0	0	0.00418883	0	0.00595132	0	0
OTU_3220	91.1215	3.58223e-170	601.808	k__bacteria	p__proteobacteria	c__deltaproteobacteria	o__desulfobacterales	f__desulfobacteraceae	g__desulfobacterium	s__desulfobacterium spp.	0	0	0	0	0	0	0.00297566	0	0.00534845
OTU_3687	91.1215	9.61245e-165	583.774	k__bacteria	p__proteobacteria	c__deltaproteobacteria	o__syntrophobacterales	f__syntrophaceae	g__desulfomonile	s__desulfomonile spp.	0.00283924	0	0	0	0	0	0	0	0
OTU_2527	91.1111	1.97862e-160	569.347	k__bacteria	p__actinobacteria	c__actinobacteria	o__actinomycetales	f__microbacteriaceae	g__clavibacter	s__clavibacter spp.	0	0	0	0	0.00279256	0	0	0	0
OTU_2572	91.1111	1.97862e-160	569.347	k__bacteria	p__firmicutes	c__clostridia	o__clostridiales	f__clostridiaceae	g__clostridium	s__clostridium spp.	0	0	0	0	0.00279256	0	0	0	0
OTU_2365	91.1111	6.90606e-160	567.544	k__bacteria	p__firmicutes	c__clostridia	o__clostridiales	f__clostridiaceae	g__clostridium	s__clostridium spp.	0	0	0	0	0.00628325	0	0	0	0
OTU_3542	91.1111	3.60636e-157	558.527	k__bacteria	p__cyanobacteria	c__cyanobacteria	o__oscillatoriales	f__oscillatoriales	g__halospirulina	s__halospirulina spp.	0	0	0	0.00166096	0	0	0	0	0
OTU_4145	91.1111	4.39344e-156	554.921	k__bacteria	p__firmicutes	c__clostridia	o__clostridiales	f__ruminococcaceae	g__acetivibrio	s__acetivibrio spp.	0.000946414	0	0	0	0	0	0	0	0
OTU_1260	91.1007	1.24717e-169	600.005	k__bacteria	p__proteobacteria	c__gammaproteobacteria	o__methylococcales	f__methylococcaceae	g__methylocaldum	s__methylocaldum spp.	0.00946414	0	0	0	0	0	0	0	0
OTU_1375	91.1007	1.24717e-169	600.005	k__bacteria	p__proteobacteria	c__gammaproteobacteria	o__methylococcales	f__methylococcaceae	g__methylocaldum	s__methylocaldum sp.	0	0	0	0.000553655	0	0.00632559	0	0	0
OTU_2229	91.1007	1.24717e-169	600.005	k__bacteria	p__proteobacteria	c__betaproteobacteria	o__burkholderiales	f__comamonadaceae	g__acidovorax	s__acidovorax spp.	0	0	0	0	0.00209442	0	0	0	0
OTU_2426	91.1007	1.24717e-169	600.005	k__bacteria	p__proteobacteria	c__betaproteobacteria	o__rhodocyclales	f__rhodocyclaceae	g__rhodocyclus	s__rhodocyclus tenuis	0.00283924	0.00689953	0.0112622	0.0116267	0.0132646	0.00885583	0.00892698	0.00629842	0.00534845
OTU_3265	91.1007	1.24717e-169	600.005	k__bacteria	p__proteobacteria	c__deltaproteobacteria	o__myxococcales	f__sandaracinaceae	g__sandaracinus	s__sandaracinus amylolyticus	0	0	0	0	0.00209442	0	0	0	0
OTU_3627	91.1007	1.24717e-169	600.005	k__bacteria	p__proteobacteria	c__gammaproteobacteria	o__methylococcales	f__methylococcaceae	g__methylocaldum	s__methylocaldum spp.	0.00283924	0	0	0.000553655	0	0	0	0	0
OTU_809	91.1007	1.51553e-168	596.398	k__bacteria	p__proteobacteria	c__betaproteobacteria	o__burkholderiales	f__burkholderiaceae	g__burkholderia	s__burkholderia ferrariae	0	0	0	0	0.00698139	0	0	0	0
OTU_3873	91.0891	6.94329e-160	567.544	k__bacteria	p__cyanobacteria	c__cyanobacteria	o__oscillatoriales	f__oscillatoriales	g__halospirulina	s__halospirulina sp.	0	0	0	0.000553655	0.000698139	0	0	0	0
OTU_4568	91.0891	1.25201e-156	556.724	k__bacteria	p__cyanobacteria	c__cyanobacteria	o__oscillatoriales	f__oscillatoriales	g__halospirulina	s__halospirulina spp.	0	0	0	0	0	0	0	0.0188953	0
OTU_3638	91.0798	4.36404e-169	598.201	k__bacteria	p__proteobacteria	c__deltaproteobacteria	o__desulfobacterales	f__desulfobacteraceae	g__desulfobacterium	s__desulfobacterium spp.	0	0	0	0	0	0	0	0	0
OTU_2666	91.0714	3.99817e-176	621.645	k__bacteria	p__proteobacteria	c__gammaproteobacteria	o__gammaproteobacteria	f__gammaproteobacteria	g__acidibacter	s__gamma proteobacterium	0	0	0	0	0.00349069	0	0	0	0
OTU_1792	91.067	2.42345e-159	565.741	k__bacteria	p__proteobacteria	c__alphaproteobacteria	o__rhodospirillales	f__acetobacteraceae	g__saccharibacter	s__saccharibacter spp.	0	0	0	0	0	0.0126512	0	0	0
OTU_3039	91.067	3.58707e-157	558.527	k__bacteria	p__chloroflexi	c__anaerolineae	o__anaerolineales	f__anaerolineaceae	g__bellilinea	s__bellilinea spp.	0	0	0	0	0	0.0113861	0	0	0
OTU_354	91.0628	1.3799e-162	576.561	k__bacteria	p__proteobacteria	c__deltaproteobacteria	o__desulfobacterales	f__desulfobacteraceae	g__desulforegula	s__desulforegula spp.	0	0.50539	0	0	0	0	0	0.0629842	0
OTU_415	91.0588	1.83694e-167	592.791	k__bacteria	p__candidatus saccharibacteria	c__candidatus saccharibacteria	o__candidatus saccharibacteria	f__candidatus saccharibacteria	g__candidatus saccharimonas	s__candidatus saccharimonas aalborgensis	0	0	0	0	0.000698139	0	0	0	0
OTU_1222	91.0448	8.4133e-159	563.937	k__bacteria	p__proteobacteria	c__alphaproteobacteria	o__alphaproteobacteria	f__alphaproteobacteria	g__candidatus alysiosphaera	s__candidatus alysiosphaera europeae	0	0	0	0	0.0132646	0	0	0	0
OTU_2563	91.0448	8.4133e-159	563.937	k__bacteria	p__firmicutes	c__clostridia	o__clostridiales	f__lachnospiraceae	g__sporobacterium	s__sporobacterium sp.	0	0	0	0	0.00209442	0	0	0	0
OTU_2112	91.0448	8.43598e-159	563.937	k__bacteria	p__chloroflexi	c__caldilineae	o__caldilineales	f__caldilineaceae	g__caldilinea	s__caldilinea sp.	0	0	0	0	0	0	0	0	0
OTU_3136	91.0448	8.43598e-159	563.937	k__bacteria	p__chloroflexi	c__anaerolineae	o__anaerolineales	f__anaerolineaceae	g__bellilinea	s__bellilinea spp.	0	0	0	0	0	0.00632559	0	0	0
OTU_3712	91.0448	1.02771e-157	560.331	k__bacteria	p__cyanobacteria	c__cyanobacteria	o__pleurocapsales	f__pleurocapsales	g__chroococcidiopsis	s__chroococcidiopsis spp.	0	0	0	0	0	0	0	0	0
OTU_4429	91.0377	5.26293e-168	594.595	k__bacteria	p__planctomycetes	c__planctomycetia	o__planctomycetales	f__planctomycetaceae	g__candidatus anammoximicrobium	s__candidatus anammoximicrobium moscowii	0	0	0	0.00110731	0	0	0	0	0
OTU_3588	91.0345	1.31181e-111	407.044	k__bacteria	p__chlorobi	c__chlorobia	o__chlorobiales	f__chlorobiaceae	g__chlorobium	s__chlorobium spp.	0	0	0	0	0.00209442	0	0	0	0
OTU_3383	91.0224	4.36995e-156	554.921	k__bacteria	p__chloroflexi	c__caldilineae	o__caldilineales	f__caldilineaceae	g__caldilinea	s__caldilinea spp.	0	0	0	0	0	0	0	0	0
OTU_4597	91.0165	1.83227e-167	592.791	k__bacteria	p__bacteroidetes	c__bacteroidia	o__bacteroidales	f__porphyromonadaceae	g__porphyromonas	s__porphyromonas spp.	0	0	0	0	0.00279256	0	0	0	0
OTU_1307	91.0165	2.71239e-165	585.578	k__bacteria	p__bacteroidetes	c__flavobacteriia	o__flavobacteriales	f__flavobacteriaceae	g__flavobacterium	s__flavobacterium spp.	0	0	0	0	0	0	0	0	0
OTU_188	91.0138	8.55191e-172	607.218	k__bacteria	p__firmicutes	c__erysipelotrichia	o__erysipelotrichales	f__erysipelotrichaceae	g__erysipelothrix	s__erysipelothrix spp.	0.000946414	0	0	0.461194	0.00139628	0	0	0.00629842	0
OTU_2201	91	1.24864e-156	556.724	k__bacteria	p__chloroflexi	c__dehalococcoidia	o__dehalococcoidales	f__dehalococcoidaceae	g__dehalococcoides	s__dehalococcoides spp.	0	0.00517464	0	0	0	0	0	0	0
OTU_1466	90.9953	6.37893e-167	590.988	k__bacteria	p__bacteroidetes	c__sphingobacteriia	o__sphingobacteriales	f__sphingobacteriaceae	g__solitalea	s__solitalea spp.	0	0	0	0	0	0	0	0	0
OTU_2606	90.9953	6.37893e-167	590.988	k__bacteria	p__bacteroidetes	c__sphingobacteriia	o__sphingobacteriales	f__sphingobacteriaceae	g__sphingobacterium	s__sphingobacterium spp.	0	0	0	0	0	0	0	0	0
OTU_2761	90.9953	6.37893e-167	590.988	k__bacteria	p__bacteroidetes	c__bacteroidia	o__bacteroidales	f__bacteroidaceae	g__bacteroides	s__bacteroides spp.	0	0	0	0	0.00279256	0	0	0	0
OTU_3116	90.9953	6.37893e-167	590.988	k__bacteria	p__bacteroidetes	c__sphingobacteriia	o__sphingobacteriales	f__sphingobacteriaceae	g__solitalea	s__solitalea canadensis	0	0	0	0	0	0	0	0	0
OTU_4093	90.9953	6.37893e-167	590.988	k__bacteria	p__bacteroidetes	c__sphingobacteriia	o__sphingobacteriales	f__sphingobacteriaceae	g__sphingobacterium	s__sphingobacterium spp.	0	0	0	0	0	0	0	0	0
OTU_4143	90.9953	6.37893e-167	590.988	k__bacteria	p__bacteroidetes	c__bacteroidia	o__bacteroidales	f__bacteroidaceae	g__bacteroides	s__bacteroides spp.	0	0	0	0	0.00209442	0	0	0	0
OTU_2850	90.9756	4.42868e-156	554.921	k__bacteria	p__actinobacteria	c__actinobacteria	o__actinomycetales	f__corynebacteriaceae	g__corynebacterium	s__corynebacterium aurimucosum	0	0	0	0	0	0	0	0	0
[truncated: 2,071 more rows]

## Sheet: 70-77%
otu name	Percent Homology	evalue	bitscore	Kingdom	Phylum	Class	order	family	genus	strain	Untreated Fish 1	Untreated Fish 2	Untreated Fish 3	Treatment _b Fish 1	Treatment_b Fish2	Treatment_b Fish 3	Treatment _a Fish 1	Treatment_a Fish 2	Treatment_a Fish 3
[truncated: 29 more rows]

[truncated: 7 more sheets: 77-80%, 80-85%, 85-90%, 90-95%, 95-97%, 97-100%, Frequency Resumen]
