# Supplementary material for: Microbiota Modulates the Immunomodulatory Effects of Filifolinone on Atlantic Salmon
Source: Microorganisms. 2020 Aug 30;8(9):1320. doi: 10.3390/microorganisms8091320 (PMC7564783; doi:10.3390/microorganisms8091320)
Supplement: Supplementary file 1 [file microorganisms-08-01320-s001.zip › Table S2.xlsx]

## Sheet: Conditions
	Treatment	Condition	Unids			Comparison	Characteristic
	a	Microbiota from Fish treated with Intramuscular injections of Filifoninone. The samples from mucosa were taken at T26, 12 day after intraperitoneal injection of Filifolinone.	In tables, the OTU abundance is expressed as porcentaje respect to the total reads with identity to 16S RNA from microorganism from kingdom Bacteria, Fungi, Eukaryota and Archeae			a	Comparison between the abundance of each OTU in samples from untreated fish and treated with filifolinone. The comparison was performed using unpaired t-test using a treshold p<0.05
	b	Microbiota from Fish pre treated with antibiotics by 14 days and posterior intramuscular injection of Filifolinone. The samples from mucosa were taken at T26, 12 day after intraperitoneal injection of Filifolinone	In tables, the OTU abundance is expressed as porcentaje respect to the total reads with identity to 16S RNA from microorganism from kingdom Bacteria, Fungi, Eukaryota and Archeae			b	Comparison between the abundance of OTUs with significant changes (p<0.05) as consecuence of filifolinone administration in samples from fish pre-treated with antibiotics (treatment b) and treated with filifolinone (treatment a). The comparison was performed using unpaired t-test using a treshold p<0.05
	Untreated	Microbiota from Fish without treated with antbiotics and Filifoninone. The samples from mucosa were taken at T26	In tables, the OTU abundance is expressed as porcentaje respect to the total reads with identity to 16S RNA from microorganism from kingdom Bacteria, Fungi, Eukaryota and Archeae

## Sheet: Comparison a
otu name	Numero	P value	Mean of Untreated	Mean of Treatment a	Difference	SE of difference	Kingdom	Phylum	Class	order	family	genus	strain	Untreated Fish 1	Untreated Fish 2	Untreated Fish 3	Treatment _b Fish 1	Treatment_b Fish2	Treatment_b Fish 3	Treatment _a Fish 1	Treatment_a Fish 2	Treatment_a Fish 3
OTU_41	41	0.015409	0.005754	0.0009919	0.004762	0.001174	k__bacteria	p__firmicutes	c__bacilli	o__bacillales	f__paenibacillaceae	g__paenibacillus	s__paenibacillus provencensis	0.00473207	0.00689953	0.00563111	0.00221462	0.00279256	0.00126512	0.00297566	0	0
OTU_46	46	0.009343	0.001513	0.008641	-0.007127	0.001518	k__bacteria	p__firmicutes	c__bacilli	o__bacillales	f__bacillaceae	g__bacillus	s__bacillus coagulans	0	0.00172488	0.00281555	0.000553655	0.00488697	0.00126512	0.00892698	0.00629842	0.0106969
OTU_64	64	0.000523	0.0007847	0.005866	-0.005081	0.0004987	k__bacteria	p__verrucomicrobia	c__verrucomicrobiae	o__verrucomicrobiales	f__verrucomicrobia subdivision 3	g__pedosphaera	s__pedosphaera spp.	0.000946414	0	0.00140778	1.43009	0	0.00126512	0.00595132	0.00629842	0.00534845
OTU_90	90	0.019422	0.0006309	0.7629	-0.7623	0.2016	k__bacteria	p__proteobacteria	c__alphaproteobacteria	o__caulobacterales	f__caulobacteraceae	g__brevundimonas	s__brevundimonas sp.	0.00189283	0	0	0.00221462	0.00349069	0.00506047	1.01172	0.913271	0.363695
OTU_172	172	0.011736	0.0003155	0.004874	-0.004559	0.001037	k__bacteria	p__actinobacteria	c__actinobacteria	o__actinomycetales	f__actinomycetaceae	g__actinomyces	s__actinomyces cardiffensis	0.000946414	0	0	0.00221462	0.00139628	0.289712	0.00297566	0.00629842	0.00534845
OTU_215	215	3e-05	0	0.005866	-0.005866	0.0002775	k__bacteria	p__proteobacteria	c__epsilonproteobacteria	o__nautiliales	f__nautiliaceae	g__caminibacter	s__caminibacter hydrogeniphilus	0	0	0	0.000553655	0.000698139	0	0.00595132	0.00629842	0.00534845
OTU_264	264	0.003845	0.00136	0	0.00136	0.000226	k__bacteria	p__proteobacteria	c__gammaproteobacteria	o__pseudomonadales	f__pseudomonadaceae	g__cellvibrio	s__cellvibrio spp.	0.000946414	0.00172488	0.00140778	0.000553655	0.00139628	0	0	0	0
OTU_414	414	0.001512	0.001044	0.05942	-0.05838	0.007557	k__bacteria	p__proteobacteria	c__gammaproteobacteria	o__thiotrichales	f__piscirickettsiaceae	g__methylophaga	s__methylophaga spp.	0	0.00172488	0.00140778	0	0.00837767	0.0101209	0.0743915	0.0503874	0.0534845
OTU_468	468	0.037146	0.002152	0.02857	-0.02642	0.008594	k__bacteria	p__proteobacteria	c__betaproteobacteria	o__burkholderiales	f__burkholderiaceae	g__burkholderia	s__burkholderia spp.	0.00473207	0.00172488	0	0.00664386	0.000698139	0.0177117	0.0148783	0.0440889	0.0267423
OTU_483	483	0.028889	0.003714	0.1023	-0.09861	0.02954	k__bacteria	p__spirochaetes	c__spirochaetia	o__spirochaetales	f__spirochaetaceae	g__spirochaeta	s__spirochaeta sp.	0.00378566	0.00172488	0.00563111	0.000553655	0.0160572	0.0151814	0.139856	0.0440889	0.123014
OTU_531	531	0.043058	0.005544	0.02338	-0.01783	0.006099	k__bacteria	p__proteobacteria	c__betaproteobacteria	o__rhodocyclales	f__rhodocyclaceae	g__rhodocyclus	s__rhodocyclus tenuis	0.00378566	0.00862441	0.00422333	0.00221462	0.0125665	0.0253024	0.0119026	0.0314921	0.0267423
OTU_561	561	0.00017	0.000575	0.02136	-0.02079	0.00153	k__fungi	p__ascomycota	c__lecanoromycetes	o__trapeliales	f__trapeliaceae	g__placopsis	s__placopsis macrophthalma	0	0.00172488	0	0	0.0342088	0	0.0238053	0.0188953	0.0213938
OTU_621	621	0.01232	0.001577	0.01748	-0.01591	0.003671	k__bacteria	p__proteobacteria	c__betaproteobacteria	o__burkholderiales	f__burkholderiaceae	g__burkholderia	s__burkholderia spp.	0.00473207	0	0	0.00276827	0	0.0253024	0.0238053	0.0125968	0.0160454
OTU_627	627	0.004298	0.001781	0.03646	-0.03468	0.005943	k__fungi	p__basidiomycota	c__agaricomycetes	o__agaricales	f__strophariaceae	g__galerina	s__galerina atkinsoniana	0.00189283	0.00344976	0	0	0.00209442	0.00759071	0.0297566	0.0314921	0.0481361
OTU_632	632	0.015773	0.0004693	0.004874	-0.004405	0.001094	k__bacteria	p__firmicutes	c__bacilli	o__bacillales	f__staphylococcaceae	g__staphylococcus	s__staphylococcus spp.	0	0	0.00140778	0.00442924	0.00488697	0.00253024	0.00297566	0.00629842	0.00534845
OTU_728	728	0.009053	0.000575	0.0195	-0.01892	0.003994	k__fungi	p__ascomycota	c__eurotiomycetes	o__eurotiales	f__aspergillaceae	g__neosartorya	s__neosartorya fischeri	0	0.00172488	0	0	0.000698139	0.00506047	0.0119026	0.0251937	0.0213938
OTU_744	744	0.015881	0.001465	0.01918	-0.01771	0.004408	k__fungi	p__ascomycota	c__saccharomycetes	o__saccharomycetales	f__debaryomycetaceae	g__candida	s__candida tropicalis	0.000946414	0.00344976	0	0	0.0104721	0.00885583	0.0119026	0.0188953	0.0267423
OTU_752	752	0.008047	0.001725	0.05465	-0.05292	0.0108	k__fungi	p__basidiomycota	c__agaricomycetes	o__agaricales	f__strophariaceae	g__galerina	s__galerina atkinsoniana	0	0.00517464	0	0	0	0.00506047	0.0386836	0.0503874	0.0748783
OTU_775	775	0.040859	0	0.01997	-0.01997	0.006708	k__fungi	p__basidiomycota	c__microbotryomycetes	o__microbotryales	f__microbotryaceae	g__microbotryum	s__microbotryum dianthorum	0	0	0	0	0.00349069	0.00126512	0.00892698	0.0188953	0.0320907
OTU_788	788	0.040555	0.002769	0.04093	-0.03816	0.01279	k__fungi	p__ascomycota	c__saccharomycetes	o__saccharomycetales	f__saccharomycetaceae	g__zygosaccharomyces	s__zygosaccharomyces rouxii	0	0.00689953	0.00140778	0	0.00279256	0.00253024	0.0208296	0.0377905	0.0641814
OTU_792	792	0.040859	0	0.006657	-0.006657	0.002236	k__bacteria	p__cyanobacteria	c__cyanobacteria	o__synechococcales	f__synechococcaceae	g__synechococcus	s__synechococcus spp.	0	0	0	0.0110731	0.00488697	0.00379535	0.00297566	0.00629842	0.0106969
OTU_868	868	0.004517	0.000575	0.008641	-0.008066	0.001401	k__fungi	p__ascomycota	c__eurotiomycetes	o__eurotiales	f__trichocomaceae	g__talaromyces	s__talaromyces stipitatus	0	0.00172488	0	0	0.00279256	0.00379535	0.00892698	0.00629842	0.0106969
OTU_875	875	0.038469	0.0007847	0.04535	-0.04456	0.01467	k__bacteria	p__firmicutes	c__clostridia	o__thermoanaerobacterales	f__thermodesulfobiaceae	g__coprothermobacter	s__coprothermobacter spp.	0.000946414	0	0.00140778	0	0.00279256	0	0.0476105	0.0188953	0.0695299
OTU_887	887	0.00023	0.0004693	0.01451	-0.01404	0.001116	k__bacteria	p__firmicutes	c__bacilli	o__bacillales	f__bacillaceae	g__bacillus	s__bacillus cereus	0	0	0.00140778	0	0.000698139	0.00506047	0.0148783	0.0125968	0.0160454
OTU_951	951	0.027058	0.000575	0.02694	-0.02637	0.007736	k__fungi	p__basidiomycota	c__agaricomycetes	o__agaricales	f__strophariaceae	g__galerina	s__galerina atkinsoniana	0	0.00172488	0	0	0.000698139	0	0.0119026	0.0314921	0.0374392
OTU_959	959	0.003841	0.0003155	0.01629	-0.01597	0.002655	k__fungi	p__ascomycota	c__saccharomycetes	o__saccharomycetales	f__debaryomycetaceae	g__candida	s__candida tropicalis	0.000946414	0	0	0	0	0.00759071	0.0148783	0.0125968	0.0213938
OTU_978	978	0.029228	0.0003155	0.05777	-0.05746	0.01728	k__fungi	p__basidiomycota	c__agaricomycetes	o__agaricales	f__strophariaceae	g__galerina	s__galerina atkinsoniana	0.000946414	0	0	0	0.00139628	0.00379535	0.0238053	0.0692826	0.0802268
OTU_1081	1081	0.019762	0.000575	0.004874	-0.004299	0.001143	k__eukaryota	p__eukaryota	c__florideophyceae	o__ceramiales	f__ceramiaceae	g__griffithsia	s__griffithsia japonica	0	0.00172488	0	0	0.00139628	0.00253024	0.00297566	0.00629842	0.00534845
OTU_1086	1086	0.015051	0.0003155	0.008957	-0.008642	0.002116	k__bacteria	p__proteobacteria	c__betaproteobacteria	o__burkholderiales	f__burkholderiaceae	g__burkholderia	s__burkholderia spp.	0.000946414	0	0	0.000553655	0	0.00126512	0.00892698	0.0125968	0.00534845
OTU_1122	1122	0.002292	0.0008904	0.04993	-0.04904	0.00709	k__fungi	p__basidiomycota	c__agaricomycetes	o__agaricales	f__strophariaceae	g__galerina	s__galerina atkinsoniana	0.000946414	0.00172488	0	0	0.00418883	0.00885583	0.0386836	0.0629842	0.0481361
OTU_1127	1127	0.040859	0	0.006657	-0.006657	0.002236	k__bacteria	p__firmicutes	c__bacilli	o__bacillales	f__bacillaceae	g__bacillus	s__bacillus tequilensis	0	0	0	0	0.00209442	0.00379535	0.00297566	0.00629842	0.0106969
OTU_1140	1140	0.027787	0.0003155	0.01363	-0.01332	0.003939	k__bacteria	p__proteobacteria	c__betaproteobacteria	o__burkholderiales	f__burkholderiaceae	g__burkholderia	s__burkholderia spp.	0.000946414	0	0	0.00110731	0	0.00506047	0.00595132	0.0188953	0.0160454
OTU_1153	1153	0.026239	0.001725	0.05512	-0.0534	0.01551	k__fungi	p__basidiomycota	c__agaricomycetes	o__agaricales	f__strophariaceae	g__galerina	s__galerina atkinsoniana	0	0.00517464	0	0	0.000698139	0.0126512	0.0357079	0.0440889	0.0855752
OTU_1183	1183	0.019762	0.000575	0.004874	-0.004299	0.001143	k__bacteria	p__firmicutes	c__bacilli	o__lactobacillales	f__enterococcaceae	g__enterococcus	s__enterococcus faecalis	0	0.00172488	0	0	0.00209442	0.00253024	0.00297566	0.00629842	0.00534845
OTU_1210	1210	0.002494	0	0.008641	-0.008641	0.001278	k__fungi	p__ascomycota	c__saccharomycetes	o__saccharomycetales	f__saccharomycetaceae	g__saccharomyces	s__saccharomyces cerevisiae	0	0	0	0	0.00139628	0.00253024	0.00892698	0.00629842	0.0106969
OTU_1211	1211	0.045435	0.0009464	0.004874	-0.003928	0.001368	k__bacteria	p__proteobacteria	c__betaproteobacteria	o__burkholderiales	f__burkholderiaceae	g__burkholderia	s__burkholderia spp.	0.00283924	0	0	0	0	0	0.00297566	0.00629842	0.00534845
OTU_1276	1276	3e-05	0	0.005866	-0.005866	0.0002775	k__fungi	p__basidiomycota	c__agaricomycetes	o__agaricales	f__nidulariaceae	g__cyathus	s__cyathus gansuensis	0	0	0	0	0.00279256	0	0.00595132	0.00629842	0.00534845
OTU_1309	1309	0.007856	0	0.004874	-0.004874	0.0009881	k__fungi	p__ascomycota	c__pezizomycetes	o__pezizales	f__tuberaceae	g__tuber	s__tuber borchii	0	0	0	0	0	0.00759071	0.00297566	0.00629842	0.00534845
OTU_1339	1339	0.002494	0	0.008641	-0.008641	0.001278	k__fungi	p__ascomycota	c__saccharomycetes	o__saccharomycetales	f__saccharomycetaceae	g__saccharomyces	s__saccharomyces cerevisiae	0	0	0	0	0.00209442	0	0.00892698	0.00629842	0.0106969
OTU_1370	1370	0.039321	0.001829	0.01593	-0.0141	0.004676	k__eukaryota	p__eukaryota	c__eukaryota	o__eukaryota	f__nucleariidae	g__nuclearia	s__nuclearia simplex	0.000946414	0.00172488	0.00281555	0	0.00418883	0.00506047	0.0119026	0.0251937	0.0106969
OTU_1395	1395	0.045435	0.0009464	0.004874	-0.003928	0.001368	k__bacteria	p__proteobacteria	c__gammaproteobacteria	o__pseudomonadales	f__pseudomonadaceae	g__pseudomonas	s__pseudomonas indica	0.00283924	0	0	0	0.000698139	0.00253024	0.00297566	0.00629842	0.00534845
OTU_1413	1413	0.029587	0.00251	0.008641	-0.006131	0.001851	k__bacteria	p__chlorobi	c__chlorobia	o__chlorobiales	f__chlorobiaceae	g__chlorobium	s__chlorobium limicola	0.000946414	0.00517464	0.00140778	0	0.00139628	0	0.00892698	0.00629842	0.0106969
OTU_1477	1477	0.041038	0.001513	0.02207	-0.02056	0.006915	k__fungi	p__basidiomycota	c__agaricomycetes	o__agaricales	f__cortinariaceae	g__astrosporina	s__astrosporina alpigenes	0	0.00172488	0.00281555	0	0.00209442	0.0139163	0.00892698	0.0251937	0.0320907
OTU_1481	1481	0.007448	0	0.007649	-0.007649	0.001527	k__fungi	p__basidiomycota	c__agaricomycetes	o__auriculariales	f__hyaloriaceae	g__bourdotia	s__bourdotia sp.	0	0	0	0	0.00139628	0	0.00595132	0.00629842	0.0106969
OTU_1515	1515	0.002494	0	0.008641	-0.008641	0.001278	k__bacteria	p__proteobacteria	c__deltaproteobacteria	o__desulfobacterales	f__desulfobacteraceae	g__desulfobacterium	s__desulfobacterium spp.	0	0	0	0	0	0	0.00892698	0.00629842	0.0106969
OTU_1568	1568	0.021271	0.002615	0.03626	-0.03365	0.009152	k__fungi	p__basidiomycota	c__agaricomycetes	o__agaricales	f__strophariaceae	g__galerina	s__galerina atkinsoniana	0.000946414	0.00689953	0	0	0.000698139	0.00379535	0.0238053	0.0314921	0.0534845
OTU_1581	1581	0.040859	0	0.01331	-0.01331	0.004472	k__fungi	p__ascomycota	c__eurotiomycetes	o__onygenales	f__onygenales	g__paracoccidioides	s__paracoccidioides sp.	0	0	0	0	0.000698139	0	0.00595132	0.0125968	0.0213938
OTU_1615	1615	0.046354	0	0.009432	-0.009432	0.003308	k__fungi	p__basidiomycota	c__agaricomycetes	o__agaricales	f__strophariaceae	g__galerina	s__galerina atkinsoniana	0	0	0	0	0	0.00253024	0.00595132	0.00629842	0.0160454
OTU_1623	1623	0.004517	0.000575	0.008641	-0.008066	0.001401	k__bacteria	p__proteobacteria	c__gammaproteobacteria	o__alteromonadales	f__pseudoalteromonadaceae	g__pseudoalteromonas	s__pseudoalteromonas spp.	0	0.00172488	0	0	0	0	0.00892698	0.00629842	0.0106969
OTU_1642	1642	0.026531	0	0.007966	-0.007966	0.002322	k__fungi	p__basidiomycota	c__agaricomycetes	o__agaricales	f__strophariaceae	g__galerina	s__galerina atkinsoniana	0	0	0	0	0.000698139	0	0.00595132	0.0125968	0.00534845
OTU_1694	1694	0.026531	0	0.007966	-0.007966	0.002322	k__fungi	p__ascomycota	c__leotiomycetes	o__helotiales	f__helotiaceae	g__bryoglossum	s__bryoglossum gracile	0	0	0	0	0.000698139	0	0.00595132	0.0125968	0.00534845
OTU_1701	1701	0.031487	0	0.01419	-0.01419	0.004371	k__fungi	p__basidiomycota	c__agaricomycetes	o__agaricales	f__tricholomataceae	g__mycena	s__mycena galopus	0	0	0	0	0.00139628	0.00126512	0.0148783	0.00629842	0.0213938
OTU_1707	1707	0.040859	0	0.006657	-0.006657	0.002236	k__fungi	p__ascomycota	c__eurotiomycetes	o__onygenales	f__onygenales	g__paracoccidioides	s__paracoccidioides sp.	0	0	0	0	0.00139628	0	0.00297566	0.00629842	0.0106969
OTU_1712	1712	3e-05	0	0.005866	-0.005866	0.0002775	k__eukaryota	p__eukaryota	c__foraminifera	o__rotaliida	f__rotaliidae	g__ammonia	s__ammonia sp.	0	0	0	0	0.000698139	0.00126512	0.00595132	0.00629842	0.00534845
OTU_1787	1787	3e-05	0	0.005866	-0.005866	0.0002775	k__bacteria	p__cyanobacteria	c__cyanobacteria	o__chroococcales	f__chroococcales	g__cyanobium	s__cyanobium sp.	0	0	0	0.000553655	0.00209442	0.00126512	0.00595132	0.00629842	0.00534845
OTU_1808	1808	0.000698	0.0007847	0.01351	-0.01273	0.001346	k__bacteria	p__proteobacteria	c__betaproteobacteria	o__rhodocyclales	f__rhodocyclaceae	g__rhodocyclus	s__rhodocyclus tenuis	0.000946414	0	0.00140778	0.000553655	0.00418883	0	0.0119026	0.0125968	0.0160454
OTU_1828	1828	0.002048	0.000575	0.01561	-0.01504	0.00211	k__fungi	p__fungi	c__mucoromycotina	o__mucorales	f__mucoraceae	g__helicostylum	s__helicostylum elegans	0	0.00172488	0	0	0.00139628	0.00506047	0.0119026	0.0188953	0.0160454
OTU_1832	1832	0.031486	0	0.01304	-0.01304	0.004017	k__eukaryota	p__euglenida	c__euglenida	o__euglenales	f__phacaceae	g__phacus	s__phacus acuminatus	0	0	0	0	0.00418883	0.00253024	0.0148783	0.0188953	0.00534845
OTU_1839	1839	0.019692	0.005812	0.03155	-0.02573	0.006835	k__bacteria	p__actinobacteria	c__actinobacteria	o__actinomycetales	f__propionibacteriaceae	g__propionibacterium	s__propionibacterium acnes	0.00567848	0.0103493	0.00140778	0.00553655	0.0111702	0.00885583	0.0238053	0.0440889	0.0267423
OTU_1988	1988	0.020527	0.002194	0.02794	-0.02574	0.006926	k__fungi	p__basidiomycota	c__agaricomycetes	o__agaricales	f__strophariaceae	g__galerina	s__galerina atkinsoniana	0	0.00517464	0.00140778	0	0.00349069	0	0.0148783	0.0314921	0.0374392
OTU_1992	1992	0.040859	0	0.006657	-0.006657	0.002236	k__eukaryota	p__eukaryota	c__eukaryota	o__physariida	f__didymiaceae	g__didymium	s__didymium iridis	0	0	0	0	0	0.00253024	0.00297566	0.00629842	0.0106969
OTU_2143	2143	0.040885	0	0.008756	-0.008756	0.002942	k__eukaryota	p__eukaryota	c__acantharea	o__acantharea	f__acantharea	g__litholophus	s__litholophus sp.	0	0	0	0	0	0	0.00297566	0.0125968	0.0106969
OTU_2170	2170	0.040859	0	0.006657	-0.006657	0.002236	k__fungi	p__ascomycota	c__saccharomycetes	o__saccharomycetales	f__saccharomycetaceae	g__saccharomyces	s__saccharomyces cerevisiae	0	0	0	0	0	0.00126512	0.00297566	0.00629842	0.0106969
OTU_2231	2231	0.003482	0	0.01629	-0.01629	0.002636	k__bacteria	p__firmicutes	c__bacilli	o__bacillales	f__bacillaceae	g__bacillus	s__bacillus cereus	0	0	0	0	0.000698139	0.00379535	0.0148783	0.0125968	0.0213938
OTU_2255	2255	0.048402	0.008893	0.01649	-0.007597	0.002705	k__bacteria	p__firmicutes	c__bacilli	o__bacillales	f__staphylococcaceae	g__staphylococcus	s__staphylococcus epidermidis	0.00851773	0.00689953	0.0112622	0.0586874	0.0181516	0.00759071	0.0208296	0.0125968	0.0160454
OTU_2260	2260	0.004223	0.0003155	0.006858	-0.006542	0.001116	k__bacteria	p__aquificae	c__aquificae	o__aquificales	f__aquificaceae	g__hydrogenobacter	s__hydrogenobacter spp.	0.000946414	0	0	0	0	0	0.00892698	0.00629842	0.00534845
OTU_2339	2339	0.018966	0	0.01094	-0.01094	0.002873	k__eukaryota	p__eukaryota	c__eukaryota	o__eukaryota	f__plasmodiophoridae	g__plasmodiophora	s__plasmodiophora brassicae	0	0	0	0	0.00209442	0.00379535	0.0148783	0.0125968	0.00534845
OTU_2352	2352	0.007856	0	0.004874	-0.004874	0.0009881	k__fungi	p__ascomycota	c__saccharomycetes	o__saccharomycetales	f__saccharomycetaceae	g__zygosaccharomyces	s__zygosaccharomyces rouxii	0	0	0	0	0.000698139	0	0.00297566	0.00629842	0.00534845
OTU_2414	2414	0.021049	0.0004693	0.01153	-0.01106	0.002999	k__fungi	p__basidiomycota	c__agaricomycetes	o__agaricales	f__strophariaceae	g__galerina	s__galerina atkinsoniana	0	0	0.00140778	0	0	0.00379535	0.00595132	0.0125968	0.0160454
OTU_2495	2495	0.043882	0.002873	0	0.002873	0.0009889	k__bacteria	p__chlorobi	c__chlorobia	o__chlorobiales	f__chlorobiaceae	g__chlorobium	s__chlorobium spp.	0.000946414	0.00344976	0.00422333	0.00332193	0.00418883	0.00885583	0	0	0
OTU_2502	2502	0.005157	0.000575	0.02017	-0.0196	0.003531	k__fungi	p__basidiomycota	c__agaricomycetes	o__agaricales	f__strophariaceae	g__galerina	s__galerina atkinsoniana	0	0.00172488	0	0	0.000698139	0	0.0148783	0.0188953	0.0267423
OTU_2561	2561	0.010137	0.001991	0	0.001991	0.0004341	k__bacteria	p__proteobacteria	c__betaproteobacteria	o__rhodocyclales	f__rhodocyclaceae	g__rhodocyclus	s__rhodocyclus tenuis	0.00283924	0.00172488	0.00140778	0.00276827	0.000698139	0.00253024	0	0	0
OTU_2576	2576	0.007856	0	0.004874	-0.004874	0.0009881	k__fungi	p__ascomycota	c__eurotiomycetes	o__onygenales	f__arthrodermataceae	g__arthroderma	s__arthroderma benhamiae	0	0	0	0	0	0.00253024	0.00297566	0.00629842	0.00534845
OTU_2669	2669	3e-05	0	0.005866	-0.005866	0.0002775	k__fungi	p__ascomycota	c__sordariomycetes	o__glomerellales	f__plectosphaerellaceae	g__verticillium	s__verticillium alfalfae	0	0	0	0	0.000698139	0.00126512	0.00595132	0.00629842	0.00534845
OTU_2840	2840	0.018025	0.001619	0.03238	-0.03076	0.007952	k__fungi	p__basidiomycota	c__agaricomycetes	o__agaricales	f__strophariaceae	g__galerina	s__galerina atkinsoniana	0	0.00344976	0.00140778	0	0.00279256	0.00632559	0.0238053	0.0251937	0.0481361
OTU_2864	2864	0.040859	0	0.006657	-0.006657	0.002236	k__fungi	p__glomeromycota	c__glomeromycetes	o__glomerales	f__glomeraceae	g__rhizophagus	s__rhizophagus intraradices	0	0	0	0	0	0	0.00297566	0.00629842	0.0106969
OTU_3012	3012	0.001527	0.001254	0.02556	-0.02431	0.003155	k__bacteria	p__bacteroidetes	c__sphingobacteriia	o__sphingobacteriales	f__sphingobacteriaceae	g__sphingobacterium	s__sphingobacterium sp.	0.000946414	0	0.00281555	0	0.000698139	0.00379535	0.0238053	0.0314921	0.0213938
OTU_3072	3072	0.015773	0.0004693	0.004874	-0.004405	0.001094	k__fungi	p__ascomycota	c__saccharomycetes	o__saccharomycetales	f__pichiaceae	g__saturnispora	s__candida diversa	0	0	0.00140778	0	0	0.00379535	0.00297566	0.00629842	0.00534845
OTU_3161	3161	0.007354	0.000575	0.01748	-0.01691	0.003364	k__bacteria	p__firmicutes	c__bacilli	o__bacillales	f__bacillaceae	g__bacillus	s__bacillus cereus	0	0.00172488	0	0	0.000698139	0.00506047	0.0238053	0.0125968	0.0160454
OTU_3198	3198	0.040859	0	0.006657	-0.006657	0.002236	k__fungi	p__ascomycota	c__lecanoromycetes	o__peltigerales	f__collemataceae	g__leptogium	s__leptogium phyllocarpum	0	0	0	0	0.00139628	0	0.00297566	0.00629842	0.0106969
OTU_3342	3342	0.007856	0	0.004874	-0.004874	0.0009881	k__bacteria	p__firmicutes	c__negativicutes	o__selenomonadales	f__veillonellaceae	g__sporomusa	s__sporomusa termitida	0	0	0	0	0	0.00126512	0.00297566	0.00629842	0.00534845
OTU_3349	3349	0.040859	0	0.006657	-0.006657	0.002236	k__fungi	p__ascomycota	c__saccharomycetes	o__saccharomycetales	f__saccharomycetaceae	g__saccharomyces	s__saccharomyces cerevisiae	0	0	0	0	0.00139628	0.00126512	0.00297566	0.00629842	0.0106969
OTU_3361	3361	0.026531	0	0.007966	-0.007966	0.002322	k__eukaryota	p__eukaryota	c__oomycetes	o__peronosporales	f__peronosporaceae	g__plasmopara	s__plasmopara pimpinellae	0	0	0	0	0.000698139	0.00126512	0.00595132	0.0125968	0.00534845
OTU_3419	3419	0.045235	0.006071	0.01827	-0.0122	0.004244	k__bacteria	p__actinobacteria	c__actinobacteria	o__actinomycetales	f__propionibacteriaceae	g__propionibacterium	s__propionibacterium acnes	0.00473207	0.0120742	0.00140778	0	0.000698139	0.00379535	0.0208296	0.0125968	0.0213938
OTU_3437	3437	0.007948	0.0004693	0.0306	-0.03013	0.006127	k__bacteria	p__firmicutes	c__bacilli	o__bacillales	f__bacillaceae	g__bacillus	s__bacillus cereus	0	0	0.00140778	0	0.00279256	0.00253024	0.0238053	0.0251937	0.0427876
OTU_3461	3461	0.007856	0	0.004874	-0.004874	0.0009881	k__eukaryota	p__eukaryota	c__eukaryota	o__kinetoplastida	f__trypanosomatidae	g__phytomonas	s__phytomonas sp.	0	0	0	0	0.00209442	0	0.00297566	0.00629842	0.00534845
OTU_3469	3469	0.007856	0	0.004874	-0.004874	0.0009881	k__fungi	p__ascomycota	c__eurotiomycetes	o__onygenales	f__arthrodermataceae	g__arthroderma	s__arthroderma otae	0	0	0	0	0	0	0.00297566	0.00629842	0.00534845
OTU_3474	3474	0.007856	0	0.004874	-0.004874	0.0009881	k__bacteria	p__planctomycetes	c__planctomycetia	o__planctomycetales	f__planctomycetaceae	g__pirellula	s__pirellula sp.	0	0	0	0	0	0.00126512	0.00297566	0.00629842	0.00534845
OTU_3678	3678	0.046354	0	0.009432	-0.009432	0.003308	k__fungi	p__ascomycota	c__sordariomycetes	o__glomerellales	f__plectosphaerellaceae	g__verticillium	s__verticillium alfalfae	0	0	0	0	0.000698139	0	0.00595132	0.00629842	0.0160454
OTU_3820	3820	0.032924	0.002404	0	0.002404	0.0007514	k__bacteria	p__proteobacteria	c__betaproteobacteria	o__burkholderiales	f__oxalobacteraceae	g__herbaspirillum	s__herbaspirillum autotrophicum	0.000946414	0.00344976	0.00281555	0	0.00139628	0	0	0	0
OTU_3851	3851	0.007856	0	0.004874	-0.004874	0.0009881	k__fungi	p__ascomycota	c__eurotiomycetes	o__onygenales	f__arthrodermataceae	g__arthroderma	s__arthroderma benhamiae	0	0	0	0	0.00279256	0.00126512	0.00297566	0.00629842	0.00534845
OTU_3869	3869	0.020078	0.001465	0.12	-0.1185	0.03167	k__bacteria	p__firmicutes	c__bacilli	o__bacillales	f__bacillaceae	g__bacillus	s__bacillus cereus	0.000946414	0.00344976	0	0	0.00418883	0.0113861	0.0773671	0.100775	0.181847
OTU_3952	3952	0.028009	0.003294	0	0.003294	0.0009772	k__bacteria	p__cyanobacteria	c__cyanobacteria	o__oscillatoriales	f__oscillatoriales	g__halospirulina	s__halospirulina sp.	0.00189283	0.00517464	0.00281555	0.00387558	0.000698139	0.00126512	0	0	0
OTU_4106	4106	0.03207	0	0.01986	-0.01986	0.006153	k__fungi	p__basidiomycota	c__agaricomycetes	o__agaricales	f__strophariaceae	g__galerina	s__galerina atkinsoniana	0	0	0	0	0.00139628	0.00253024	0.0148783	0.0125968	0.0320907
OTU_4162	4162	0.007856	0	0.004874	-0.004874	0.0009881	k__fungi	p__basidiomycota	c__agaricomycetes	o__boletales	f__boletaceae	g__phylloporus	s__phylloporus caballeroi	0	0	0	0	0	0.00126512	0.00297566	0.00629842	0.00534845
OTU_4258	4258	0.014591	0	0.01807	-0.01807	0.004385	k__fungi	p__basidiomycota	c__agaricomycetes	o__agaricales	f__strophariaceae	g__galerina	s__galerina atkinsoniana	0	0	0	0	0.000698139	0.00379535	0.0148783	0.0125968	0.0267423
OTU_4328	4328	0.026242	0.000575	0.02029	-0.01971	0.005727	k__bacteria	p__firmicutes	c__bacilli	o__bacillales	f__bacillaceae	g__bacillus	s__bacillus cereus	0	0.00172488	0	0	0	0.00253024	0.00892698	0.0251937	0.0267423
OTU_4361	4361	0.003845	0.00136	0	0.00136	0.000226	k__bacteria	p__firmicutes	c__clostridia	o__clostridiales	f__peptococcaceae	g__pelotomaculum	s__pelotomaculum spp.	0.000946414	0.00172488	0.00140778	0	0.000698139	0	0	0	0
OTU_4577	4577	0.024172	0	0.01708	-0.01708	0.004835	k__bacteria	p__firmicutes	c__bacilli	o__lactobacillales	f__enterococcaceae	g__enterococcus	s__enterococcus faecium	0	0	0	0	0.000698139	0.00379535	0.0119026	0.0125968	0.0267423
OTU_4578	4578	0.026531	0	0.007966	-0.007966	0.002322	k__fungi	p__basidiomycota	c__agaricomycetes	o__agaricales	f__strophariaceae	g__galerina	s__galerina atkinsoniana	0	0	0	0	0	0	0.00595132	0.0125968	0.00534845
OTU_4676	4676	0.032924	0.002404	0	0.002404	0.0007514	k__bacteria	p__proteobacteria	c__betaproteobacteria	o__hydrogenophilales	f__hydrogenophilaceae	g__thiobacillus	s__thiobacillus spp.	0.000946414	0.00344976	0.00281555	0.0199316	0	0.00506047	0	0	0
OTU_4697	4697	3e-05	0	0.005866	-0.005866	0.0002775	k__fungi	p__ascomycota	c__saccharomycetes	o__saccharomycetales	f__saccharomycetaceae	g__lachancea	s__lachancea thermotolerans	0	0	0	0	0.00139628	0	0.00595132	0.00629842	0.00534845

## Sheet: Comparison b
otu name	P value	Mean of Treatment b	Mean of Treatment a	Difference	SE of difference	Kingdom	Phylum	Class	order	family	genus	strain	Untreated Fish 1	Untreated Fish 2	Untreated Fish 3	Treatment _b Fish 1	Treatment_b Fish2	Treatment_b Fish 3	Treatment _a Fish 1	Treatment_a Fish 2	Treatment_a Fish 3
OTU_46	0.025883	0.002235	0.008641	-0.006406	0.001853	k__bacteria	p__firmicutes	c__bacilli	o__bacillales	f__bacillaceae	g__bacillus	s__bacillus coagulans	0	0.00172488	0.00281555	0.000553655	0.00488697	0.00126512	0.00892698	0.00629842	0.0106969
OTU_90	0.019671	0.003589	0.7629	-0.7593	0.2016	k__bacteria	p__proteobacteria	c__alphaproteobacteria	o__caulobacterales	f__caulobacteraceae	g__brevundimonas	s__brevundimonas sp.	0.00189283	0	0	0.00221462	0.00349069	0.00506047	1.01172	0.913271	0.363695
OTU_215	9.9e-05	0.0004173	0.005866	-0.005449	0.0003497	k__bacteria	p__proteobacteria	c__epsilonproteobacteria	o__nautiliales	f__nautiliaceae	g__caminibacter	s__caminibacter hydrogeniphilus	0	0	0	0.000553655	0.000698139	0	0.00595132	0.00629842	0.00534845
OTU_414	0.002847	0.006166	0.05942	-0.05325	0.00816	k__bacteria	p__proteobacteria	c__gammaproteobacteria	o__thiotrichales	f__piscirickettsiaceae	g__methylophaga	s__methylophaga spp.	0	0.00172488	0.00140778	0	0.00837767	0.0101209	0.0743915	0.0503874	0.0534845
OTU_483	0.037543	0.0106	0.1023	-0.09172	0.02994	k__bacteria	p__spirochaetes	c__spirochaetia	o__spirochaetales	f__spirochaetaceae	g__spirochaeta	s__spirochaeta sp.	0.00378566	0.00172488	0.00563111	0.000553655	0.0160572	0.0151814	0.139856	0.0440889	0.123014
OTU_627	0.006123	0.003228	0.03646	-0.03323	0.006281	k__fungi	p__basidiomycota	c__agaricomycetes	o__agaricales	f__strophariaceae	g__galerina	s__galerina atkinsoniana	0.00189283	0.00344976	0	0	0.00209442	0.00759071	0.0297566	0.0314921	0.0481361
OTU_728	0.014513	0.00192	0.0195	-0.01758	0.004258	k__fungi	p__ascomycota	c__eurotiomycetes	o__eurotiales	f__aspergillaceae	g__neosartorya	s__neosartorya fischeri	0	0.00172488	0	0	0.000698139	0.00506047	0.0119026	0.0251937	0.0213938
OTU_752	0.008011	0.001687	0.05465	-0.05296	0.0108	k__fungi	p__basidiomycota	c__agaricomycetes	o__agaricales	f__strophariaceae	g__galerina	s__galerina atkinsoniana	0	0.00517464	0	0	0	0.00506047	0.0386836	0.0503874	0.0748783
OTU_788	0.036326	0.001774	0.04093	-0.03916	0.01264	k__fungi	p__ascomycota	c__saccharomycetes	o__saccharomycetales	f__saccharomycetaceae	g__zygosaccharomyces	s__zygosaccharomyces rouxii	0	0.00689953	0.00140778	0	0.00279256	0.00253024	0.0208296	0.0377905	0.0641814
OTU_868	0.019601	0.002196	0.008641	-0.006445	0.001709	k__fungi	p__ascomycota	c__eurotiomycetes	o__eurotiales	f__trichocomaceae	g__talaromyces	s__talaromyces stipitatus	0	0.00172488	0	0	0.00279256	0.00379535	0.00892698	0.00629842	0.0106969
OTU_875	0.039033	0.0009309	0.04535	-0.04441	0.01469	k__bacteria	p__firmicutes	c__clostridia	o__thermoanaerobacterales	f__thermodesulfobiaceae	g__coprothermobacter	s__coprothermobacter spp.	0.000946414	0	0.00140778	0	0.00279256	0	0.0476105	0.0188953	0.0695299
OTU_887	0.002586	0.00192	0.01451	-0.01259	0.001879	k__bacteria	p__firmicutes	c__bacilli	o__bacillales	f__bacillaceae	g__bacillus	s__bacillus cereus	0	0	0.00140778	0	0.000698139	0.00506047	0.0148783	0.0125968	0.0160454
OTU_951	0.025794	0.0002327	0.02694	-0.02671	0.007718	k__fungi	p__basidiomycota	c__agaricomycetes	o__agaricales	f__strophariaceae	g__galerina	s__galerina atkinsoniana	0	0.00172488	0	0	0.000698139	0	0.0119026	0.0314921	0.0374392
OTU_959	0.019673	0.00253	0.01629	-0.01376	0.003654	k__fungi	p__ascomycota	c__saccharomycetes	o__saccharomycetales	f__debaryomycetaceae	g__candida	s__candida tropicalis	0.000946414	0	0	0	0	0.00759071	0.0148783	0.0125968	0.0213938
OTU_978	0.031749	0.001731	0.05777	-0.05604	0.01731	k__fungi	p__basidiomycota	c__agaricomycetes	o__agaricales	f__strophariaceae	g__galerina	s__galerina atkinsoniana	0.000946414	0	0	0	0.00139628	0.00379535	0.0238053	0.0692826	0.0802268
OTU_1081	0.044128	0.001309	0.004874	-0.003565	0.00123	k__eukaryota	p__eukaryota	c__florideophyceae	o__ceramiales	f__ceramiaceae	g__griffithsia	s__griffithsia japonica	0	0.00172488	0	0	0.00139628	0.00253024	0.00297566	0.00629842	0.00534845
OTU_1086	0.017084	0.0006063	0.008957	-0.008351	0.002124	k__bacteria	p__proteobacteria	c__betaproteobacteria	o__burkholderiales	f__burkholderiaceae	g__burkholderia	s__burkholderia spp.	0.000946414	0	0	0.000553655	0	0.00126512	0.00892698	0.0125968	0.00534845
OTU_1122	0.00374	0.004348	0.04993	-0.04559	0.007521	k__fungi	p__basidiomycota	c__agaricomycetes	o__agaricales	f__strophariaceae	g__galerina	s__galerina atkinsoniana	0.000946414	0.00172488	0	0	0.00418883	0.00885583	0.0386836	0.0629842	0.0481361
OTU_1153	0.033655	0.00445	0.05512	-0.05067	0.01595	k__fungi	p__basidiomycota	c__agaricomycetes	o__agaricales	f__strophariaceae	g__galerina	s__galerina atkinsoniana	0	0.00517464	0	0	0.000698139	0.0126512	0.0357079	0.0440889	0.0855752
OTU_1210	0.007601	0.001309	0.008641	-0.007332	0.001472	k__fungi	p__ascomycota	c__saccharomycetes	o__saccharomycetales	f__saccharomycetaceae	g__saccharomyces	s__saccharomyces cerevisiae	0	0	0	0	0.00139628	0.00253024	0.00892698	0.00629842	0.0106969
OTU_1211	0.007856	0	0.004874	-0.004874	0.0009881	k__bacteria	p__proteobacteria	c__betaproteobacteria	o__burkholderiales	f__burkholderiaceae	g__burkholderia	s__burkholderia spp.	0.00283924	0	0	0	0	0	0.00297566	0.00629842	0.00534845
OTU_1276	0.007077	0.0009309	0.005866	-0.004935	0.0009713	k__fungi	p__basidiomycota	c__agaricomycetes	o__agaricales	f__nidulariaceae	g__cyathus	s__cyathus gansuensis	0	0	0	0	0.00279256	0	0.00595132	0.00629842	0.00534845
OTU_1339	0.005489	0.0006981	0.008641	-0.007943	0.001456	k__fungi	p__ascomycota	c__saccharomycetes	o__saccharomycetales	f__saccharomycetaceae	g__saccharomyces	s__saccharomyces cerevisiae	0	0	0	0	0.00209442	0	0.00892698	0.00629842	0.0106969
OTU_1395	0.03784	0.001076	0.004874	-0.003798	0.001243	k__bacteria	p__proteobacteria	c__gammaproteobacteria	o__pseudomonadales	f__pseudomonadaceae	g__pseudomonas	s__pseudomonas indica	0.00283924	0	0	0	0.000698139	0.00253024	0.00297566	0.00629842	0.00534845
OTU_1413	0.003855	0.0004654	0.008641	-0.008175	0.00136	k__bacteria	p__chlorobi	c__chlorobia	o__chlorobiales	f__chlorobiaceae	g__chlorobium	s__chlorobium limicola	0.000946414	0.00517464	0.00140778	0	0.00139628	0	0.00892698	0.00629842	0.0106969
OTU_1481	0.01083	0.0004654	0.007649	-0.007183	0.001597	k__fungi	p__basidiomycota	c__agaricomycetes	o__auriculariales	f__hyaloriaceae	g__bourdotia	s__bourdotia sp.	0	0	0	0	0.00139628	0	0.00595132	0.00629842	0.0106969
OTU_1515	0.002494	0	0.008641	-0.008641	0.001278	k__bacteria	p__proteobacteria	c__deltaproteobacteria	o__desulfobacterales	f__desulfobacteraceae	g__desulfobacterium	s__desulfobacterium spp.	0	0	0	0	0	0	0.00892698	0.00629842	0.0106969
OTU_1568	0.017906	0.001498	0.03626	-0.03476	0.008969	k__fungi	p__basidiomycota	c__agaricomycetes	o__agaricales	f__strophariaceae	g__galerina	s__galerina atkinsoniana	0.000946414	0.00689953	0	0	0.000698139	0.00379535	0.0238053	0.0314921	0.0534845
OTU_1581	0.043199	0.0002327	0.01331	-0.01308	0.004478	k__fungi	p__ascomycota	c__eurotiomycetes	o__onygenales	f__onygenales	g__paracoccidioides	s__paracoccidioides sp.	0	0	0	0	0.000698139	0	0.00595132	0.0125968	0.0213938
OTU_1623	0.002494	0	0.008641	-0.008641	0.001278	k__bacteria	p__proteobacteria	c__gammaproteobacteria	o__alteromonadales	f__pseudoalteromonadaceae	g__pseudoalteromonas	s__pseudoalteromonas spp.	0	0.00172488	0	0	0	0	0.00892698	0.00629842	0.0106969
OTU_1642	0.029561	0.0002327	0.007966	-0.007733	0.002334	k__fungi	p__basidiomycota	c__agaricomycetes	o__agaricales	f__strophariaceae	g__galerina	s__galerina atkinsoniana	0	0	0	0	0.000698139	0	0.00595132	0.0125968	0.00534845
OTU_1694	0.029561	0.0002327	0.007966	-0.007733	0.002334	k__fungi	p__ascomycota	c__leotiomycetes	o__helotiales	f__helotiaceae	g__bryoglossum	s__bryoglossum gracile	0	0	0	0	0.000698139	0	0.00595132	0.0125968	0.00534845
OTU_1701	0.03887	0.0008871	0.01419	-0.0133	0.004394	k__fungi	p__basidiomycota	c__agaricomycetes	o__agaricales	f__tricholomataceae	g__mycena	s__mycena galopus	0	0	0	0	0.00139628	0.00126512	0.0148783	0.00629842	0.0213938
OTU_1712	0.000344	0.0006544	0.005866	-0.005212	0.0004592	k__eukaryota	p__eukaryota	c__foraminifera	o__rotaliida	f__rotaliidae	g__ammonia	s__ammonia sp.	0	0	0	0	0.000698139	0.00126512	0.00595132	0.00629842	0.00534845
OTU_1787	0.000963	0.001304	0.005866	-0.004562	0.0005246	k__bacteria	p__cyanobacteria	c__cyanobacteria	o__chroococcales	f__chroococcales	g__cyanobium	s__cyanobium sp.	0	0	0	0.000553655	0.00209442	0.00126512	0.00595132	0.00629842	0.00534845
OTU_1808	0.002883	0.001581	0.01351	-0.01193	0.001835	k__bacteria	p__proteobacteria	c__betaproteobacteria	o__rhodocyclales	f__rhodocyclaceae	g__rhodocyclus	s__rhodocyclus tenuis	0.000946414	0	0.00140778	0.000553655	0.00418883	0	0.0119026	0.0125968	0.0160454
OTU_1828	0.005997	0.002152	0.01561	-0.01346	0.002529	k__fungi	p__fungi	c__mucoromycotina	o__mucorales	f__mucoraceae	g__helicostylum	s__helicostylum elegans	0	0.00172488	0	0	0.00139628	0.00506047	0.0119026	0.0188953	0.0160454
OTU_1839	0.024396	0.008521	0.03155	-0.02302	0.006537	k__bacteria	p__actinobacteria	c__actinobacteria	o__actinomycetales	f__propionibacteriaceae	g__propionibacterium	s__propionibacterium acnes	0.00567848	0.0103493	0.00140778	0.00553655	0.0111702	0.00885583	0.0238053	0.0440889	0.0267423
OTU_1988	0.017421	0.001164	0.02794	-0.02677	0.006851	k__fungi	p__basidiomycota	c__agaricomycetes	o__agaricales	f__strophariaceae	g__galerina	s__galerina atkinsoniana	0	0.00517464	0.00140778	0	0.00349069	0	0.0148783	0.0314921	0.0374392
OTU_2143	0.040885	0	0.008756	-0.008756	0.002942	k__eukaryota	p__eukaryota	c__acantharea	o__acantharea	f__acantharea	g__litholophus	s__litholophus sp.	0	0	0	0	0	0	0.00297566	0.0125968	0.0106969
OTU_2231	0.006829	0.001498	0.01629	-0.01479	0.002882	k__bacteria	p__firmicutes	c__bacilli	o__bacillales	f__bacillaceae	g__bacillus	s__bacillus cereus	0	0	0	0	0.000698139	0.00379535	0.0148783	0.0125968	0.0213938
OTU_2260	0.003047	0	0.006858	-0.006858	0.00107	k__bacteria	p__aquificae	c__aquificae	o__aquificales	f__aquificaceae	g__hydrogenobacter	s__hydrogenobacter spp.	0.000946414	0	0	0	0	0	0.00892698	0.00629842	0.00534845
OTU_2339	0.043275	0.001963	0.01094	-0.008978	0.003075	k__eukaryota	p__eukaryota	c__eukaryota	o__eukaryota	f__plasmodiophoridae	g__plasmodiophora	s__plasmodiophora brassicae	0	0	0	0	0.00209442	0.00379535	0.0148783	0.0125968	0.00534845
OTU_2352	0.010242	0.0002327	0.004874	-0.004641	0.001015	k__fungi	p__ascomycota	c__saccharomycetes	o__saccharomycetales	f__saccharomycetaceae	g__zygosaccharomyces	s__zygosaccharomyces rouxii	0	0	0	0	0.000698139	0	0.00297566	0.00629842	0.00534845
OTU_2414	0.033306	0.001265	0.01153	-0.01027	0.003221	k__fungi	p__basidiomycota	c__agaricomycetes	o__agaricales	f__strophariaceae	g__galerina	s__galerina atkinsoniana	0	0	0.00140778	0	0	0.00379535	0.00595132	0.0125968	0.0160454
OTU_2495	0.033707	0.005456	0	0.005456	0.001718	k__bacteria	p__chlorobi	c__chlorobia	o__chlorobiales	f__chlorobiaceae	g__chlorobium	s__chlorobium spp.	0.000946414	0.00344976	0.00422333	0.00332193	0.00418883	0.00885583	0	0	0
OTU_2502	0.00465	0.0002327	0.02017	-0.01994	0.003492	k__fungi	p__basidiomycota	c__agaricomycetes	o__agaricales	f__strophariaceae	g__galerina	s__galerina atkinsoniana	0	0.00172488	0	0	0.000698139	0	0.0148783	0.0188953	0.0267423
OTU_2561	0.03779	0.001999	0	0.001999	0.000654	k__bacteria	p__proteobacteria	c__betaproteobacteria	o__rhodocyclales	f__rhodocyclaceae	g__rhodocyclus	s__rhodocyclus tenuis	0.00283924	0.00172488	0.00140778	0.00276827	0.000698139	0.00253024	0	0	0
OTU_2576	0.036125	0.0008434	0.004874	-0.004031	0.001299	k__fungi	p__ascomycota	c__eurotiomycetes	o__onygenales	f__arthrodermataceae	g__arthroderma	s__arthroderma benhamiae	0	0	0	0	0	0.00253024	0.00297566	0.00629842	0.00534845
OTU_2669	0.000344	0.0006544	0.005866	-0.005212	0.0004592	k__fungi	p__ascomycota	c__sordariomycetes	o__glomerellales	f__plectosphaerellaceae	g__verticillium	s__verticillium alfalfae	0	0	0	0	0.000698139	0.00126512	0.00595132	0.00629842	0.00534845
OTU_2840	0.022303	0.003039	0.03238	-0.02934	0.008099	k__fungi	p__basidiomycota	c__agaricomycetes	o__agaricales	f__strophariaceae	g__galerina	s__galerina atkinsoniana	0	0.00344976	0.00140778	0	0.00279256	0.00632559	0.0238053	0.0251937	0.0481361
OTU_2864	0.040859	0	0.006657	-0.006657	0.002236	k__fungi	p__glomeromycota	c__glomeromycetes	o__glomerales	f__glomeraceae	g__rhizophagus	s__rhizophagus intraradices	0	0	0	0	0	0	0.00297566	0.00629842	0.0106969
OTU_3012	0.001796	0.001498	0.02556	-0.02407	0.003261	k__bacteria	p__bacteroidetes	c__sphingobacteriia	o__sphingobacteriales	f__sphingobacteriaceae	g__sphingobacterium	s__sphingobacterium sp.	0.000946414	0	0.00281555	0	0.000698139	0.00379535	0.0238053	0.0314921	0.0213938
OTU_3161	0.013297	0.00192	0.01748	-0.01556	0.003673	k__bacteria	p__firmicutes	c__bacilli	o__bacillales	f__bacillaceae	g__bacillus	s__bacillus cereus	0	0.00172488	0	0	0.000698139	0.00506047	0.0238053	0.0125968	0.0160454
OTU_3342	0.014324	0.0004217	0.004874	-0.004452	0.001074	k__bacteria	p__firmicutes	c__negativicutes	o__selenomonadales	f__veillonellaceae	g__sporomusa	s__sporomusa termitida	0	0	0	0	0	0.00126512	0.00297566	0.00629842	0.00534845
OTU_3361	0.035871	0.0006544	0.007966	-0.007311	0.002351	k__eukaryota	p__eukaryota	c__oomycetes	o__peronosporales	f__peronosporaceae	g__plasmopara	s__plasmopara pimpinellae	0	0	0	0	0.000698139	0.00126512	0.00595132	0.0125968	0.00534845
OTU_3419	0.005473	0.001498	0.01827	-0.01678	0.003073	k__bacteria	p__actinobacteria	c__actinobacteria	o__actinomycetales	f__propionibacteriaceae	g__propionibacterium	s__propionibacterium acnes	0.00473207	0.0120742	0.00140778	0	0.000698139	0.00379535	0.0208296	0.0125968	0.0213938
OTU_3437	0.00953	0.001774	0.0306	-0.02882	0.006174	k__bacteria	p__firmicutes	c__bacilli	o__bacillales	f__bacillaceae	g__bacillus	s__bacillus cereus	0	0	0.00140778	0	0.00279256	0.00253024	0.0238053	0.0251937	0.0427876
OTU_3461	0.026013	0.0006981	0.004874	-0.004176	0.00121	k__eukaryota	p__eukaryota	c__eukaryota	o__kinetoplastida	f__trypanosomatidae	g__phytomonas	s__phytomonas sp.	0	0	0	0	0.00209442	0	0.00297566	0.00629842	0.00534845
OTU_3469	0.007856	0	0.004874	-0.004874	0.0009881	k__fungi	p__ascomycota	c__eurotiomycetes	o__onygenales	f__arthrodermataceae	g__arthroderma	s__arthroderma otae	0	0	0	0	0	0	0.00297566	0.00629842	0.00534845
OTU_3474	0.014324	0.0004217	0.004874	-0.004452	0.001074	k__bacteria	p__planctomycetes	c__planctomycetia	o__planctomycetales	f__planctomycetaceae	g__pirellula	s__pirellula sp.	0	0	0	0	0	0.00126512	0.00297566	0.00629842	0.00534845
OTU_3869	0.022619	0.005192	0.12	-0.1148	0.03183	k__bacteria	p__firmicutes	c__bacilli	o__bacillales	f__bacillaceae	g__bacillus	s__bacillus cereus	0.000946414	0.00344976	0	0	0.00418883	0.0113861	0.0773671	0.100775	0.181847
OTU_4106	0.040215	0.001309	0.01986	-0.01855	0.006196	k__fungi	p__basidiomycota	c__agaricomycetes	o__agaricales	f__strophariaceae	g__galerina	s__galerina atkinsoniana	0	0	0	0	0.00139628	0.00253024	0.0148783	0.0125968	0.0320907
OTU_4162	0.014324	0.0004217	0.004874	-0.004452	0.001074	k__fungi	p__basidiomycota	c__agaricomycetes	o__boletales	f__boletaceae	g__phylloporus	s__phylloporus caballeroi	0	0	0	0	0	0.00126512	0.00297566	0.00629842	0.00534845
OTU_4258	0.021711	0.001498	0.01807	-0.01657	0.004537	k__fungi	p__basidiomycota	c__agaricomycetes	o__agaricales	f__strophariaceae	g__galerina	s__galerina atkinsoniana	0	0	0	0	0.000698139	0.00379535	0.0148783	0.0125968	0.0267423
OTU_4328	0.027895	0.0008434	0.02029	-0.01944	0.00576	k__bacteria	p__firmicutes	c__bacilli	o__bacillales	f__bacillaceae	g__bacillus	s__bacillus cereus	0	0.00172488	0	0	0	0.00253024	0.00892698	0.0251937	0.0267423
OTU_4577	0.035082	0.001498	0.01708	-0.01558	0.004974	k__bacteria	p__firmicutes	c__bacilli	o__lactobacillales	f__enterococcaceae	g__enterococcus	s__enterococcus faecium	0	0	0	0	0.000698139	0.00379535	0.0119026	0.0125968	0.0267423
OTU_4578	0.026531	0	0.007966	-0.007966	0.002322	k__fungi	p__basidiomycota	c__agaricomycetes	o__agaricales	f__strophariaceae	g__galerina	s__galerina atkinsoniana	0	0	0	0	0	0	0.00595132	0.0125968	0.00534845
OTU_4697	0.000569	0.0004654	0.005866	-0.005401	0.0005419	k__fungi	p__ascomycota	c__saccharomycetes	o__saccharomycetales	f__saccharomycetaceae	g__lachancea	s__lachancea thermotolerans	0	0	0	0	0.00139628	0	0.00595132	0.00629842	0.00534845
